# Supplementary material for: A phenome-wide association study of 26 mendelian genes reveals phenotypic expressivity of common and rare variants within the general population
Source: PLoS Genet. 2020 Nov 23;16(11):e1008802. doi: 10.1371/journal.pgen.1008802 (PMC7735621; doi:10.1371/journal.pgen.1008802)
Supplement: S1 Table — (XLSX) [file pgen.1008802.s001.xlsx]

## Sheet: Sheet1
S1 table: Overall HPO term present in Alagille, Noonan, Marfan and Digeorge syndromes
HPO id	HPO label	Syndrome	ID_bioengine_data_field_or_ICD10	bioeng.or.icd.label	source code	hpoterm grouping	Comment	matched
HP0000002	Abnormality of body height	Digeorge syndrome, Noonan syndrome,Marfan syndrome	INI20015/INI50		biobank.engine			yes
HP0000023	Inguinal hernia	Digeorge syndrome	HC243	inguinal hernia	biobank.engine			yes
HP0000028	Cryptorchidism	Noonan syndrome	HC124	undescended testicle	biobank.engine	grouped with HP0000119		grouped
HP0000076	Vesicoureteral reflux	Alagille syndrome						no
HP0000077	Abnormality of the kidney	Alagille syndrome				grouped with HP0000119		grouped
HP0000078	Abnormality of the genital system	Noonan syndrome	Q50Q56,Q83		ICD 10 code	HP0000028, HP0000769	include all abnormality of genital system HP0000028, HP0000769	yes
HP0000089	Renal hypoplasia	Alagille syndrome				grouped with HP0000119		grouped
HP0000110	Renal dysplasia	Alagille syndrome, Digeorge syndrome						no
HP0000119	Abnormality of the genitourinary system	Alagille syndrome, Digeorge syndrome, Noonan syndrome	Q60Q64	Congenital malformations of the urinary system	icd10 code	HP0000076, HP0000077, HP0000089,HP0000110;HP0000122	Include all HPO related to renal dysfunction or abnormality HP0000076, HP0000077, HP0000089,HP0000110;HP0000122	yes
HP0000120	Reduced creatinine clearance	Alagille syndrome, Digeorge syndrome, Noonan syndrome	creatinin	urine cretinin level	urine measurement		indicator of renal function	yes
HP0000122	Unilateral renal agenesis	Digeorge syndrome
HP0000126	Hydronephrosis	Digeorge syndrome	HC195	hydronephrosis	biobank.engine			yes
HP0000152	Abnormality of head or neck	Alagille syndrome, Digeorge syndrome, Noonan syndrome, Marfan syndrome	Q10Q18,Q87	Congenital malformations of eye, ear, face and neck	icd10 code	HP0000189, HP0000193,HP0000218 ,HP0000268, HP0000272, HP0000275, HP0000276 ,HP0000278, HP0000286 HP0000316 HP0000322 HP0000325 HP0000337 HP0000343 HP0000347 HP0000358 HP0000369 HP0000370 HP0000400 HP0000465 HP0000470 HP0000478 HP0000482 HP0000486 HP0000490 HP0000494	include all icd10 for abnormality of ear, eyes and neck HP0000189, HP0000193,HP0000218 ,HP0000268, HP0000272, HP0000275, HP0000276 ,HP0000278, HP0000286 HP0000316 HP0000322 HP0000325 HP0000337 HP0000343 HP0000347 HP0000358 HP0000369 HP0000370 HP0000400 HP0000465 HP0000470 HP0000478 HP0000482 HP0000486 HP0000490 HP0000494	yes
HP0000175	Cleft palate	Digeorge syndrome	Q35Q37	Cleft lip and cleft palate	icd10 code			yes
HP0000189	Narrow palate	Marfan syndrome				grouped with HP0000152		grouped
HP0000193	Bifid uvula	Digeorge syndrome				grouped with HP0000152		grouped
HP0000218	High palate	Marfan syndrome				grouped with HP0000152		grouped
HP0000234	Abnormality of the head	Alagille syndrome, Noonan syndrome	INI23305		biobank.engine			yes
HP0000268	Dolichocephaly	Marfan syndrome				grouped with HP0000152		grouped
HP0000272	Malar flattening	Marfan syndrome				grouped with HP0000152		grouped
HP0000275	Narrow face	Marfan syndrome				grouped with HP0000152		grouped
HP0000276	Long face	Marfan syndrome				grouped with HP0000152		grouped
HP0000278	Retrognathia	Marfan syndrome				grouped with HP0000152		grouped
HP0000286	Epicanthus	Noonan syndrome				grouped with HP0000152		grouped
HP0000316	Hypertelorism	Alagille syndrome, Digeorge syndrome, Noonan syndrome				grouped with HP0000152		grouped
HP0000322	Short philtrum	Digeorge syndrome				grouped with HP0000152		grouped
HP0000325	Triangular face	Alagille syndrome, Noonan syndrome				grouped with HP0000152		grouped
HP0000337	Broad forehead	Alagille syndrome				grouped with HP0000152		grouped
HP0000343	Long philtrum	Noonan syndrome				grouped with HP0000152		grouped
HP0000347	Micrognathia	Digeorge syndrome, Marfan syndrome				grouped with HP0000152		grouped
HP0000358	Posteriorly rotated ears	Noonan syndrome				grouped with HP0000152		grouped
HP0000369	Low-set ears	Digeorge syndrome, Noonan syndrome				grouped with HP0000152		grouped
HP0000370	Abnormality of the middle ear	Digeorge syndrome				grouped with HP0000152		grouped
HP0000400	Macrotia	Alagille syndrome, Noonan syndrome				grouped with HP0000152		grouped
HP0000465	Webbed neck	Noonan syndrome				grouped with HP0000152		grouped
HP0000470	Short neck	Noonan syndrome				grouped with HP0000152		grouped
HP0000478	Abnormality of the eye	Alagille syndrome, Digeorge syndrome, Noonan syndrome, Marfan syndrome				grouped with HP0000152		grouped
HP0000482	Microcornea	Alagille syndrome				grouped with HP0000152		grouped
HP0000486	Strabismus	Alagille syndrome				grouped with HP0000152		grouped
HP0000490	Deeply set eye	Alagille syndrome, Marfan syndrome				grouped with HP0000152		grouped
HP0000494	Downslanted palpebral fissures	Noonan syndrome, Marfan syndrome				grouped with HP0000152		grouped
HP0000501	Glaucoma	Marfan syndrome	HC276	glaucoma	biobank.engine			yes
HP0000508	Ptosis	Noonan syndrome	H02, C18	Other disorders of eyelid	icd10 code			yes
HP0000518	Cataract	Alagille syndrome, Marfan syndrome	HC25	cataract	biobank.engine			yes
HP0000541	Retinal detachment	Marfan syndrome	HC302	retinal detachment	biobank.engine			yes
HP0000545	Myopia	Alagille syndrome, Marfan syndrome	H52	Disorders of refraction and accommodation	icd10 code			yes
HP0000565	Esotropia	Digeorge syndrome, Marfan syndrome				grouped with HP0000152		grouped
HP0000577	Exotropia	Digeorge syndrome, Marfan syndrome				grouped with HP0000152		grouped
HP0000580	Pigmentary retinopathy	Alagille syndrome				grouped with HP0000152		grouped
HP0000581	Blepharophimosis	Digeorge syndrome				grouped with HP0000152		grouped
HP0000582	Upslanted palpebral fissure	Alagille syndrome						no
HP0000585	Band keratopathy	Alagille syndrome	H18	Other disorders of cornea	icd10 code			yes
HP0000598	Abnormality of the ear	Alagille syndrome, Digeorge syndrome, Noonan syndrome						no
HP0000627	Posterior embryotoxon	Alagille syndrome, Digeorge syndrome						no
HP0000646	Amblyopia	Digeorge syndrome	H43	Disorders of vitreous body	icd10 code			yes
HP0000647	Sclerocornea	Digeorge syndrome						no
HP0000648	Optic atrophy	Marfan syndrome	H47	Other disorders of optic [2nd] nerve and visual pathways	icd10 code		not inmy syndrome of interested	yes
HP0000678	Dental crowding	Marfan syndrome						no
HP0000707	Abnormality of the nervous system	Alagille syndrome, Digeorge syndrome, Noonan syndrome, Marfan syndrome	Q01Q07	Congenital malformations of the nervous system	icd10 code			yes
HP0000717	Autism	Alagille syndrome, Digeorge syndrome, Noonan syndrome	RH72	Autism	biobank.engine			yes
HP0000739	Anxiety	Alagille syndrome, Digeorge syndrome, Noonan syndrome	HC135	anxiety	biobank.engine			yes
HP0000750	Delayed speech and language development	Digeorge syndrome, Noonan syndrome						no
HP0000767	Pectus excavatum	Noonan syndrome, Marfan syndrome						no
HP0000768	Pectus carinatum	Marfan syndrome						no
HP0000769	Abnormality of the breast	Noonan syndrome				grouped with HP0000119		grouped
HP0000772	Abnormality of the ribs	Alagille syndrome						no
HP0000777	Abnormality of the thymus	Digeorge syndrome						no
HP0000818	Abnormality of the endocrine system	Alagille syndrome, Digeorge syndrome	Q89					yes
HP0000821	Hypothyroidism	Digeorge syndrome	HC219	hypothyroidism	biobank.engine			yes
HP0000860	Parathyroid hypoplasia	Digeorge syndrome						no
HP0000924	Abnormality of the skeletal system	Alagille syndrome, Digeorge syndrome, Noonan syndrome, Marfan syndrome	Q65Q79	Congenital malformations and deformations of the musculoskeletal system	icd10 code			yes
HP0000957	Cafe-au-lait spot	Noonan syndrome	L83	Acanthosis nigricans	icd10 code			yes
HP0001004	Lymphedema	Noonan syndrome	HC433	lymphoedema	biobank.engine			yes
HP0001051	Seborrheic dermatitis	Digeorge syndrome	L21	Seborrhoeic dermatitis	icd10 code			yes
HP0001061	Acne	Digeorge syndrome	RH46	Acne	biobank.engine			yes
HP0001065	Striae distensae	Marfan syndrome						no
HP0001081	Cholelithiasis	Digeorge syndrome	HC188	cholelithiasis	biobank.engine			yes
HP0001083	Ectopia lentis	Marfan syndrome						no
HP0001166	Arachnodactyly	Marfan syndrome						no
HP0001197	Abnormality of prenatal development or birth	Noonan syndrome						no
HP0001250	Seizures	Digeorge syndrome						no
HP0001256	Intellectual disability, mild	Alagille syndrome	20016		ukbbdata.field			yes
HP0001263	Global developmental delay	Digeorge syndrome, Noonan syndrome						no
HP0001281	Tetany	Digeorge syndrome						no
HP0001284	Areflexia	Alagille syndrome						no
HP0001290	Generalized hypotonia	Noonan syndrome						no
HP0001297	Stroke	Alagille syndrome	HC110	stroke	biobank.engine			yes
HP0001328	Specific learning disability	Alagille syndrome, Digeorge syndrome						no
HP0001371	Flexion contracture	Marfan syndrome						no
HP0001382	Joint hypermobility	Noonan syndrome, Marfan syndrome	M35	Other systemic involvement of connective tissue	icd10 code			yes
HP0001388	Joint laxity	Noonan syndrome	M25	Other joint disorders, not elsewhere classified	icd10 code			yes
HP0001394	Cirrhosis	Alagille syndrome	HC251	cirrhosis	biobank.engine			yes
HP0001402	Hepatocellular carcinoma	Alagille syndrome	cancer1024		biobank.engine			yes
HP0001492	Axenfeld anomaly	Alagille syndrome						no
HP0001507	Growth abnormality	Alagille syndrome, Digeorge syndrome, Noonan syndrome, Marfan syndrome	16971687		ukbb.data.field			yes
HP0001508	Failure to thrive	Alagille syndrome						no
HP0001513	Obesity	Digeorge syndrome	E66	Obesity	icd10 code			yes
HP0001518	Small for gestational age	Noonan syndrome	INI20022	Slow foetal growth and foetal malnutrition	biobank.engine		tobe replace by birth weight	yes
HP0001537	Umbilical hernia	Digeorge syndrome	HC274	umbilical hernia	biobank.engine			yes
HP0001561	Polyhydramnios	Noonan syndrome						no
HP0001574	Abnormality of the integument	Alagille syndrome, Digeorge syndrome, Noonan syndrome, Marfan syndrome						no
HP0001608	Abnormality of the voice	Digeorge syndrome						no
HP0001611	Nasal speech	Digeorge syndrome						no
HP0001626	Abnormality of the cardiovascular system	Alagille syndrome, Digeorge syndrome, Noonan syndrome, Marfan syndrome	Q20Q28	Congenital malformations of the circulatory system	icd10 code			yes
HP0001629	Ventricular septal defect	Alagille syndrome, Digeorge syndrome				grouped with HP0001626		grouped
HP0001631	Atrial septal defect	Alagille syndrome				grouped with HP0001627		grouped
HP0001634	Mitral valve prolapse	Marfan syndrome	HC432	mitral valve prolapse	biobank.engine			yes
HP0001635	Congestive heart failure	Marfan syndrome	HC299	heart failure	biobank.engine			yes
HP0001636	Tetralogy of Fallot	Alagille syndrome, Digeorge syndrome				grouped with HP0001626		grouped
HP0001643	Patent ductus arteriosus	Digeorge syndrome				grouped with HP0001626		grouped
HP0001647	Bicuspid aortic valve	Noonan syndrome				grouped with HP0001626		grouped
HP0001650	Aortic valve stenosis	Noonan syndrome	HC259	aortic stenosis	biobank.engine			yes
HP0001653	Mitral regurgitation	Noonan syndrome, Marfan syndrome	HC394	mitral regurgitation	biobank.engine			yes
HP0001659	Aortic regurgitation	Marfan syndrome	HC30	aortic regurgitation	biobank.engine			yes
HP0001660	Truncus arteriosus	Digeorge syndrome				grouped with HP0001626		grouped
HP0001680	Coarctation of aorta	Alagille syndrome				grouped with HP0001626		grouped
HP0001704	Tricuspid valve prolapse	Marfan syndrome				grouped with HP0001626		grouped
HP0001738	Exocrine pancreatic insufficiency	Alagille syndrome						no
HP0001761	Pes cavus	Marfan syndrome						no
HP0001763	Pes planus	Marfan syndrome						no
HP0001765	Hammertoe	Marfan syndrome						no
HP0001871	Abnormality of blood and blood-forming tissues	Noonan syndrome						no
HP0001939	Abnormality of metabolism/homeostasis	Alagille syndrome, Digeorge syndrome, Noonan syndrome						no
HP0001947	Renal tubular acidosis	Alagille syndrome	E87	Other disorders of fluid, electrolyte and acid-base balance	icd10 code			yes
HP0002002	Deep philtrum	Noonan syndrome						no
HP0002007	Frontal bossing	Noonan syndrome						no
HP0002020	Gastroesophageal reflux	Alagille syndrome, Digeorge syndrome, Noonan syndrome	HC164	gastro-oesophageal reflux (gord)	biobank.engine			yes
HP0002086	Abnormality of the respiratory system	Alagille syndrome, Noonan syndrome, Marfan syndrome	Q30Q34					yes
HP0002097	Emphysema	Marfan syndrome	HC431	emphysema	biobank.engine			yes
HP0002107	Pneumothorax	Marfan syndrome	HC216.HC42	pneumothorax	biobank.engine			yes
HP0002155	Hypertriglyceridemia	Alagille syndrome	E78	Pure hyperglyceridaemia	icd10 code			yes
HP0002213	Fine hair	Noonan syndrome						no
HP0002616	Aortic root dilatation	Marfan syndrome						no
HP0002627	Right aortic arch with mirror image branching	Digeorge syndrome						no
HP0002631	Dilatation of ascending aorta	Marfan syndrome						no
HP0002647	Aortic dissection	Marfan syndrome	HC52	aortic dissection	biobank.engine			yes
HP0002650	Scoliosis	Digeorge syndrome	HC0	scoliosis	biobank.engine			yes
HP0002664	Neoplasm	Alagille syndrome, Noonan syndrome						no
HP0002705	High, narrow palate	Digeorge syndrome						no
HP0002715	Abnormality of the immune system	Digeorge syndrome, Noonan syndrome						no
HP0002719	Recurrent infections	Digeorge syndrome						no
HP0002751	Kyphoscoliosis	Marfan syndrome						no
HP0002816	Genu recurvatum	Marfan syndrome						no
HP0002895	Papillary thyroid carcinoma	Alagille syndrome	cancer1065		biobank.engine			yes
HP0002901	Hypocalcemia	Digeorge syndrome						no
HP0002910	Elevated hepatic transaminases	Alagille syndrome						no
HP0002937	Hemivertebrae	Alagille syndrome						no
HP0002967	Cubitus valgus	Noonan syndrome						no
HP0003011	Abnormality of the musculature	Digeorge syndrome, Noonan syndrome, Marfan syndrome						no
HP0003022	Hypoplasia of the ulna	Alagille syndrome						no
HP0003081	Increased urinary potassium	Alagille syndrome, Digeorge syndrome, Noonan syndrome	potassium	urine potassium level	urine measurement			yes
HP0003088	Premature osteoarthritis	Marfan syndrome	HC376		biobank.engine.ukbbdatafeil			yes
HP0003124	Hypercholesterolemia	Alagille syndrome	HC269	high cholesterol	biobank.engine			yes
HP0003179	Protrusio acetabuli	Marfan syndrome						no
HP0003189	Long nose	Alagille syndrome						no
HP0003302	Spondylolisthesis	Marfan syndrome	M43	Other deforming dorsopathies	icd10 code			yes
HP0003549	Abnormality of connective tissue	Digeorge syndrome, Marfan syndrome	L94	Other localised connective tissue disorders	icd10 code			yes
HP0003758	Reduced subcutaneous adipose tissue	Marfan syndrome	INI23099		biobank.engine			yes
HP0004322	Short stature	Digeorge syndrome, Noonan syndrome						grouped
HP0004348	Abnormality of bone mineral density	Marfan syndrome	23236	total bone mineral density	field 23236			yes
HP0004421	Elevated systolic blood pressure	Alagille syndrome, Digeorge syndrome, Noonan syndrome	BP_systolic_AVG	systolic blood pressure	blood pressure			yes
HP0004469	Chronic bronchitis	Marfan syndrome	HC106	Chronic bronchitis	biobank.engine			yes
HP0004617	Butterfly vertebral arch	Alagille syndrome						no
HP0004872	Incisional hernia	Marfan syndrome	HC399	incisional hernia	biobank.engine			yes
HP0004927	Pulmonary artery dilatation	Marfan syndrome	I28.1					yes
HP0004969	Peripheral pulmonary artery stenosis	Alagille syndrome						no
HP0005117	Elevated diastolic blood pressure	Alagille syndrome, Digeorge syndrome, Noonan syndrome	BP_diastolic_AVG	diastolic blood pressure	blood pressure			yes
HP0005136	Mitral annular calcification	Marfan syndrome						no
HP0005280	Depressed nasal bridge	Alagille syndrome, Noonan syndrome						no
HP0005435	Impaired T cell function	Digeorge syndrome						no
HP0006571	Reduced number of intrahepatic bile ducts	Alagille syndrome						no
HP0006579	Prolonged neonatal jaundice	Alagille syndrome						no
HP0006610	Wide intermamillary distance	Noonan syndrome						no
HP0007018	Attention deficit hyperactivity disorder	Digeorge syndrome	education.level,cognitive measurement					yes
HP0007302	Bipolar affective disorder	Digeorge syndrome	HC233	bipolar disorder	biobank.engine			yes
HP0007676	Hypoplasia of the iris	Marfan syndrome						no
HP0007800	Increased axial globe length	Marfan syndrome						no
HP0008070	Sparse hair	Noonan syndrome						no
HP0008132	Medial rotation of the medial malleolus	Marfan syndrome						no
HP0008211	Parathyroid agenesis	Digeorge syndrome						no
HP0008659	Multiple small medullary renal cysts	Alagille syndrome						no
HP0009882	Short distal phalanx of finger	Alagille syndrome						no
HP0010310	Chylothorax	Noonan syndrome						no
HP0011611	Interrupted aortic arch	Digeorge syndrome						no
HP0012209	Juvenile myelomonocytic leukemia	Noonan syndrome	C93		cancer.registry			yes
HP0012471	Thick vermilion border	Noonan syndrome						no
HP0012594	Microalbuminuria	Alagille syndrome, Digeorge syndrome, Noonan syndrome	microalbumin	urine microalbumin level	urine measurement			yes
HP0012603	Abnormal urine sodium concentration	Alagille syndrome, Digeorge syndrome, Noonan syndrome	sodium	Urine sodium level	urine measurement			yes
HP0012745	Short palpebral fissure	Digeorge syndrome						no
HP0025031	Abnormality of the digestive system	Alagille syndrome, Digeorge syndrome, Marfan syndrome	Q38Q45		icd10.code			yes
HP0025312	Esophoria	Digeorge syndrome						no
HP0040064	Abnormality of limbs	Alagille syndrome, Noonan syndrome, Marfan syndrome						no
HP0045081	Abnormality of body mass index	Alagille syndrome, Digeorge syndrome, Noonan syndrome	BMI	body mass index	body measurement		proxy for body shabe or obesity	yes
HP0100541	Femoral hernia	Digeorge syndrome	HC257	femoral hernia	biobank.engine			yes
HP0100753	Schizophrenia	Digeorge syndrome	HC246	schizophrenia	biobank.engine			yes
HP0100775	Dural ectasia	Marfan syndrome						no
