# Supplementary material for: A phenome-wide association study of 26 mendelian genes reveals phenotypic expressivity of common and rare variants within the general population
Source: PLoS Genet. 2020 Nov 23;16(11):e1008802. doi: 10.1371/journal.pgen.1008802 (PMC7735621; doi:10.1371/journal.pgen.1008802)
Supplement: S2 Table — (XLSX) [file pgen.1008802.s002.xlsx]

## Sheet: Sheet1
S2 table: description binary and continuous phenotypes
HPO Terms	Phenotypes names	N cases (%)	N controls (%)	Related Syndrome	phenotype code	Source
Binary phenotype
HP0000023	Inguinal hernia	14042 (4.16)	323156 (95.84)	DIGEORGE	HC243	biobank.engine
HP0000028	Cryptorchidism	199 (0.06)	336999 (99.94)	Noonan	HC124	biobank.engine
HP0000077	Abnormality of the Kidney	699 (0.21)	336499 (99.79)	DIGEORGE, Noonan,Alagille	N28	icd10 code
HP0000126	Hydronephrosis	870 (0.26)	336328 (99.74)	DIGEORGE	HC195	biobank.engine
HP0000152	Abnormality of head or neck	376 (0.11)	336822 (99.89)	Alagille, DIGEORGE, Noonan, Marfan	Q10Q18,Q87	icd10 code
HP0000175	Cleft palate	24 (0.01)	337174 (99.99)	DIGEORGE	Q35Q37	icd10 code
HP0000486	Strabism	912 (0.27)	336286 (99.73)	DIGEORGE, Noonan,Alagille	H50	icd10 code
HP0000501	Glaucoma	5863 (1.74)	331335 (98.26)	Marfan	HC276	biobank.engine
HP0000508	Ptosis	6887 (2.04)	330311 (97.96)	Noonan	H02, C18	icd10 code
HP0000518	Cataract	19448 (5.77)	317750 (94.23)	Alagille, Marfan	HC25	biobank.engine
HP0000541	Retinal detachment	3247 (0.96)	333951 (99.04)	Marfan	HC302	biobank.engine
HP0000545	Myopia	1455 (0.43)	335743 (99.57)	Alagille, Marfan	H52	icd10 code
HP0000585	Band keratopathy	497 (0.15)	336701 (99.85)	Alagille	H18	icd10 code
HP0000646	Amblyopia	2350 (0.7)	334848 (99.3)	DIGEORGE	H43	icd10 code
HP0000648	Optic atrophy	258 (0.08)	336940 (99.92)	Marfan	H47	icd10 code
HP0000707	Abnormality of the nervous system	228 (0.07)	336970 (99.93)	Alagille, DIGEORGE, Noonan, Marfan	Q01Q07	icd10 code
HP0000717	Autism	42 (0.01)	337156 (99.99)	DIGEORGE	RH72	biobank.engine
HP0000739	Anxiety	4986 (1.48)	332212 (98.52)	DIGEORGE	HC135	biobank.engine
HP0000821	Hypothyroidism	19920 (5.91)	317278 (94.09)	DIGEORGE	HC219	biobank.engine
HP0000924	Abnormality of the skeletal system	639 (0.19)	336559 (99.81)	Alagille, DIGEORGE, Noonan, Marfan	Q65Q79	icd10 code
HP0000957	Cafe-au-lait spot	86 (0.03)	337112 (99.97)	Noonan	L83	icd10 code
HP0001004	Lymphedema	516 (0.15)	336682 (99.85)	Noonan	HC433	biobank.engine
HP0001051	Seborrheic dermatitis	43 (0.01)	337155 (99.99)	DIGEORGE	L21	icd10 code
HP0001061	Acne	58 (0.02)	337140 (99.98)	DIGEORGE	RH46	biobank.engine
HP0001081	Cholelithiasis	14940 (4.43)	322258 (95.57)	DIGEORGE	HC188	biobank.engine
HP0001297	Stroke	5783 (1.72)	331415 (98.28)	Alagille	HC110	biobank.engine
HP0001382	Joint hypermobility	1504 (0.45)	335694 (99.55)	Noonan, Marfan	M35	icd10 code
HP0001388	Joint laxity	10662 (3.16)	326536 (96.84)	Noonan	M25	icd10 code
HP0001394	Cirrhosis	241 (0.07)	336957 (99.93)	Alagille	HC251	biobank.engine
HP0001513	Obesity	8739 (2.59)	328459 (97.41)	DIGEORGE	E66	icd10 code
HP0001537	Umbilical hernia	3311 (0.98)	333887 (99.02)	DIGEORGE	HC274	biobank.engine
HP0001626	Abnormality of the cardiovascular system	977 (0.29)	336221 (99.71)	Alagille, DIGEORGE, Noonan, Marfan	Q20Q28	icd10 code
HP0001634	Mitral valve prolapse	487 (0.14)	336711 (99.86)	Marfan	HC432	biobank.engine
HP0001635	Congestive heart failure	4657 (1.38)	332541 (98.62)	Marfan	HC299	biobank.engine
HP0001650	Aortic valve stenosis	1593 (0.47)	335605 (99.53)	Noonan	HC259	biobank.engine
HP0001653	Mitral regurgitation	119 (0.04)	337079 (99.96)	Noonan, Marfan	HC394	biobank.engine
HP0001659	Aortic regurgitation	90 (0.03)	337108 (99.97)	Marfan	HC30	biobank.engine
HP0001947	Renal tubular acidosis	4189 (1.24)	333009 (98.76)	Alagille	E87	icd10 code
HP0002020	Gastroesophageal reflux	30229 (8.96)	306969 (91.04)	Marfan	HC164	biobank.engine
HP0002097	Emphysema	1581 (0.47)	335617 (99.53)	Marfan	HC431	biobank.engine
HP0002107	Pneumothorax	1814 (0.54)	335384 (99.46)	Marfan	HC216.HC42	biobank.engine
HP0002155	Hypertriglyceridemia	29137 (8.64)	308061 (91.36)	Alagille	E78	icd10 code
HP0002647	Aortic dissection	1186 (0.35)	336012 (99.65)	Marfan	HC52	biobank.engine
HP0002650	Scoliosis	1047 (0.31)	336151 (99.69)	DIGEORGE	HC0	biobank.engine
HP0002895	Papillary thyroid carcinoma	513 (0.15)	336685 (99.85)	Alagille	cancer1065	biobank.engine
HP0003088	Premature osteoarthritis	29945 (8.88)	307253 (91.12)	Marfan	HC376	biobank.engine.ukbbdatafeil
HP0003124	Hypercholesterolemia	43054 (12.77)	294144 (87.23)	Alagille	HC269	biobank.engine
HP0003302	Spondylolisthesis	1376 (0.41)	335822 (99.59)	Marfan	M43	icd10 code
HP0003549	Abnormality of connective tissue	112 (0.03)	337086 (99.97)	DIGEORGE, Marfan	L94	icd10 code
HP0004469	Chronic bronchitis	5600 (1.66)	331598 (98.34)	Marfan	HC106	biobank.engine
HP0004872	Incisional hernia	71 (0.02)	337127 (99.98)	Marfan	HC399	biobank.engine
HP0007302	Bipolar affective disorder	958 (0.28)	336240 (99.72)	DIGEORGE	HC233	biobank.engine
HP0025031	Abnormality of the digestive system	564 (0.17)	336634 (99.83)	Alagille, DIGEORGE, Marfan	Q38Q45	icd10.code
HP0100541	Femoral hernia	597 (0.18)	336601 (99.82)	DIGEORGE	HC257	biobank.engine
HP0100753	Schizophrenia	568 (0.17)	336630 (99.83)	DIGEORGE	HC246	biobank.engine
Continuous phenotype		Mean (sd)	Total count
HP0000002	Standing and sitting height ratio	0.53 (0.0143)	334227	DIGEORGE, Noonan,Marfan syndrome	INI20015/INI50	biobank.engine
HP0000120	Creatinine clearance	8690.55 (5460)	324530	DIGEORGE, Noonan,Marfan syndrome	creatinin	urine measurement
HP0000234	Abnormality of the head	221.79 (16.9)	3693	Alagille, Noonan syndrome	INI23305	biobank.engine
HP0001256	Intellectual disability, mild	6.18 (2.1)	108818	Alagille syndrome	20016	UK biobank data field
HP0001507	Growth abnormality	3.56 (2.18)	328546	Alagille, DIGEORGE, Noonan, Marfan syndrome	16971687	UK biobank data field
HP0001518	Small for gestational age	3.32 (0.656)	192869	Noonan syndrome	INI20022	biobank.engine
HP0003081	Urinary potassium concentration	63.32 (33.7)	324845	DIGEORGE, Noonan,Marfan syndrome	potassium	urine measurement
HP0003758	Reduced subcutaneous adipose tissue	31.35 (8.52)	331110	Marfan syndrome	INI23099	biobank.engine
HP0004348	bone mineral density	1.21 (0.151)	3693	Marfan syndrome	23236	field 23236
HP0004421	Systolic blood pressure	138.18 (18.4)	334544	DIGEORGE, Noonan,Marfan syndrome	BP systolic AVG	blood pressure
HP0005117	Diastolic blood pressure	82.29 (10.1)	334777	DIGEORGE, Noonan,Marfan syndrome	BP diastolic AVG	blood pressure
HP0007018	Attention deficit hyperactivity disorder	3.52 (1.97)	334069	DIGEORGE syndrome	education.level	cognitive measurement
HP0012594	Microalbuminuria	22.16 (39.7)	100095	Alagille, DIGEORGE, Noonan, Marfan syndrome	microalbumin	urine measurement
HP0012603	Urine sodium concentration	75.93 (43)	324723	Alagille, DIGEORGE, Noonan, Marfan syndrome	sodium	urine measurement
HP0045081	Body mass index	27.3 (4.54)	333117	Alagille, DIGEORGE, Noonan, Marfan syndrome	BMI	body measurement
HP0031964	Alanine aminotransferase	22.968	313789	Alagille syndrome	18518	blood biomarkers
HP0012116	Albumin	45.066	288283	Alagille syndrome, DIGEORGE syndrome	18518	blood biomarkers
HP0004379	Alkaline phosphatase	83.421	313923	Alagille syndrome	18518	blood biomarkers
HP0031956	Aspartate aminotransferase	25.788	312795	Alagille syndrome	18518	blood biomarkers
HP0003107	Total Cholesterol	5.972	313921	Alagille syndrome	18518	blood biomarkers
HP0012100	Creatinine	71.642	313757	Alagille syndrome, DIGEORGE syndrome	18518	blood biomarkers
-	Cystatin C	0.902	313882	Alagille syndrome, DIGEORGE syndrome	18518	blood biomarkers
HP0002904	Direct bilirubin	1.767	267642	Alagille syndrome	18518	blood biomarkers
HP0030948	Gamma glutamyltransferase	36.789	313761	Alagille syndrome	18518	blood biomarkers
HP0031888	HDL cholesterol	1.44	288131	Alagille syndrome	18518	blood biomarkers
HP0031886	LDL direct	3.784	313358	Alagille syndrome	18518	blood biomarkers
-	Phosphate	1.143	287714	Alagille syndrome, DIGEORGE syndrome	18518	blood biomarkers
HP-0500117	Urate	308.71	313546	Alagille syndrome, DIGEORGE syndrome	18518	blood biomarkers
HP0031970	Urea	5.367	313722	Alagille syndrome, DIGEORGE syndrome	18518	blood biomarkers
