# Supplementary material for: A phenome-wide association study of 26 mendelian genes reveals phenotypic expressivity of common and rare variants within the general population
Source: PLoS Genet. 2020 Nov 23;16(11):e1008802. doi: 10.1371/journal.pgen.1008802 (PMC7735621; doi:10.1371/journal.pgen.1008802)
Supplement: S3 Table — (XLSX) [file pgen.1008802.s003.xlsx]

## Sheet: Sheet1
S3 Table subset of SNP-Phenotype paris with significant assocaition
chromosome	position	outcome	pheno_text	cat_text	ID	rsid	eQTL	genes	REF	ALT	A1	A1_FREQ	MACH_R2	OBS_CT	BETA	SE	P	A1_CASE_CT	A1_CTRL_CT	molecular_consequence	clinical_significance	all_traits
3	141202934	HP0001507	Growth abnormality	Alagille syndrome, DIGEORGE syndrome, Noonan syndrome, Marfan syndrome	3:141202934_T_C	rs138685654		RASA2	T	C	C	0.0655791	0.995989	326878	0.0624063	0.0109177	1.0912e-08
3	141202934	HP0045081	Body mass index	Alagille syndrome, Noonan syndrome, Marfan syndrome	3:141202934_T_C	rs138685654		RASA2	T	C	C	0.0655811	0.995902	333050	0.137776	0.022371	7.3437e-10
3	141202978	HP0001507	Growth abnormality	Alagille syndrome, DIGEORGE syndrome, Noonan syndrome, Marfan syndrome	3:141202978_AAAAG_A	3:141202978_AAAAG_A		RASA2	AAAAG	A	A	0.0682817	0.93912	326878	0.0641527	0.0110351	6.12281e-09
3	141202978	HP0045081	Body mass index	Alagille syndrome, Noonan syndrome, Marfan syndrome	3:141202978_AAAAG_A	3:141202978_AAAAG_A		RASA2	AAAAG	A	A	0.0682874	0.939079	333050	0.137747	0.0226105	1.11519e-09
3	141203489	HP0001507	Growth abnormality	Alagille syndrome, DIGEORGE syndrome, Noonan syndrome, Marfan syndrome	3:141203489_A_G	rs78469175		RASA2	A	G	G	0.0655677	0.996105	326878	0.0624355	0.010918	1.075e-08
3	141203489	HP0045081	Body mass index	Alagille syndrome, Noonan syndrome, Marfan syndrome	3:141203489_A_G	rs78469175		RASA2	A	G	G	0.0655698	0.996019	333050	0.137799	0.0223715	7.30271e-10
3	141204844	HP0001507	Growth abnormality	Alagille syndrome, DIGEORGE syndrome, Noonan syndrome, Marfan syndrome	3:141204844_G_C	rs3806646		RASA2	G	C	C	0.401795	0.997967	326878	0.0353545	0.00550683	1.36358e-10
3	141204844	HP0003758	Subcutaneous adipose tissue	Marfan syndrome	3:141204844_G_C	rs3806646		RASA2	G	C	C	0.401893	0.998146	329504	0.0985074	0.0158002	4.53545e-10
3	141205185	HP0001507	Growth abnormality	Alagille syndrome, DIGEORGE syndrome, Noonan syndrome, Marfan syndrome	3:141205185_C_T	rs3821712		RASA2	C	T	T	0.402335	0.998008	326878	0.0352915	0.0055055	1.45506e-10
3	141205185	HP0003758	Subcutaneous adipose tissue	Marfan syndrome	3:141205185_C_T	rs3821712		RASA2	C	T	T	0.402437	0.998184	329504	0.0976691	0.0157964	6.2963e-10
3	141205572	HP0001507	Growth abnormality	Alagille syndrome, DIGEORGE syndrome, Noonan syndrome, Marfan syndrome	3:141205572_T_C	rs3806648		RASA2	T	C	C	0.0663881	0.995336	326878	0.0605726	0.0108591	2.43395e-08
3	141205572	HP0045081	Body mass index	Alagille syndrome, Noonan syndrome, Marfan syndrome	3:141205572_T_C	rs3806648		RASA2	T	C	C	0.0663949	0.995141	333050	0.133916	0.0222513	1.76393e-09
3	141207575	HP0001507	Growth abnormality	Alagille syndrome, DIGEORGE syndrome, Noonan syndrome, Marfan syndrome	3:141207575_G_A	rs11917587		RASA2	G	A	A	0.429667	0.995826	326878	0.0346775	0.00545959	2.13263e-10
3	141207575	HP0003758	Subcutaneous adipose tissue	Marfan syndrome	3:141207575_G_A	rs11917587		RASA2	G	A	A	0.429779	0.995947	329504	0.0991899	0.0156651	2.42472e-10
3	141209177	HP0001507	Growth abnormality	Alagille syndrome, DIGEORGE syndrome, Noonan syndrome, Marfan syndrome	3:141209177_CAA_C	3:141209177_CAA_C		RASA2	CAA	C	C	0.407463	0.969577	326878	0.0342957	0.0055746	7.65342e-10
3	141209177	HP0003758	Subcutaneous adipose tissue	Marfan syndrome	3:141209177_CAA_C	3:141209177_CAA_C		RASA2	CAA	C	C	0.407615	0.970015	329504	0.0921635	0.0159922	8.26954e-09
3	141209594	HP0001507	Growth abnormality	Alagille syndrome, DIGEORGE syndrome, Noonan syndrome, Marfan syndrome	3:141209594_A_G	rs79147413		RASA2	A	G	G	0.0666079	0.996877	326878	0.0620459	0.010834	1.02328e-08
3	141209594	HP0045081	Body mass index	Alagille syndrome, Noonan syndrome, Marfan syndrome	3:141209594_A_G	rs79147413		RASA2	A	G	G	0.0666204	0.996714	333050	0.134212	0.0221987	1.48689e-09
3	141209867	HP0001507	Growth abnormality	Alagille syndrome, DIGEORGE syndrome, Noonan syndrome, Marfan syndrome	3:141209867_T_C	rs7643837		RASA2	T	C	C	0.402369	0.998549	326878	0.0356533	0.00550392	9.31978e-11
3	141209867	HP0003758	Subcutaneous adipose tissue	Marfan syndrome	3:141209867_T_C	rs7643837		RASA2	T	C	C	0.402475	0.998734	329504	0.0981469	0.0157917	5.13591e-10
3	141211327	HP0001507	Growth abnormality	Alagille syndrome, DIGEORGE syndrome, Noonan syndrome, Marfan syndrome	3:141211327_A_G	rs78570717		RASA2	A	G	G	0.0660012	0.997195	326878	0.0614219	0.0108785	1.64199e-08
3	141211327	HP0045081	Body mass index	Alagille syndrome, Noonan syndrome, Marfan syndrome	3:141211327_A_G	rs78570717		RASA2	A	G	G	0.0660065	0.997027	333050	0.13597	0.022291	1.06347e-09
3	141212518	HP0001507	Growth abnormality	Alagille syndrome, DIGEORGE syndrome, Noonan syndrome, Marfan syndrome	3:141212518_A_G	rs9813177		RASA2	A	G	G	0.402306	0.998639	326878	0.0355854	0.00550381	1.01047e-10
3	141212518	HP0003758	Subcutaneous adipose tissue	Marfan syndrome	3:141212518_A_G	rs9813177		RASA2	A	G	G	0.402408	0.998834	329504	0.0976228	0.0157914	6.3358e-10
3	141213581	HP0001507	Growth abnormality	Alagille syndrome, DIGEORGE syndrome, Noonan syndrome, Marfan syndrome	3:141213581_T_A	rs6795168		RASA2	T	A	A	0.40229	0.998683	326878	0.0356455	0.00550373	9.39358e-11
3	141213581	HP0003758	Subcutaneous adipose tissue	Marfan syndrome	3:141213581_T_A	rs6795168		RASA2	T	A	A	0.402392	0.998877	329504	0.0976741	0.0157912	6.20306e-10
3	141215425	HP0001507	Growth abnormality	Alagille syndrome, DIGEORGE syndrome, Noonan syndrome, Marfan syndrome	3:141215425_A_T	rs139164864		RASA2	A	T	T	0.065614	0.99698	326878	0.0622756	0.0109096	1.14185e-08
3	141215425	HP0045081	Body mass index	Alagille syndrome, Noonan syndrome, Marfan syndrome	3:141215425_A_T	rs139164864		RASA2	A	T	T	0.0656192	0.996891	333050	0.138181	0.0223538	6.35604e-10
3	141216415	HP0001507	Growth abnormality	Alagille syndrome, DIGEORGE syndrome, Noonan syndrome, Marfan syndrome	3:141216415_GT_G	3:141216415_GT_G		RASA2	GT	G	G	0.0659237	0.997785	326878	0.0617675	0.0108812	1.37569e-08
3	141216415	HP0045081	Body mass index	Alagille syndrome, Noonan syndrome, Marfan syndrome	3:141216415_GT_G	3:141216415_GT_G		RASA2	GT	G	G	0.0659284	0.997627	333050	0.135416	0.0222966	1.2535e-09
3	141217954	HP0001507	Growth abnormality	Alagille syndrome, DIGEORGE syndrome, Noonan syndrome, Marfan syndrome	3:141217954_T_C	rs6808837		RASA2	T	C	C	0.402292	0.998173	326878	0.036036	0.00550513	5.92277e-11
3	141217954	HP0003758	Subcutaneous adipose tissue	Marfan syndrome	3:141217954_T_C	rs6808837		RASA2	T	C	C	0.402388	0.998384	329504	0.0985132	0.0157951	4.46717e-10
3	141218568	HP0001507	Growth abnormality	Alagille syndrome, DIGEORGE syndrome, Noonan syndrome, Marfan syndrome	3:141218568_T_A	rs6763498		RASA2	T	A	A	0.402214	0.998912	326878	0.0357454	0.00550326	8.29794e-11
3	141218568	HP0003758	Subcutaneous adipose tissue	Marfan syndrome	3:141218568_T_A	rs6763498		RASA2	T	A	A	0.402317	0.999118	329504	0.0976975	0.0157897	6.1235e-10
3	141222394	HP0001507	Growth abnormality	Alagille syndrome, DIGEORGE syndrome, Noonan syndrome, Marfan syndrome	3:141222394_GTT_G	3:141222394_GTT_G		RASA2	GTT	G	G	0.0656927	0.99556	326878	0.0624035	0.0109113	1.07145e-08
3	141222394	HP0045081	Body mass index	Alagille syndrome, Noonan syndrome, Marfan syndrome	3:141222394_GTT_G	3:141222394_GTT_G		RASA2	GTT	G	G	0.0656993	0.995463	333050	0.13948	0.0223572	4.41753e-10
3	141225247	HP0001507	Growth abnormality	Alagille syndrome, DIGEORGE syndrome, Noonan syndrome, Marfan syndrome	3:141225247_T_G	rs34558081		RASA2	T	G	G	0.0656622	0.996956	326878	0.0621006	0.010906	1.24086e-08
3	141225247	HP0045081	Body mass index	Alagille syndrome, Noonan syndrome, Marfan syndrome	3:141225247_T_G	rs34558081		RASA2	T	G	G	0.0656682	0.996859	333050	0.138068	0.0223464	6.4775e-10
3	141228874	HP0001507	Growth abnormality	Alagille syndrome, DIGEORGE syndrome, Noonan syndrome, Marfan syndrome	3:141228874_C_T	rs6767158		RASA2	C	T	T	0.40221	0.99876	326878	0.0358491	0.00550369	7.3455e-11
3	141228874	HP0003758	Subcutaneous adipose tissue	Marfan syndrome	3:141228874_C_T	rs6767158		RASA2	C	T	T	0.402317	0.99897	329504	0.0978655	0.0157909	5.74038e-10
3	141234117	HP0001507	Growth abnormality	Alagille syndrome, DIGEORGE syndrome, Noonan syndrome, Marfan syndrome	3:141234117_C_T	rs79583300		RASA2	C	T	T	0.0659546	0.997479	326878	0.0614998	0.0108805	1.58461e-08
3	141234117	HP0045081	Body mass index	Alagille syndrome, Noonan syndrome, Marfan syndrome	3:141234117_C_T	rs79583300		RASA2	C	T	T	0.0659595	0.997306	333050	0.135715	0.0222953	1.15055e-09
3	141234523	HP0001507	Growth abnormality	Alagille syndrome, DIGEORGE syndrome, Noonan syndrome, Marfan syndrome	3:141234523_T_C	rs13069717		RASA2	T	C	C	0.402222	0.998772	326878	0.0359638	0.00550361	6.38808e-11
3	141234523	HP0003758	Subcutaneous adipose tissue	Marfan syndrome	3:141234523_T_C	rs13069717		RASA2	T	C	C	0.402327	0.998963	329504	0.0984503	0.0157908	4.53323e-10
3	141234580	HP0001507	Growth abnormality	Alagille syndrome, DIGEORGE syndrome, Noonan syndrome, Marfan syndrome	3:141234580_A_G	rs139976154		RASA2	A	G	G	0.0659617	0.997414	326878	0.0614251	0.0108803	1.64824e-08
3	141234580	HP0045081	Body mass index	Alagille syndrome, Noonan syndrome, Marfan syndrome	3:141234580_A_G	rs139976154		RASA2	A	G	G	0.0659664	0.997243	333050	0.135825	0.0222949	1.11496e-09
3	141236524	HP0001507	Growth abnormality	Alagille syndrome, DIGEORGE syndrome, Noonan syndrome, Marfan syndrome	3:141236524_G_C	rs35711802		RASA2	G	C	C	0.402223	0.998641	326878	0.0358677	0.00550399	7.19863e-11
3	141236524	HP0003758	Subcutaneous adipose tissue	Marfan syndrome	3:141236524_G_C	rs35711802		RASA2	G	C	C	0.402329	0.998847	329504	0.0977083	0.0157918	6.12825e-10
3	141239565	HP0001507	Growth abnormality	Alagille syndrome, DIGEORGE syndrome, Noonan syndrome, Marfan syndrome	3:141239565_C_T	rs76839703		RASA2	C	T	T	0.065954	0.997494	326878	0.0614843	0.0108805	1.59769e-08
3	141239565	HP0045081	Body mass index	Alagille syndrome, Noonan syndrome, Marfan syndrome	3:141239565_C_T	rs76839703		RASA2	C	T	T	0.0659587	0.99732	333050	0.13568	0.0222953	1.16192e-09
3	141243528	HP0001507	Growth abnormality	Alagille syndrome, DIGEORGE syndrome, Noonan syndrome, Marfan syndrome	3:141243528_G_A	rs7627774		RASA2	G	A	A	0.0659624	0.997416	326878	0.0613309	0.0108803	1.73288e-08
3	141243528	HP0045081	Body mass index	Alagille syndrome, Noonan syndrome, Marfan syndrome	3:141243528_G_A	rs7627774		RASA2	G	A	A	0.065967	0.997244	333050	0.135862	0.0222948	1.1031e-09
3	141243728	HP0001507	Growth abnormality	Alagille syndrome, DIGEORGE syndrome, Noonan syndrome, Marfan syndrome	3:141243728_C_T	rs7627807		RASA2	C	T	T	0.0659779	0.997296	326878	0.0612502	0.0108797	1.80616e-08
3	141243728	HP0045081	Body mass index	Alagille syndrome, Noonan syndrome, Marfan syndrome	3:141243728_C_T	rs7627807		RASA2	C	T	T	0.0659827	0.99712	333050	0.135478	0.0222937	1.22623e-09
3	141244816	HP0001507	Growth abnormality	Alagille syndrome, DIGEORGE syndrome, Noonan syndrome, Marfan syndrome	3:141244816_G_A	rs6785874		RASA2	G	A	A	0.402229	0.998618	326878	0.0358479	0.00550404	7.37664e-11
3	141244816	HP0003758	Subcutaneous adipose tissue	Marfan syndrome	3:141244816_G_A	rs6785874		RASA2	G	A	A	0.402338	0.998836	329504	0.0978683	0.0157918	5.74699e-10
3	141245228	HP0001507	Growth abnormality	Alagille syndrome, DIGEORGE syndrome, Noonan syndrome, Marfan syndrome	3:141245228_T_C	rs79936528		RASA2	T	C	C	0.0656195	0.99704	326878	0.0620023	0.0109088	1.31947e-08
3	141245228	HP0045081	Body mass index	Alagille syndrome, Noonan syndrome, Marfan syndrome	3:141245228_T_C	rs79936528		RASA2	T	C	C	0.0656246	0.996945	333050	0.138183	0.0223524	6.33557e-10
3	141249398	HP0001507	Growth abnormality	Alagille syndrome, DIGEORGE syndrome, Noonan syndrome, Marfan syndrome	3:141249398_C_T	rs6800122		RASA2	C	T	T	0.402003	0.998184	326878	0.0357946	0.00550575	7.97357e-11
3	141249398	HP0003758	Subcutaneous adipose tissue	Marfan syndrome	3:141249398_C_T	rs6800122		RASA2	C	T	T	0.402114	0.99843	329504	0.0981972	0.0157965	5.093e-10
3	141253216	HP0001507	Growth abnormality	Alagille syndrome, DIGEORGE syndrome, Noonan syndrome, Marfan syndrome	3:141253216_G_T	rs78341452		RASA2	G	T	T	0.0659895	0.997323	326878	0.0611972	0.0108787	1.85218e-08
3	141253216	HP0045081	Body mass index	Alagille syndrome, Noonan syndrome, Marfan syndrome	3:141253216_G_T	rs78341452		RASA2	G	T	T	0.0659951	0.99715	333050	0.135179	0.0222914	1.32772e-09
3	141262410	HP0001507	Growth abnormality	Alagille syndrome, DIGEORGE syndrome, Noonan syndrome, Marfan syndrome	3:141262410_A_G	rs78971034		RASA2	A	G	G	0.0663855	0.997288	326878	0.0618073	0.0108488	1.21938e-08
3	141262410	HP0045081	Body mass index	Alagille syndrome, Noonan syndrome, Marfan syndrome	3:141262410_A_G	rs78971034		RASA2	A	G	G	0.06639	0.997158	333050	0.13677	0.0222299	7.63407e-10
3	141263990	HP0001507	Growth abnormality	Alagille syndrome, DIGEORGE syndrome, Noonan syndrome, Marfan syndrome	3:141263990_G_A	rs9835593		RASA2	G	A	A	0.402069	0.998088	326878	0.0360958	0.00550585	5.53935e-11
3	141263990	HP0003758	Subcutaneous adipose tissue	Marfan syndrome	3:141263990_G_A	rs9835593		RASA2	G	A	A	0.402175	0.998314	329504	0.0977984	0.015797	5.98756e-10
3	141264588	HP0001507	Growth abnormality	Alagille syndrome, DIGEORGE syndrome, Noonan syndrome, Marfan syndrome	3:141264588_C_T	rs116432286		RASA2	C	T	T	0.0662381	0.997747	326878	0.0623579	0.0108576	9.2947e-09
3	141264588	HP0045081	Body mass index	Alagille syndrome, Noonan syndrome, Marfan syndrome	3:141264588_C_T	rs116432286		RASA2	C	T	T	0.066242	0.997627	333050	0.137376	0.0222477	6.63175e-10
3	141266337	HP0001507	Growth abnormality	Alagille syndrome, DIGEORGE syndrome, Noonan syndrome, Marfan syndrome	3:141266337_A_G	rs78575557		RASA2	A	G	G	0.0660471	0.996829	326878	0.062756	0.0108773	7.95913e-09
3	141266337	HP0045081	Body mass index	Alagille syndrome, Noonan syndrome, Marfan syndrome	3:141266337_A_G	rs78575557		RASA2	A	G	G	0.0660528	0.996778	333050	0.138612	0.0222871	4.99621e-10
3	141266493	HP0001507	Growth abnormality	Alagille syndrome, DIGEORGE syndrome, Noonan syndrome, Marfan syndrome	3:141266493_G_A	rs6776003		RASA2	G	A	A	0.43061	0.986672	326878	0.0348832	0.00548341	1.99938e-10
3	141266493	HP0003758	Subcutaneous adipose tissue	Marfan syndrome	3:141266493_G_A	rs6776003		RASA2	G	A	A	0.430709	0.986805	329504	0.0986169	0.0157335	3.66225e-10
3	141267275	HP0001507	Growth abnormality	Alagille syndrome, DIGEORGE syndrome, Noonan syndrome, Marfan syndrome	3:141267275_TCC_T	3:141267275_TCC_T		RASA2	TCC	T	T	0.0639224	0.982732	326878	0.0646526	0.0111229	6.1575e-09
3	141267275	HP0045081	Body mass index	Alagille syndrome, Noonan syndrome, Marfan syndrome	3:141267275_TCC_T	3:141267275_TCC_T		RASA2	TCC	T	T	0.0639298	0.982566	333050	0.142374	0.0227914	4.193e-10
3	141267294	HP0001507	Growth abnormality	Alagille syndrome, DIGEORGE syndrome, Noonan syndrome, Marfan syndrome	3:141267294_T_A	rs59714050		RASA2	T	A	A	0.0658951	0.996537	326878	0.0637461	0.0108904	4.81943e-09
3	141267294	HP0045081	Body mass index	Alagille syndrome, Noonan syndrome, Marfan syndrome	3:141267294_T_A	rs59714050		RASA2	T	A	A	0.0659044	0.996528	333050	0.13803	0.0223129	6.17434e-10
3	141267295	HP0001507	Growth abnormality	Alagille syndrome, DIGEORGE syndrome, Noonan syndrome, Marfan syndrome	3:141267295_C_A	rs60654199		RASA2	C	A	A	0.066612	1.00111	326878	0.0640557	0.0108109	3.12463e-09
3	141267295	HP0045081	Body mass index	Alagille syndrome, Noonan syndrome, Marfan syndrome	3:141267295_C_A	rs60654199		RASA2	C	A	A	0.0666266	1.00114	333050	0.13952	0.022149	2.99596e-10
3	141271256	HP0001507	Growth abnormality	Alagille syndrome, DIGEORGE syndrome, Noonan syndrome, Marfan syndrome	3:141271256_C_T	rs4683610		RASA2	C	T	T	0.0662225	0.99793	326878	0.0623939	0.0108577	9.11986e-09
3	141271256	HP0045081	Body mass index	Alagille syndrome, Noonan syndrome, Marfan syndrome	3:141271256_C_T	rs4683610		RASA2	C	T	T	0.0662264	0.997807	333050	0.137303	0.0222482	6.77469e-10
3	141273466	HP0001507	Growth abnormality	Alagille syndrome, DIGEORGE syndrome, Noonan syndrome, Marfan syndrome	3:141273466_C_A	rs76612873		RASA2	C	A	A	0.0658735	0.997313	326878	0.0633793	0.0108879	5.85317e-09
3	141273466	HP0045081	Body mass index	Alagille syndrome, Noonan syndrome, Marfan syndrome	3:141273466_C_A	rs76612873		RASA2	C	A	A	0.0658806	0.997257	333050	0.139949	0.0223088	3.53953e-10
3	141274113	HP0001507	Growth abnormality	Alagille syndrome, DIGEORGE syndrome, Noonan syndrome, Marfan syndrome	3:141274113_AAAAAAT_A	3:141274113_AAAAAAT_A		RASA2	AAAAAAT	A	A	0.066385	0.997118	326878	0.0621457	0.0108498	1.01814e-08
3	141274113	HP0045081	Body mass index	Alagille syndrome, Noonan syndrome, Marfan syndrome	3:141274113_AAAAAAT_A	3:141274113_AAAAAAT_A		RASA2	AAAAAAT	A	A	0.0663874	0.997	333050	0.136279	0.0222321	8.80534e-10
3	141275436	HP0001507	Growth abnormality	Alagille syndrome, DIGEORGE syndrome, Noonan syndrome, Marfan syndrome	3:141275436_G_T	rs16851483		RASA2	G	T	T	0.065871	0.997295	326878	0.0633979	0.0108882	5.79904e-09
3	141275436	HP0045081	Body mass index	Alagille syndrome, Noonan syndrome, Marfan syndrome	3:141275436_G_T	rs16851483		RASA2	G	T	T	0.0658781	0.99724	333050	0.140046	0.0223093	3.44567e-10
3	141280273	HP0001507	Growth abnormality	Alagille syndrome, DIGEORGE syndrome, Noonan syndrome, Marfan syndrome	3:141280273_T_C	rs3821709		RASA2	T	C	C	0.0662632	0.996898	326878	0.0631886	0.0108603	5.95069e-09
3	141280273	HP0045081	Body mass index	Alagille syndrome, Noonan syndrome, Marfan syndrome	3:141280273_T_C	rs3821709		RASA2	T	C	C	0.0662675	0.99683	333050	0.138926	0.0222528	4.29599e-10
3	141280448	HP0001507	Growth abnormality	Alagille syndrome, DIGEORGE syndrome, Noonan syndrome, Marfan syndrome	3:141280448_C_T	rs77586571		RASA2	C	T	T	0.0665738	0.997994	326878	0.061752	0.0108307	1.18818e-08
3	141280448	HP0045081	Body mass index	Alagille syndrome, Noonan syndrome, Marfan syndrome	3:141280448_C_T	rs77586571		RASA2	C	T	T	0.0665786	0.997859	333050	0.134026	0.0221928	1.55068e-09
3	141280996	HP0001507	Growth abnormality	Alagille syndrome, DIGEORGE syndrome, Noonan syndrome, Marfan syndrome	3:141280996_A_G	rs114466221		RASA2	A	G	G	0.0665874	0.997779	326878	0.0623129	0.0108308	8.7596e-09
3	141280996	HP0045081	Body mass index	Alagille syndrome, Noonan syndrome, Marfan syndrome	3:141280996_A_G	rs114466221		RASA2	A	G	G	0.0665884	0.997645	333050	0.136365	0.0221936	8.03898e-10
3	141281523	HP0001507	Growth abnormality	Alagille syndrome, DIGEORGE syndrome, Noonan syndrome, Marfan syndrome	3:141281523_C_CT	rs201152518		RASA2	C	CT	CT	0.0742598	0.948813	326878	0.0573384	0.0105604	5.65359e-08
3	141281523	HP0045081	Body mass index	Alagille syndrome, Noonan syndrome, Marfan syndrome	3:141281523_C_CT	rs201152518		RASA2	C	CT	CT	0.0742769	0.94864	333050	0.121129	0.021638	2.17028e-08
3	141285060	HP0001507	Growth abnormality	Alagille syndrome, DIGEORGE syndrome, Noonan syndrome, Marfan syndrome	3:141285060_G_A	rs80255756		RASA2	G	A	A	0.0633176	0.992851	326878	0.0600997	0.0111159	6.42546e-08
3	141285060	HP0045081	Body mass index	Alagille syndrome, Noonan syndrome, Marfan syndrome	3:141285060_G_A	rs80255756		RASA2	G	A	A	0.0633256	0.992874	333050	0.138581	0.0227746	1.16683e-09
3	141287539	HP0001507	Growth abnormality	Alagille syndrome, DIGEORGE syndrome, Noonan syndrome, Marfan syndrome	3:141287539_A_G	rs11711375		RASA2	A	G	G	0.402294	0.989991	326878	0.0354919	0.00552787	1.35973e-10
3	141287539	HP0003758	Subcutaneous adipose tissue	Marfan syndrome	3:141287539_A_G	rs11711375		RASA2	A	G	G	0.402388	0.990129	329504	0.098739	0.0158609	4.81185e-10
3	141292618	HP0001507	Growth abnormality	Alagille syndrome, DIGEORGE syndrome, Noonan syndrome, Marfan syndrome	3:141292618_G_A	rs1493209		RASA2	G	A	A	0.401335	0.989432	326878	0.0362052	0.00553156	5.94987e-11
3	141292618	HP0003758	Subcutaneous adipose tissue	Marfan syndrome	3:141292618_G_A	rs1493209		RASA2	G	A	A	0.40143	0.989609	329504	0.0991194	0.0158712	4.23643e-10
3	141293263	HP0001507	Growth abnormality	Alagille syndrome, DIGEORGE syndrome, Noonan syndrome, Marfan syndrome	3:141293263_A_C	rs4683612		RASA2	A	C	C	0.0665515	0.996673	326878	0.062929	0.0108395	6.42329e-09
3	141293263	HP0045081	Body mass index	Alagille syndrome, Noonan syndrome, Marfan syndrome	3:141293263_A_C	rs4683612		RASA2	A	C	C	0.0665524	0.996547	333050	0.135487	0.0222114	1.06275e-09
3	141294528	HP0001507	Growth abnormality	Alagille syndrome, DIGEORGE syndrome, Noonan syndrome, Marfan syndrome	3:141294528_CACTAT_C	3:141294528_CACTAT_C		RASA2	CACTAT	C	C	0.0650926	0.986294	326878	0.0621718	0.0110092	1.63176e-08
3	141294528	HP0045081	Body mass index	Alagille syndrome, Noonan syndrome, Marfan syndrome	3:141294528_CACTAT_C	3:141294528_CACTAT_C		RASA2	CACTAT	C	C	0.0650989	0.986237	333050	0.138175	0.0225574	9.04987e-10
3	141294532	HP0001507	Growth abnormality	Alagille syndrome, DIGEORGE syndrome, Noonan syndrome, Marfan syndrome	3:141294532_ATACTC_A	3:141294532_ATACTC_A		RASA2	ATACTC	A	A	0.0654391	0.987807	326878	0.0626135	0.0109737	1.1592e-08
3	141294532	HP0045081	Body mass index	Alagille syndrome, Noonan syndrome, Marfan syndrome	3:141294532_ATACTC_A	3:141294532_ATACTC_A		RASA2	ATACTC	A	A	0.0654456	0.987744	333050	0.138104	0.0224847	8.15213e-10
3	141294871	HP0001507	Growth abnormality	Alagille syndrome, DIGEORGE syndrome, Noonan syndrome, Marfan syndrome	3:141294871_G_A	rs13062809		RASA2	G	A	A	0.395236	0.987434	326878	0.0355885	0.00555154	1.45177e-10
3	141294871	HP0003758	Subcutaneous adipose tissue	Marfan syndrome	3:141294871_G_A	rs13062809		RASA2	G	A	A	0.395278	0.98755	329504	0.0991541	0.0159293	4.83278e-10
3	141295778	HP0001507	Growth abnormality	Alagille syndrome, DIGEORGE syndrome, Noonan syndrome, Marfan syndrome	3:141295778_T_A	rs3732869		RASA2	T	A	A	0.0662905	0.997537	326878	0.0619367	0.0108547	1.15778e-08
3	141295778	HP0045081	Body mass index	Alagille syndrome, Noonan syndrome, Marfan syndrome	3:141295778_T_A	rs3732869		RASA2	T	A	A	0.0662932	0.997418	333050	0.137124	0.0222421	7.05326e-10
3	141298124	HP0001507	Growth abnormality	Alagille syndrome, DIGEORGE syndrome, Noonan syndrome, Marfan syndrome	3:141298124_G_T	rs2035936		RASA2	G	T	T	0.0558541	0.970194	326878	0.0641165	0.0119242	7.57834e-08
3	141298124	HP0003758	Subcutaneous adipose tissue	Marfan syndrome	3:141298124_G_T	rs2035936		RASA2	G	T	T	0.0558253	0.970285	329504	0.187491	0.0342238	4.29567e-08
3	141298124	HP0045081	Body mass index	Alagille syndrome, Noonan syndrome, Marfan syndrome	3:141298124_G_T	rs2035936		RASA2	G	T	T	0.0558252	0.970062	333050	0.158003	0.0244399	1.01478e-10
3	141300386	HP0001507	Growth abnormality	Alagille syndrome, DIGEORGE syndrome, Noonan syndrome, Marfan syndrome	3:141300386_G_C	rs78425303		RASA2	G	C	C	0.0631809	0.993776	326878	0.0597464	0.0111219	7.79394e-08
3	141300386	HP0045081	Body mass index	Alagille syndrome, Noonan syndrome, Marfan syndrome	3:141300386_G_C	rs78425303		RASA2	G	C	C	0.0631856	0.993834	333050	0.13876	0.0227871	1.13457e-09
3	141300833	HP0001507	Growth abnormality	Alagille syndrome, DIGEORGE syndrome, Noonan syndrome, Marfan syndrome	3:141300833_G_A	rs1493210		RASA2	G	A	A	0.0662483	0.997598	326878	0.061894	0.0108576	1.19543e-08
3	141300833	HP0045081	Body mass index	Alagille syndrome, Noonan syndrome, Marfan syndrome	3:141300833_G_A	rs1493210		RASA2	G	A	A	0.0662497	0.997484	333050	0.137086	0.0222481	7.20503e-10
3	141301451	HP0001507	Growth abnormality	Alagille syndrome, DIGEORGE syndrome, Noonan syndrome, Marfan syndrome	3:141301451_G_A	rs3821710		RASA2	G	A	A	0.402067	0.989716	326878	0.0362223	0.00552911	5.71632e-11
3	141301451	HP0003758	Subcutaneous adipose tissue	Marfan syndrome	3:141301451_G_A	rs3821710		RASA2	G	A	A	0.402162	0.98989	329504	0.0990601	0.0158642	4.26345e-10
3	141304571	HP0001507	Growth abnormality	Alagille syndrome, DIGEORGE syndrome, Noonan syndrome, Marfan syndrome	3:141304571_A_G	rs6440013		RASA2	A	G	G	0.402508	0.989121	326878	0.0360652	0.00552979	6.94804e-11
3	141304571	HP0003758	Subcutaneous adipose tissue	Marfan syndrome	3:141304571_A_G	rs6440013		RASA2	A	G	G	0.402604	0.98927	329504	0.0984853	0.0158663	5.40029e-10
3	141306013	HP0001507	Growth abnormality	Alagille syndrome, DIGEORGE syndrome, Noonan syndrome, Marfan syndrome	3:141306013_A_G	rs2035935		RASA2	A	G	G	0.0666007	0.997347	326878	0.0623572	0.0108322	8.58661e-09
3	141306013	HP0045081	Body mass index	Alagille syndrome, Noonan syndrome, Marfan syndrome	3:141306013_A_G	rs2035935		RASA2	A	G	G	0.0666007	0.997214	333050	0.136724	0.0221965	7.29525e-10
3	141313206	HP0001507	Growth abnormality	Alagille syndrome, DIGEORGE syndrome, Noonan syndrome, Marfan syndrome	3:141313206_A_AT	rs11400810		RASA2	A	AT	AT	0.0665913	0.996432	326878	0.0622556	0.0108378	9.23945e-09
3	141313206	HP0045081	Body mass index	Alagille syndrome, Noonan syndrome, Marfan syndrome	3:141313206_A_AT	rs11400810		RASA2	A	AT	AT	0.0665914	0.996314	333050	0.134863	0.022208	1.25886e-09
3	141314133	HP0001507	Growth abnormality	Alagille syndrome, DIGEORGE syndrome, Noonan syndrome, Marfan syndrome	3:141314133_A_T	rs11916906		RASA2	A	T	T	0.402654	0.988727	326878	0.035991	0.00553055	7.64375e-11
3	141314133	HP0003758	Subcutaneous adipose tissue	Marfan syndrome	3:141314133_A_T	rs11916906		RASA2	A	T	T	0.402749	0.988887	329504	0.0985463	0.0158684	5.29765e-10
3	141320386	HP0001507	Growth abnormality	Alagille syndrome, DIGEORGE syndrome, Noonan syndrome, Marfan syndrome	3:141320386_A_G	rs77742015		RASA2	A	G	G	0.0665566	0.996062	326878	0.0623094	0.0108425	9.1053e-09
3	141320386	HP0045081	Body mass index	Alagille syndrome, Noonan syndrome, Marfan syndrome	3:141320386_A_G	rs77742015		RASA2	A	G	G	0.0665533	0.995952	333050	0.134464	0.0222181	1.43183e-09
3	141320585	HP0001507	Growth abnormality	Alagille syndrome, DIGEORGE syndrome, Noonan syndrome, Marfan syndrome	3:141320585_A_G	rs58025624		RASA2	A	G	G	0.0665433	0.996415	326878	0.0620531	0.0108416	1.04379e-08
3	141320585	HP0045081	Body mass index	Alagille syndrome, Noonan syndrome, Marfan syndrome	3:141320585_A_G	rs58025624		RASA2	A	G	G	0.0665416	0.996294	333050	0.134733	0.022216	1.32363e-09
3	141323629	HP0001507	Growth abnormality	Alagille syndrome, DIGEORGE syndrome, Noonan syndrome, Marfan syndrome	3:141323629_A_G	rs114595240		RASA2	A	G	G	0.0666196	0.997	326878	0.0619204	0.0108326	1.0909e-08
3	141323629	HP0045081	Body mass index	Alagille syndrome, Noonan syndrome, Marfan syndrome	3:141323629_A_G	rs114595240		RASA2	A	G	G	0.0666149	0.996901	333050	0.13354	0.0221978	1.79086e-09
3	141324556	HP0001507	Growth abnormality	Alagille syndrome, DIGEORGE syndrome, Noonan syndrome, Marfan syndrome	3:141324556_A_G	rs295320		RASA2	A	G	G	0.402144	0.986443	326878	0.0361133	0.00553808	6.99861e-11
3	141324556	HP0003758	Subcutaneous adipose tissue	Marfan syndrome	3:141324556_A_G	rs295320		RASA2	A	G	G	0.402237	0.986629	329504	0.0986658	0.0158898	5.32632e-10
3	141325322	HP0001507	Growth abnormality	Alagille syndrome, DIGEORGE syndrome, Noonan syndrome, Marfan syndrome	3:141325322_T_C	rs295321		RASA2	T	C	C	0.0662321	0.996421	326878	0.0632447	0.0108653	5.86246e-09
3	141325322	HP0045081	Body mass index	Alagille syndrome, Noonan syndrome, Marfan syndrome	3:141325322_T_C	rs295321		RASA2	T	C	C	0.0662296	0.996393	333050	0.13623	0.0222637	9.43111e-10
3	141326602	HP0001507	Growth abnormality	Alagille syndrome, DIGEORGE syndrome, Noonan syndrome, Marfan syndrome	3:141326602_T_C	rs295322		RASA2	T	C	C	0.067337	0.996631	326878	0.0645277	0.0107809	2.16107e-09
3	141326602	HP0045081	Body mass index	Alagille syndrome, Noonan syndrome, Marfan syndrome	3:141326602_T_C	rs295322		RASA2	T	C	C	0.0673217	0.996487	333050	0.129955	0.0220941	4.05935e-09
3	141327474	HP0001507	Growth abnormality	Alagille syndrome, DIGEORGE syndrome, Noonan syndrome, Marfan syndrome	3:141327474_G_A	rs295323		RASA2	G	A	A	0.398197	0.985769	326878	0.0344083	0.00554918	5.63099e-10
3	141327474	HP0003758	Subcutaneous adipose tissue	Marfan syndrome	3:141327474_G_A	rs295323		RASA2	G	A	A	0.398293	0.9859	329504	0.0952455	0.0159221	2.20664e-09
3	141328918	HP0001507	Growth abnormality	Alagille syndrome, DIGEORGE syndrome, Noonan syndrome, Marfan syndrome	3:141328918_T_G	rs295324		RASA2	T	G	G	0.0661881	0.996256	326878	0.0632618	0.0108696	5.88746e-09
3	141328918	HP0045081	Body mass index	Alagille syndrome, Noonan syndrome, Marfan syndrome	3:141328918_T_G	rs295324		RASA2	T	G	G	0.0661866	0.996229	333050	0.136074	0.0222722	1.00006e-09
3	141330310	HP0001507	Growth abnormality	Alagille syndrome, DIGEORGE syndrome, Noonan syndrome, Marfan syndrome	3:141330310_C_T	rs2639997		RASA2	C	T	T	0.0663082	0.996891	326878	0.0623354	0.0108569	9.38956e-09
3	141330310	HP0045081	Body mass index	Alagille syndrome, Noonan syndrome, Marfan syndrome	3:141330310_C_T	rs2639997		RASA2	C	T	T	0.0663045	0.996809	333050	0.134573	0.0222472	1.45891e-09
3	141331222	HP0001507	Growth abnormality	Alagille syndrome, DIGEORGE syndrome, Noonan syndrome, Marfan syndrome	3:141331222_G_A	rs2172471		RASA2	G	A	A	0.397987	0.98568	326878	0.0345853	0.00554994	4.62114e-10
3	141331222	HP0003758	Subcutaneous adipose tissue	Marfan syndrome	3:141331222_G_A	rs2172471		RASA2	G	A	A	0.398089	0.985798	329504	0.0959505	0.0159243	1.68853e-09
3	141335121	HP0001507	Growth abnormality	Alagille syndrome, DIGEORGE syndrome, Noonan syndrome, Marfan syndrome	3:141335121_A_G	rs2640017		RASA2	A	G	G	0.0662318	0.995972	326878	0.0633373	0.0108678	5.6158e-09
3	141335121	HP0045081	Body mass index	Alagille syndrome, Noonan syndrome, Marfan syndrome	3:141335121_A_G	rs2640017		RASA2	A	G	G	0.066233	0.99594	333050	0.134717	0.0222683	1.45257e-09
3	141336351	HP0001507	Growth abnormality	Alagille syndrome, DIGEORGE syndrome, Noonan syndrome, Marfan syndrome	3:141336351_G_T	rs6440015		RASA2	G	T	T	0.396443	0.983848	326878	0.0346637	0.0055588	4.49962e-10
3	141336351	HP0003758	Subcutaneous adipose tissue	Marfan syndrome	3:141336351_G_T	rs6440015		RASA2	G	T	T	0.396558	0.983997	329504	0.0949393	0.0159494	2.64288e-09
3	141336708	HP0001507	Growth abnormality	Alagille syndrome, DIGEORGE syndrome, Noonan syndrome, Marfan syndrome	3:141336708_A_T	rs2639998		RASA2	A	T	T	0.397066	0.983788	326878	0.0349624	0.00555747	3.15694e-10
3	141336708	HP0003758	Subcutaneous adipose tissue	Marfan syndrome	3:141336708_A_T	rs2639998		RASA2	A	T	T	0.397178	0.983956	329504	0.0966523	0.0159454	1.35049e-09
3	141336832	HP0001507	Growth abnormality	Alagille syndrome, DIGEORGE syndrome, Noonan syndrome, Marfan syndrome	3:141336832_AAG_A	rs778665928		RASA2	AAG	A	A	0.395234	0.981706	326878	0.0343688	0.00556772	6.71389e-10
3	141336832	HP0003758	Subcutaneous adipose tissue	Marfan syndrome	3:141336832_AAG_A	rs778665928		RASA2	AAG	A	A	0.39535	0.981868	329504	0.097413	0.0159748	1.07572e-09
3	141336835	HP0001507	Growth abnormality	Alagille syndrome, DIGEORGE syndrome, Noonan syndrome, Marfan syndrome	3:141336835_A_T	rs55813385		RASA2	A	T	T	0.3959	0.982389	326878	0.034481	0.00556415	5.762e-10
3	141336835	HP0003758	Subcutaneous adipose tissue	Marfan syndrome	3:141336835_A_T	rs55813385		RASA2	A	T	T	0.396009	0.982554	329504	0.0981674	0.0159646	7.80216e-10
3	141337435	HP0001507	Growth abnormality	Alagille syndrome, DIGEORGE syndrome, Noonan syndrome, Marfan syndrome	3:141337435_T_C	rs73871847		RASA2	T	C	C	0.0668598	0.996459	326878	0.0616161	0.0108176	1.228e-08
3	141337435	HP0045081	Body mass index	Alagille syndrome, Noonan syndrome, Marfan syndrome	3:141337435_T_C	rs73871847		RASA2	T	C	C	0.0668578	0.996404	333050	0.129052	0.0221661	5.81784e-09
3	141338068	HP0001507	Growth abnormality	Alagille syndrome, DIGEORGE syndrome, Noonan syndrome, Marfan syndrome	3:141338068_A_G	rs295299		RASA2	A	G	G	0.0665962	0.98402	326878	0.0619278	0.0109057	1.36023e-08
3	141338068	HP0045081	Body mass index	Alagille syndrome, Noonan syndrome, Marfan syndrome	3:141338068_A_G	rs295299		RASA2	A	G	G	0.0665913	0.983955	333050	0.133629	0.0223473	2.23832e-09
3	141338415	HP0001507	Growth abnormality	Alagille syndrome, DIGEORGE syndrome, Noonan syndrome, Marfan syndrome	3:141338415_G_A	rs295300		RASA2	G	A	A	0.067181	0.97967	326878	0.0616863	0.0108857	1.45659e-08
3	141338415	HP0045081	Body mass index	Alagille syndrome, Noonan syndrome, Marfan syndrome	3:141338415_G_A	rs295300		RASA2	G	A	A	0.0671904	0.979694	333050	0.130559	0.022303	4.80765e-09
10	76716136	HP0003758	Subcutaneous adipose tissue	Marfan syndrome	10:76716136_A_G	rs11001221		KAT6B	A	G	G	0.0834926	0.987607	329504	0.143976	0.028154	3.15793e-07
10	76716136	HP0045081	Body mass index	Alagille syndrome, Noonan syndrome, Marfan syndrome	10:76716136_A_G	rs11001221		KAT6B	A	G	G	0.083507	0.987451	333050	0.108715	0.0201033	6.38481e-08
10	112714490	Creatinine_adjusted	Creatinine	Alagille syndrome, DIGEORGE syndrome	10:112714490_A_C	rs747744665		SHOC2	A	C	C	0.000452918	0.677067	313757	7.10636	1.27588	2.55265e-08
10	112714490	Cystatin_C_adjusted	Cystatin C	Alagille syndrome, DIGEORGE syndrome	10:112714490_A_C	rs747744665		SHOC2	A	C	C	0.000452869	0.67688	313882	0.0700109	0.0122702	1.15926e-08
12	112866200	HP0000821	Hypothyroidism	DIGEORGE syndrome	12:112866200_CT_C	12:112866200_CT_C		PTPN11	CT	C	C	0.323159	0.948763	335473	-0.112203	0.0117486	1.29327e-21	11922.4	204900
12	112866200	HP0005117	Diastolic blood pressure	Alagille syndrome, Noonan syndrome, Marfan syndrome	12:112866200_CT_C	12:112866200_CT_C		PTPN11	CT	C	C	0.32313	0.948906	334708	-0.210427	0.0265431	2.23845e-15
12	112871372	HP0000002	Standing/sitting height ratio	DIGEORGE syndrome, Noonan syndrome,Marfan syndrome	12:112871372_A_G	rs11066301		PTPN11	A	G	G	0.42465	0.998394	332526	0.000220717	3.45719e-05	1.72407e-10
12	112871372	HP0000821	Hypothyroidism	DIGEORGE syndrome	12:112871372_A_G	rs11066301		PTPN11	A	G	G	0.424598	0.998401	335473	0.162299	0.0105669	3.0717e-53	18236	266646
12	112871372	HP0001518	Small for gestational age	Noonan syndrome	12:112871372_A_G	rs11066301		PTPN11	A	G	G	0.422776	0.998634	192000	-0.0133076	0.00212056	3.49199e-10
12	112871372	HP0004421	Systolic blood pressure	Alagille syndrome, Noonan syndrome, Marfan syndrome	12:112871372_A_G	rs11066301		PTPN11	A	G	G	0.424559	0.998221	334475	0.249629	0.0426141	4.69171e-09
12	112871372	HP0005117	Diastolic blood pressure	Alagille syndrome, Noonan syndrome, Marfan syndrome	12:112871372_A_G	rs11066301		PTPN11	A	G	G	0.424585	0.998341	334708	0.270229	0.0244856	2.58397e-28
12	112877599	HP0000821	Hypothyroidism	DIGEORGE syndrome	12:112877599_AC_A	rs766462324		PTPN11	AC	A	A	0.270992	0.997739	335473	-0.0899375	0.012066	9.07138e-14	10073	171748
12	112877599	HP0004421	Systolic blood pressure	Alagille syndrome, Noonan syndrome, Marfan syndrome	12:112877599_AC_A	rs766462324		PTPN11	AC	A	A	0.270997	0.997836	334475	-0.248008	0.047398	1.67381e-07
12	112877599	HP0005117	Diastolic blood pressure	Alagille syndrome, Noonan syndrome, Marfan syndrome	12:112877599_AC_A	rs766462324		PTPN11	AC	A	A	0.270987	0.997805	334708	-0.151146	0.0272404	2.88191e-08
12	112877600	HP0000821	Hypothyroidism	DIGEORGE syndrome	12:112877600_C_A	rs1966343		PTPN11	C	A	A	0.290296	0.953971	335473	-0.0856073	0.0120595	1.25887e-12	10863.9	183909
12	112877600	HP0005117	Diastolic blood pressure	Alagille syndrome, Noonan syndrome, Marfan syndrome	12:112877600_C_A	rs1966343		PTPN11	C	A	A	0.290277	0.954123	334708	-0.14774	0.0272792	6.1042e-08
12	112880634	HP0000002	Standing/sitting height ratio	DIGEORGE syndrome, Noonan syndrome,Marfan syndrome	12:112880634_TTATATATATATATATATATATATATATA_T	12:112880634_TTATATATATATATATATATATATATATA_T		PTPN11	TTATATATATATATATATATATATATATA	T	T	0.541437	0.986114	332526	-0.000213914	3.45065e-05	5.67985e-10
12	112880634	HP0000821	Hypothyroidism	DIGEORGE syndrome	12:112880634_TTATATATATATATATATATATATATATA_T	12:112880634_TTATATATATATATATATATATATATATA_T		PTPN11	TTATATATATATATATATATATATATATA	T	T	0.541479	0.986082	335473	-0.148022	0.0105979	2.47358e-44	20074.9	343228
12	112880634	HP0001518	Small for gestational age	Noonan syndrome	12:112880634_TTATATATATATATATATATATATATATA_T	12:112880634_TTATATATATATATATATATATATATATA_T		PTPN11	TTATATATATATATATATATATATATATA	T	T	0.542981	0.987344	192000	0.0115355	0.00211488	4.91843e-08
12	112880634	HP0004421	Systolic blood pressure	Alagille syndrome, Noonan syndrome, Marfan syndrome	12:112880634_TTATATATATATATATATATATATATATA_T	12:112880634_TTATATATATATATATATATATATATATA_T		PTPN11	TTATATATATATATATATATATATATATA	T	T	0.541502	0.985804	334475	-0.235991	0.0425359	2.89103e-08
12	112880634	HP0005117	Diastolic blood pressure	Alagille syndrome, Noonan syndrome, Marfan syndrome	12:112880634_TTATATATATATATATATATATATATATA_T	12:112880634_TTATATATATATATATATATATATATATA_T		PTPN11	TTATATATATATATATATATATATATATA	T	T	0.541482	0.985899	334708	-0.24883	0.0244416	2.44059e-24
12	112883476	HP0000002	Standing/sitting height ratio	DIGEORGE syndrome, Noonan syndrome,Marfan syndrome	12:112883476_G_A	rs11066309		PTPN11	G	A	A	0.406906	0.994904	332526	0.000227294	3.48464e-05	6.91361e-11
12	112883476	HP0000821	Hypothyroidism	DIGEORGE syndrome	12:112883476_G_A	rs11066309		PTPN11	G	A	A	0.406862	0.995025	335473	0.17177	0.0106218	8.02538e-59	17598.6	255384
12	112883476	HP0001518	Small for gestational age	Noonan syndrome	12:112883476_G_A	rs11066309		PTPN11	G	A	A	0.405271	0.995563	192000	-0.0135096	0.00213705	2.5938e-10
12	112883476	HP0004421	Systolic blood pressure	Alagille syndrome, Noonan syndrome, Marfan syndrome	12:112883476_G_A	rs11066309		PTPN11	G	A	A	0.406831	0.994829	334475	0.255483	0.0429505	2.71193e-09
12	112883476	HP0005117	Diastolic blood pressure	Alagille syndrome, Noonan syndrome, Marfan syndrome	12:112883476_G_A	rs11066309		PTPN11	G	A	A	0.406856	0.994938	334708	0.281831	0.0246787	3.36524e-30
12	112896840	HP0000002	Standing/sitting height ratio	DIGEORGE syndrome, Noonan syndrome,Marfan syndrome	12:112896840_A_AG	rs58235019		PTPN11	A	AG	AG	0.597862	0.980201	332526	-0.000222324	3.51734e-05	2.60544e-10
12	112896840	HP0000821	Hypothyroidism	DIGEORGE syndrome	12:112896840_A_AG	rs58235019		PTPN11	A	AG	AG	0.597901	0.980344	335473	-0.17143	0.0107179	1.39024e-57	22128.7	379030
12	112896840	HP0001518	Small for gestational age	Noonan syndrome	12:112896840_A_AG	rs58235019		PTPN11	A	AG	AG	0.59951	0.980838	192000	0.013488	0.0021572	4.04619e-10
12	112896840	HP0005117	Diastolic blood pressure	Alagille syndrome, Noonan syndrome, Marfan syndrome	12:112896840_A_AG	rs58235019		PTPN11	A	AG	AG	0.597902	0.980269	334708	-0.284655	0.0249097	3.08887e-30
12	112896840	HP0004421	Systolic blood pressure	Alagille syndrome, Noonan syndrome, Marfan syndrome	12:112896840_A_AG	rs58235019		PTPN11	A	AG	AG	0.597933	0.980182	334475	-0.260891	0.0433521	1.76832e-09
12	112897712	HP0000002	Standing/sitting height ratio	DIGEORGE syndrome, Noonan syndrome,Marfan syndrome	12:112897712_T_TAC	rs144781153		PTPN11	T	TAC	TAC	0.130847	0.83571	332526	-0.000286095	5.53796e-05	2.39195e-07
12	112897712	HP0000821	Hypothyroidism	DIGEORGE syndrome	12:112897712_T_TAC	rs144781153		PTPN11	T	TAC	TAC	0.130902	0.835509	335473	-0.131054	0.0176922	1.28758e-13	4751.41	83077
12	112897712	HP0005117	Diastolic blood pressure	Alagille syndrome, Noonan syndrome, Marfan syndrome	12:112897712_T_TAC	rs144781153		PTPN11	T	TAC	TAC	0.130901	0.83555	334708	-0.21726	0.0392222	3.04069e-08
12	112904955	HP0000821	Hypothyroidism	DIGEORGE syndrome	12:112904955_A_G	rs11614544		PTPN11	A	G	G	0.139459	0.979824	335473	-0.11932	0.0159194	6.61544e-14	5011.88	88557.3
12	112904955	HP0005117	Diastolic blood pressure	Alagille syndrome, Noonan syndrome, Marfan syndrome	12:112904955_A_G	rs11614544		PTPN11	A	G	G	0.13949	0.979944	334708	-0.217012	0.0352605	7.53773e-10
12	112906415	HP0000002	Standing/sitting height ratio	DIGEORGE syndrome, Noonan syndrome,Marfan syndrome	12:112906415_A_G	rs11066320		PTPN11	A	G	G	0.576511	0.993491	332526	-0.000223249	3.46695e-05	1.20157e-10
12	112906415	HP0000821	Hypothyroidism	DIGEORGE syndrome	12:112906415_A_G	rs11066320		PTPN11	A	G	G	0.576566	0.9935	335473	-0.163641	0.0105959	8.3066e-54	21314.5	365530
12	112906415	HP0001518	Small for gestational age	Noonan syndrome	12:112906415_A_G	rs11066320		PTPN11	A	G	G	0.578343	0.993737	192000	0.0132863	0.00212654	4.17025e-10
12	112906415	HP0004421	Systolic blood pressure	Alagille syndrome, Noonan syndrome, Marfan syndrome	12:112906415_A_G	rs11066320		PTPN11	A	G	G	0.576606	0.993333	334475	-0.250165	0.0427343	4.80454e-09
12	112906415	HP0005117	Diastolic blood pressure	Alagille syndrome, Noonan syndrome, Marfan syndrome	12:112906415_A_G	rs11066320		PTPN11	A	G	G	0.576581	0.993449	334708	-0.271772	0.0245547	1.81391e-28
12	112918359	HP0000821	Hypothyroidism	DIGEORGE syndrome	12:112918359_A_AG	rs11390725		PTPN11	A	AG	AG	0.365463	0.995163	335473	-0.0964191	0.0110735	3.11427e-18	13641.1	231565
12	112918359	HP0005117	Diastolic blood pressure	Alagille syndrome, Noonan syndrome, Marfan syndrome	12:112918359_A_AG	rs11390725		PTPN11	A	AG	AG	0.365447	0.995117	334708	-0.141929	0.025175	1.72469e-08
12	112922529	HP0000821	Hypothyroidism	DIGEORGE syndrome	12:112922529_G_A	rs11066322		PTPN11	G	A	A	0.175971	0.999761	335473	-0.0966848	0.0141845	9.34544e-12	6472.05	111595
12	112922529	HP0005117	Diastolic blood pressure	Alagille syndrome, Noonan syndrome, Marfan syndrome	12:112922529_G_A	rs11066322		PTPN11	G	A	A	0.175993	0.999761	334708	-0.196619	0.0317634	6.01877e-10
12	112928451	HP0000821	Hypothyroidism	DIGEORGE syndrome	12:112928451_G_A	rs7978851		PTPN11	G	A	A	0.175971	0.999661	335473	-0.0965305	0.0141848	1.0092e-11	6472.81	111594
12	112928451	HP0005117	Diastolic blood pressure	Alagille syndrome, Noonan syndrome, Marfan syndrome	12:112928451_G_A	rs7978851		PTPN11	G	A	A	0.175994	0.999661	334708	-0.197014	0.0317649	5.5727e-10
12	112928596	HP0000821	Hypothyroidism	DIGEORGE syndrome	12:112928596_A_G	rs73209633		PTPN11	A	G	G	0.124597	0.97439	335473	-0.118022	0.0167562	1.87438e-12	4476.01	79122.1
12	112928596	HP0005117	Diastolic blood pressure	Alagille syndrome, Noonan syndrome, Marfan syndrome	12:112928596_A_G	rs73209633		PTPN11	A	G	G	0.124617	0.974509	334708	-0.191503	0.0370885	2.42629e-07
12	112939853	HP0005117	Diastolic blood pressure	Alagille syndrome, Noonan syndrome, Marfan syndrome	12:112939853_C_T	rs3741983		PTPN11	C	T	T	0.179662	0.998937	334708	-0.184814	0.0315223	4.55111e-09			NM_002834.4:c.1600-95C>T:intron variant	Benign	Noonan syndrome;Global developmental delay;Low-set nipples;Abnormality of the eye;Short stature;Broad neck;Webbed neck;Abnormality of the cardiovascular system;Abnormality of the face;Pulmonic stenosis;Short stature;Broad neck;Webbed neck;Abnormality of the face;Cryptorchidism;Hypertrophic cardiomyopathy;Low-set nipples;Phenotypic abnormality;Pulmonic stenosis;Short stature;Broad neck;Webbed neck…
12	112939853	HP0000821	Hypothyroidism	DIGEORGE syndrome	12:112939853_C_T	rs3741983		PTPN11	C	T	T	0.17964	0.998957	335473	-0.0952386	0.0140668	1.28372e-11	6613.7	113915	NM_002834.4:c.1600-95C>T:intron variant	Benign	Noonan syndrome;Global developmental delay;Low-set nipples;Abnormality of the eye;Short stature;Broad neck;Webbed neck;Abnormality of the cardiovascular system;Abnormality of the face;Pulmonic stenosis;Short stature;Broad neck;Webbed neck;Abnormality of the face;Cryptorchidism;Hypertrophic cardiomyopathy;Low-set nipples;Phenotypic abnormality;Pulmonic stenosis;Short stature;Broad neck;Webbed neck…
12	112941571	HP0000821	Hypothyroidism	DIGEORGE syndrome	12:112941571_G_A	rs7953150		PTPN11	G	A	A	0.286014	0.99859	335473	-0.089062	0.0118438	5.489e-14	10653.2	181247
12	112941571	HP0005117	Diastolic blood pressure	Alagille syndrome, Noonan syndrome, Marfan syndrome	12:112941571_G_A	rs7953150		PTPN11	G	A	A	0.286001	0.998657	334708	-0.154396	0.026783	8.18781e-09
12	112943197	HP0000821	Hypothyroidism	DIGEORGE syndrome	12:112943197_A_G	rs2051801		PTPN11	A	G	G	0.285976	0.998576	335473	-0.088982	0.0118443	5.79422e-14	10652.1	181222
12	112943197	HP0005117	Diastolic blood pressure	Alagille syndrome, Noonan syndrome, Marfan syndrome	12:112943197_A_G	rs2051801		PTPN11	A	G	G	0.285962	0.998642	334708	-0.155193	0.0267842	6.87161e-09
12	112944750	HP0005117	Diastolic blood pressure	Alagille syndrome, Noonan syndrome, Marfan syndrome	12:112944750_TTGA_T	12:112944750_TTGA_T		PTPN11	TTGA	T	T	0.281034	0.956148	334708	-0.216936	0.0275142	3.16707e-15			NM_002834.3:c.*1199_*1201delATG:3 prime UTR variant	Likely benign	Noonan syndrome with multiple lentigines;LEOPARD Syndrome;Noonan syndrome;Noonan Syndrome;Metachondromatosis
12	112944750	HP0000821	Hypothyroidism	DIGEORGE syndrome	12:112944750_TTGA_T	12:112944750_TTGA_T		PTPN11	TTGA	T	T	0.281036	0.956157	335473	-0.11706	0.0122299	1.05236e-21	10326.2	178234	NM_002834.3:c.*1199_*1201delATG:3 prime UTR variant	Likely benign	Noonan syndrome with multiple lentigines;LEOPARD Syndrome;Noonan syndrome;Noonan Syndrome;Metachondromatosis
12	112944750	HP0000002	Standing/sitting height ratio	DIGEORGE syndrome, Noonan syndrome,Marfan syndrome	12:112944750_TTGA_T	12:112944750_TTGA_T		PTPN11	TTGA	T	T	0.28099	0.956077	332526	-0.000241874	3.88498e-05	4.79448e-10			NM_002834.3:c.*1199_*1201delATG:3 prime UTR variant	Likely benign	Noonan syndrome with multiple lentigines;LEOPARD Syndrome;Noonan syndrome;Noonan Syndrome;Metachondromatosis
14	50655307	HP0004421	Systolic blood pressure	Alagille syndrome, Noonan syndrome, Marfan syndrome	14:50655307_C_T	rs61755579		SOS2	C	T	T	0.0300845	1.00228	334475	-0.740177	0.123078	1.81339e-09			NM_006939.3:c.622G>A:missense variant	Benign	not specified;Noonan syndrome 9
14	50655307	HP0005117	Diastolic blood pressure	Alagille syndrome, Noonan syndrome, Marfan syndrome	14:50655307_C_T	rs61755579		SOS2	C	T	T	0.0300859	1.00226	334708	-0.380261	0.0707336	7.62284e-08			NM_006939.3:c.622G>A:missense variant	Benign	not specified;Noonan syndrome 9
14	50655357	HP0003758	Subcutaneous adipose tissue	Marfan syndrome	14:50655357_G_C	rs72681869		SOS2	G	C	C	0.0110393	0.999957	329504	-0.45661	0.074081	7.11608e-10			NM_006939.3:c.572C>G:missense variant	Benign	not provided;Noonan syndrome 9
14	50655357	HP0004421	Systolic blood pressure	Alagille syndrome, Noonan syndrome, Marfan syndrome	14:50655357_G_C	rs72681869		SOS2	G	C	C	0.0110247	1.00009	334475	-1.293	0.201543	1.40533e-10			NM_006939.3:c.572C>G:missense variant	Benign	not provided;Noonan syndrome 9
14	50655357	HP0005117	Diastolic blood pressure	Alagille syndrome, Noonan syndrome, Marfan syndrome	14:50655357_G_C	rs72681869		SOS2	G	C	C	0.011029	1.00008	334708	-0.760111	0.115806	5.25752e-11			NM_006939.3:c.572C>G:missense variant	Benign	not provided;Noonan syndrome 9
15	48696730	HP0000002	Standing/sitting height ratio	DIGEORGE syndrome, Noonan syndrome,Marfan syndrome	15:48696730_A_C	rs28421836	eQTL	FBN1	A	C	C	0.74341	0.980335	332526	-0.000400643	3.94777e-05	3.38853e-24
15	48696730	HP0005117	Diastolic blood pressure	Alagille syndrome, Noonan syndrome, Marfan syndrome	15:48696730_A_C	rs28421836	eQTL	FBN1	A	C	C	0.74346	0.980238	334708	-0.158268	0.0279683	1.52525e-08
15	48697676	HP0000002	Standing/sitting height ratio	DIGEORGE syndrome, Noonan syndrome,Marfan syndrome	15:48697676_G_A	rs28481454	eQTL	FBN1	G	A	A	0.742654	0.984517	332526	-0.000400375	3.93561e-05	2.63561e-24
15	48697676	HP0005117	Diastolic blood pressure	Alagille syndrome, Noonan syndrome, Marfan syndrome	15:48697676_G_A	rs28481454	eQTL	FBN1	G	A	A	0.74271	0.984447	334708	-0.159425	0.027882	1.07967e-08
15	48697752	HP0000002	Standing/sitting height ratio	DIGEORGE syndrome, Noonan syndrome,Marfan syndrome	15:48697752_C_CCCCA	rs71432258	eQTL	FBN1	C	CCCCA	CCCCA	0.740916	0.979438	332526	-0.000396355	3.93717e-05	7.79072e-24
15	48697752	HP0005117	Diastolic blood pressure	Alagille syndrome, Noonan syndrome, Marfan syndrome	15:48697752_C_CCCCA	rs71432258	eQTL	FBN1	C	CCCCA	CCCCA	0.740974	0.979391	334708	-0.158044	0.0278927	1.46164e-08
15	48698503	HP0000002	Standing/sitting height ratio	DIGEORGE syndrome, Noonan syndrome,Marfan syndrome	15:48698503_T_C	rs2013984	eQTL	FBN1	T	C	C	0.76308	0.984545	332526	-0.00040896	4.04624e-05	5.17613e-24
15	48698503	HP0005117	Diastolic blood pressure	Alagille syndrome, Noonan syndrome, Marfan syndrome	15:48698503_T_C	rs2013984	eQTL	FBN1	T	C	C	0.763115	0.984483	334708	-0.163342	0.028665	1.21097e-08
15	48699929	HP0000002	Standing/sitting height ratio	DIGEORGE syndrome, Noonan syndrome,Marfan syndrome	15:48699929_T_C	rs2114438	eQTL	FBN1	T	C	C	0.702995	0.98853	332526	-0.000300357	3.75837e-05	1.33536e-15
15	48699929	HP0005117	Diastolic blood pressure	Alagille syndrome, Noonan syndrome, Marfan syndrome	15:48699929_T_C	rs2114438	eQTL	FBN1	T	C	C	0.703019	0.988527	334708	-0.14476	0.0266226	5.40699e-08
15	48700213	HP0000002	Standing/sitting height ratio	DIGEORGE syndrome, Noonan syndrome,Marfan syndrome	15:48700213_G_GT	rs5812447		FBN1	G	GT	GT	0.762256	0.980477	332526	-0.000423028	4.05023e-05	1.56641e-25
15	48700213	HP0005117	Diastolic blood pressure	Alagille syndrome, Noonan syndrome, Marfan syndrome	15:48700213_G_GT	rs5812447		FBN1	G	GT	GT	0.762276	0.980535	334708	-0.156673	0.0286913	4.74757e-08
15	48701029	HP0005117	Diastolic blood pressure	Alagille syndrome, Noonan syndrome, Marfan syndrome	15:48701029_C_T	rs11070641	eQTL	FBN1	C	T	T	0.773817	0.990624	334708	-0.165222	0.0290425	1.2791e-08			NM_000138.4:c.*2158G>A:3 prime UTR variant	Benign	Acromicric dysplasia;Acromicric Dysplasia;Ectopia lentis;Ectopia Lentis;Stiff skin syndrome;Stiff Skin Syndrome;MASS syndrome;MASS Syndrome;Thoracic aortic aneurysm and aortic dissection;Thoracic Aortic Aneurysms and Aortic Dissections;Weill-Marchesani syndrome;Weill-Marchesani Syndrome;Geleophysic dysplasia;Geleophysic Dysplasia;Marfan syndrome;Marfan Syndrome
15	48701029	HP0000002	Standing/sitting height ratio	DIGEORGE syndrome, Noonan syndrome,Marfan syndrome	15:48701029_C_T	rs11070641	eQTL	FBN1	C	T	T	0.773803	0.990646	332526	-0.000429008	4.09968e-05	1.27003e-25			NM_000138.4:c.*2158G>A:3 prime UTR variant	Benign	Acromicric dysplasia;Acromicric Dysplasia;Ectopia lentis;Ectopia Lentis;Stiff skin syndrome;Stiff Skin Syndrome;MASS syndrome;MASS Syndrome;Thoracic aortic aneurysm and aortic dissection;Thoracic Aortic Aneurysms and Aortic Dissections;Weill-Marchesani syndrome;Weill-Marchesani Syndrome;Geleophysic dysplasia;Geleophysic Dysplasia;Marfan syndrome;Marfan Syndrome
15	48701612	HP0005117	Diastolic blood pressure	Alagille syndrome, Noonan syndrome, Marfan syndrome	15:48701612_A_C	rs4775760	eQTL	FBN1	A	C	C	0.767213	0.99186	334708	-0.162499	0.0287324	1.55445e-08			NM_000138.4:c.*1575T>G:3 prime UTR variant	Benign	MASS syndrome;MASS Syndrome;Ectopia lentis;Ectopia Lentis;Acromicric dysplasia;Acromicric Dysplasia;Stiff skin syndrome;Stiff Skin Syndrome;Geleophysic dysplasia;Geleophysic Dysplasia;Thoracic aortic aneurysm and aortic dissection;Thoracic Aortic Aneurysms and Aortic Dissections;Weill-Marchesani syndrome;Weill-Marchesani Syndrome;Marfan syndrome;Marfan Syndrome
15	48701612	HP0000002	Standing/sitting height ratio	DIGEORGE syndrome, Noonan syndrome,Marfan syndrome	15:48701612_A_C	rs4775760	eQTL	FBN1	A	C	C	0.767191	0.991907	332526	-0.000408755	4.05587e-05	6.9594e-24			NM_000138.4:c.*1575T>G:3 prime UTR variant	Benign	MASS syndrome;MASS Syndrome;Ectopia lentis;Ectopia Lentis;Acromicric dysplasia;Acromicric Dysplasia;Stiff skin syndrome;Stiff Skin Syndrome;Geleophysic dysplasia;Geleophysic Dysplasia;Thoracic aortic aneurysm and aortic dissection;Thoracic Aortic Aneurysms and Aortic Dissections;Weill-Marchesani syndrome;Weill-Marchesani Syndrome;Marfan syndrome;Marfan Syndrome
15	48705206	HP0000002	Standing/sitting height ratio	DIGEORGE syndrome, Noonan syndrome,Marfan syndrome	15:48705206_T_C	rs16960901	eQTL	FBN1	T	C	C	0.751859	0.995285	332526	-0.000405172	3.962e-05	1.52225e-24
15	48705206	HP0005117	Diastolic blood pressure	Alagille syndrome, Noonan syndrome, Marfan syndrome	15:48705206_T_C	rs16960901	eQTL	FBN1	T	C	C	0.75188	0.99524	334708	-0.160035	0.0280674	1.18634e-08
15	48706571	HP0000002	Standing/sitting height ratio	DIGEORGE syndrome, Noonan syndrome,Marfan syndrome	15:48706571_A_G	rs12916536	eQTL	FBN1	A	G	G	0.751651	0.995763	332526	-0.000405745	3.95994e-05	1.24105e-24
15	48706571	HP0005117	Diastolic blood pressure	Alagille syndrome, Noonan syndrome, Marfan syndrome	15:48706571_A_G	rs12916536	eQTL	FBN1	A	G	G	0.751674	0.995721	334708	-0.160576	0.0280529	1.04095e-08
15	48712409	HP0000002	Standing/sitting height ratio	DIGEORGE syndrome, Noonan syndrome,Marfan syndrome	15:48712409_C_CA	rs770076358		FBN1	C	CA	CA	0.774427	0.998041	332526	-0.000433442	4.08843e-05	2.9549e-26
15	48712409	HP0005117	Diastolic blood pressure	Alagille syndrome, Noonan syndrome, Marfan syndrome	15:48712409_C_CA	rs770076358		FBN1	C	CA	CA	0.774432	0.998058	334708	-0.162128	0.028962	2.17066e-08
15	48712699	HP0000002	Standing/sitting height ratio	DIGEORGE syndrome, Noonan syndrome,Marfan syndrome	15:48712699_AT_A	15:48712699_AT_A	eQTL	FBN1	AT	A	A	0.700924	0.996267	332526	-0.00030861	3.73626e-05	1.46364e-16
15	48712699	HP0005117	Diastolic blood pressure	Alagille syndrome, Noonan syndrome, Marfan syndrome	15:48712699_AT_A	15:48712699_AT_A	eQTL	FBN1	AT	A	A	0.70095	0.996321	334708	-0.143167	0.0264655	6.32135e-08
15	48714838	HP0000002	Standing/sitting height ratio	DIGEORGE syndrome, Noonan syndrome,Marfan syndrome	15:48714838_T_G	rs1467953	eQTL	FBN1	T	G	G	0.750693	0.997947	332526	-0.000405122	3.95048e-05	1.13312e-24
15	48714838	HP0005117	Diastolic blood pressure	Alagille syndrome, Noonan syndrome, Marfan syndrome	15:48714838_T_G	rs1467953	eQTL	FBN1	T	G	G	0.750715	0.997919	334708	-0.15726	0.0279856	1.91879e-08
15	48715448	HP0000002	Standing/sitting height ratio	DIGEORGE syndrome, Noonan syndrome,Marfan syndrome	15:48715448_A_G	rs9920570	eQTL	FBN1	A	G	G	0.750663	0.99801	332526	-0.000405299	3.9502e-05	1.07372e-24
15	48715448	HP0005117	Diastolic blood pressure	Alagille syndrome, Noonan syndrome, Marfan syndrome	15:48715448_A_G	rs9920570	eQTL	FBN1	A	G	G	0.750684	0.997982	334708	-0.157158	0.0279836	1.95516e-08
15	48720271	HP0000002	Standing/sitting height ratio	DIGEORGE syndrome, Noonan syndrome,Marfan syndrome	15:48720271_C_T	rs3929051	eQTL	FBN1	C	T	T	0.774299	0.999016	332526	-0.000431823	4.08562e-05	4.17317e-26
15	48720271	HP0005117	Diastolic blood pressure	Alagille syndrome, Noonan syndrome, Marfan syndrome	15:48720271_C_T	rs3929051	eQTL	FBN1	C	T	T	0.774305	0.999035	334708	-0.163098	0.028942	1.74847e-08
15	48720526	HP0000002	Standing/sitting height ratio	DIGEORGE syndrome, Noonan syndrome,Marfan syndrome	15:48720526_G_C	rs363832	eQTL	FBN1	G	C	C	0.768752	0.99666	332526	-0.000410136	4.05563e-05	4.8901e-24			NM_000138.4:c.6997+17C>G:intron variant	Benign	not specified;not specified;NOT SPECIFIED
15	48720526	HP0005117	Diastolic blood pressure	Alagille syndrome, Noonan syndrome, Marfan syndrome	15:48720526_G_C	rs363832	eQTL	FBN1	G	C	C	0.768769	0.996662	334708	-0.161086	0.0287299	2.06151e-08			NM_000138.4:c.6997+17C>G:intron variant	Benign	not specified;not specified;NOT SPECIFIED
15	48724768	HP0000002	Standing/sitting height ratio	DIGEORGE syndrome, Noonan syndrome,Marfan syndrome	15:48724768_C_T	rs8034591	eQTL	FBN1	C	T	T	0.695118	0.995238	332526	-0.000303546	3.7177e-05	3.22843e-16
15	48724768	HP0005117	Diastolic blood pressure	Alagille syndrome, Noonan syndrome, Marfan syndrome	15:48724768_C_T	rs8034591	eQTL	FBN1	C	T	T	0.695154	0.995248	334708	-0.146681	0.0263347	2.55108e-08
15	48728634	HP0000002	Standing/sitting height ratio	DIGEORGE syndrome, Noonan syndrome,Marfan syndrome	15:48728634_C_T	rs2042747	eQTL	FBN1	C	T	T	0.750217	1.00106	332526	-0.000401815	3.94178e-05	2.13249e-24
15	48728634	HP0005117	Diastolic blood pressure	Alagille syndrome, Noonan syndrome, Marfan syndrome	15:48728634_C_T	rs2042747	eQTL	FBN1	C	T	T	0.750251	1.00102	334708	-0.162061	0.0279246	6.50003e-09
15	48733097	HP0000002	Standing/sitting height ratio	DIGEORGE syndrome, Noonan syndrome,Marfan syndrome	15:48733097_G_A	rs12594618		FBN1	G	A	A	0.751755	0.994368	332526	-0.000409375	3.96321e-05	5.23403e-25
15	48733097	HP0005117	Diastolic blood pressure	Alagille syndrome, Noonan syndrome, Marfan syndrome	15:48733097_G_A	rs12594618		FBN1	G	A	A	0.751787	0.994308	334708	-0.164695	0.0280766	4.4702e-09
15	48733625	HP0000002	Standing/sitting height ratio	DIGEORGE syndrome, Noonan syndrome,Marfan syndrome	15:48733625_C_T	rs1426718	eQTL	FBN1	C	T	T	0.750168	0.998875	332526	-0.000412139	3.94583e-05	1.55973e-25
15	48733625	HP0005117	Diastolic blood pressure	Alagille syndrome, Noonan syndrome, Marfan syndrome	15:48733625_C_T	rs1426718	eQTL	FBN1	C	T	T	0.750205	0.998803	334708	-0.165188	0.0279539	3.43878e-09
15	48734624	HP0000002	Standing/sitting height ratio	DIGEORGE syndrome, Noonan syndrome,Marfan syndrome	15:48734624_G_A	rs10519174	eQTL	FBN1	G	A	A	0.694805	0.993875	332526	-0.000310217	3.71925e-05	7.40342e-17
15	48734624	HP0005117	Diastolic blood pressure	Alagille syndrome, Noonan syndrome, Marfan syndrome	15:48734624_G_A	rs10519174	eQTL	FBN1	G	A	A	0.694844	0.993881	334708	-0.149755	0.0263458	1.31531e-08
15	48736684	HP0000002	Standing/sitting height ratio	DIGEORGE syndrome, Noonan syndrome,Marfan syndrome	15:48736684_A_T	rs2303502	eQTL	FBN1	A	T	T	0.750136	0.998831	332526	-0.00041258	3.94575e-05	1.38338e-25
15	48736684	HP0005117	Diastolic blood pressure	Alagille syndrome, Noonan syndrome, Marfan syndrome	15:48736684_A_T	rs2303502	eQTL	FBN1	A	T	T	0.750173	0.998759	334708	-0.16562	0.0279533	3.12831e-09
15	48739274	HP0000002	Standing/sitting height ratio	DIGEORGE syndrome, Noonan syndrome,Marfan syndrome	15:48739274_A_G	rs2303500	eQTL	FBN1	A	G	G	0.750159	0.9988	332526	-0.000412274	3.94593e-05	1.50897e-25
15	48739274	HP0005117	Diastolic blood pressure	Alagille syndrome, Noonan syndrome, Marfan syndrome	15:48739274_A_G	rs2303500	eQTL	FBN1	A	G	G	0.750196	0.998727	334708	-0.165671	0.0279546	3.09869e-09
15	48740097	HP0000002	Standing/sitting height ratio	DIGEORGE syndrome, Noonan syndrome,Marfan syndrome	15:48740097_C_T	rs8029993	eQTL	FBN1	C	T	T	0.749859	0.998353	332526	-0.000412975	3.94524e-05	1.22701e-25
15	48740097	HP0005117	Diastolic blood pressure	Alagille syndrome, Noonan syndrome, Marfan syndrome	15:48740097_C_T	rs8029993	eQTL	FBN1	C	T	T	0.749898	0.99828	334708	-0.165751	0.0279498	3.02658e-09
15	48744005	HP0000002	Standing/sitting height ratio	DIGEORGE syndrome, Noonan syndrome,Marfan syndrome	15:48744005_T_C	rs4775762	eQTL	FBN1	T	C	C	0.77475	0.997576	332526	-0.000436896	4.0914e-05	1.29766e-26
15	48744005	HP0005117	Diastolic blood pressure	Alagille syndrome, Noonan syndrome, Marfan syndrome	15:48744005_T_C	rs4775762	eQTL	FBN1	T	C	C	0.774769	0.997585	334708	-0.170363	0.0289837	4.15941e-09
15	48744489	HP0000002	Standing/sitting height ratio	DIGEORGE syndrome, Noonan syndrome,Marfan syndrome	15:48744489_C_A	rs2245752	eQTL	FBN1	C	A	A	0.74991	0.998344	332526	-0.000413655	3.94553e-05	1.03099e-25
15	48744489	HP0005117	Diastolic blood pressure	Alagille syndrome, Noonan syndrome, Marfan syndrome	15:48744489_C_A	rs2245752	eQTL	FBN1	C	A	A	0.749948	0.998273	334708	-0.165872	0.0279518	2.95541e-09
15	48745322	HP0000002	Standing/sitting height ratio	DIGEORGE syndrome, Noonan syndrome,Marfan syndrome	15:48745322_G_A	rs2725550	eQTL	FBN1	G	A	A	0.749846	0.998567	332526	-0.000413445	3.94476e-05	1.06777e-25
15	48745322	HP0005117	Diastolic blood pressure	Alagille syndrome, Noonan syndrome, Marfan syndrome	15:48745322_G_A	rs2725550	eQTL	FBN1	G	A	A	0.749884	0.998503	334708	-0.165114	0.0279463	3.4604e-09
15	48745490	HP0000002	Standing/sitting height ratio	DIGEORGE syndrome, Noonan syndrome,Marfan syndrome	15:48745490_AC_A	rs199764228		FBN1	AC	A	A	0.812269	0.950747	332526	-0.000422452	4.48346e-05	4.4329e-21
15	48745490	HP0003758	Subcutaneous adipose tissue	Marfan syndrome	15:48745490_AC_A	rs199764228		FBN1	AC	A	A	0.812296	0.950478	329504	0.108348	0.0203286	9.83645e-08
15	48745491	HP0000002	Standing/sitting height ratio	DIGEORGE syndrome, Noonan syndrome,Marfan syndrome	15:48745491_C_A	rs63337565		FBN1	C	A	A	0.741878	0.961227	332526	-0.000426243	3.97904e-05	9.0129e-27
15	48745491	HP0005117	Diastolic blood pressure	Alagille syndrome, Noonan syndrome, Marfan syndrome	15:48745491_C_A	rs63337565		FBN1	C	A	A	0.74191	0.96131	334708	-0.149799	0.0281873	1.07061e-07
15	48747440	HP0000002	Standing/sitting height ratio	DIGEORGE syndrome, Noonan syndrome,Marfan syndrome	15:48747440_C_T	rs2555470	eQTL	FBN1	C	T	T	0.749839	0.998542	332526	-0.00041376	3.94478e-05	9.81547e-26
15	48747440	HP0005117	Diastolic blood pressure	Alagille syndrome, Noonan syndrome, Marfan syndrome	15:48747440_C_T	rs2555470	eQTL	FBN1	C	T	T	0.749876	0.998478	334708	-0.164892	0.0279463	3.63177e-09
15	48750520	HP0000002	Standing/sitting height ratio	DIGEORGE syndrome, Noonan syndrome,Marfan syndrome	15:48750520_C_A	rs1812873	eQTL	FBN1	C	A	A	0.749806	0.998327	332526	-0.000413132	3.94502e-05	1.16968e-25
15	48750520	HP0005117	Diastolic blood pressure	Alagille syndrome, Noonan syndrome, Marfan syndrome	15:48750520_C_A	rs1812873	eQTL	FBN1	C	A	A	0.749842	0.998261	334708	-0.164918	0.0279481	3.61962e-09
15	48751329	HP0000002	Standing/sitting height ratio	DIGEORGE syndrome, Noonan syndrome,Marfan syndrome	15:48751329_C_G	rs714290	eQTL	FBN1	C	G	G	0.766624	0.995734	332526	-0.000416018	4.04454e-05	8.2269e-25
15	48751329	HP0005117	Diastolic blood pressure	Alagille syndrome, Noonan syndrome, Marfan syndrome	15:48751329_C_G	rs714290	eQTL	FBN1	C	G	G	0.766649	0.995732	334708	-0.167782	0.0286518	4.74925e-09
15	48753145	HP0000002	Standing/sitting height ratio	DIGEORGE syndrome, Noonan syndrome,Marfan syndrome	15:48753145_C_A	rs2466792	eQTL	FBN1	C	A	A	0.74982	0.998161	332526	-0.000413857	3.94543e-05	9.73828e-26
15	48753145	HP0005117	Diastolic blood pressure	Alagille syndrome, Noonan syndrome, Marfan syndrome	15:48753145_C_A	rs2466792	eQTL	FBN1	C	A	A	0.749857	0.998097	334708	-0.164719	0.0279509	3.79295e-09
15	48753624	HP0000002	Standing/sitting height ratio	DIGEORGE syndrome, Noonan syndrome,Marfan syndrome	15:48753624_C_A	rs2433394	eQTL	FBN1	C	A	A	0.749846	0.99787	332526	-0.000414444	3.94613e-05	8.48853e-26
15	48753624	HP0005117	Diastolic blood pressure	Alagille syndrome, Noonan syndrome, Marfan syndrome	15:48753624_C_A	rs2433394	eQTL	FBN1	C	A	A	0.749882	0.9978	334708	-0.164401	0.027956	4.08957e-09
15	48754122	HP0000002	Standing/sitting height ratio	DIGEORGE syndrome, Noonan syndrome,Marfan syndrome	15:48754122_G_T	rs2620361	eQTL	FBN1	G	T	T	0.749816	0.998085	332526	-0.000413543	3.94555e-05	1.06337e-25
15	48754122	HP0005117	Diastolic blood pressure	Alagille syndrome, Noonan syndrome, Marfan syndrome	15:48754122_G_T	rs2620361	eQTL	FBN1	G	T	T	0.749852	0.99802	334708	-0.164821	0.0279518	3.7137e-09
15	48755168	HP0000002	Standing/sitting height ratio	DIGEORGE syndrome, Noonan syndrome,Marfan syndrome	15:48755168_T_C	rs9806595	eQTL	FBN1	T	C	C	0.232623	0.996641	332526	0.000415425	4.04728e-05	1.02937e-24
15	48755168	HP0005117	Diastolic blood pressure	Alagille syndrome, Noonan syndrome, Marfan syndrome	15:48755168_T_C	rs9806595	eQTL	FBN1	T	C	C	0.232599	0.996647	334708	0.166566	0.028671	6.26929e-09
15	48757195	HP0000002	Standing/sitting height ratio	DIGEORGE syndrome, Noonan syndrome,Marfan syndrome	15:48757195_A_G	rs10519177	eQTL	FBN1	A	G	G	0.249926	0.997983	332526	0.000412889	3.94711e-05	1.32319e-25
15	48757195	HP0005117	Diastolic blood pressure	Alagille syndrome, Noonan syndrome, Marfan syndrome	15:48757195_A_G	rs10519177	eQTL	FBN1	A	G	G	0.249891	0.997908	334708	0.16525	0.027963	3.43295e-09
15	48757460	HP0000002	Standing/sitting height ratio	DIGEORGE syndrome, Noonan syndrome,Marfan syndrome	15:48757460_T_C	rs7171359	eQTL	FBN1	T	C	C	0.249918	0.998004	332526	0.000412682	3.94711e-05	1.39861e-25
15	48757460	HP0005117	Diastolic blood pressure	Alagille syndrome, Noonan syndrome, Marfan syndrome	15:48757460_T_C	rs7171359	eQTL	FBN1	T	C	C	0.249883	0.997928	334708	0.165355	0.027963	3.35521e-09
15	48759291	HP0000002	Standing/sitting height ratio	DIGEORGE syndrome, Noonan syndrome,Marfan syndrome	15:48759291_G_T	rs4774517	eQTL	FBN1	G	T	T	0.249717	0.997716	332526	0.000412212	3.94873e-05	1.65854e-25
15	48759291	HP0005117	Diastolic blood pressure	Alagille syndrome, Noonan syndrome, Marfan syndrome	15:48759291_G_T	rs4774517	eQTL	FBN1	G	T	T	0.249683	0.997641	334708	0.165463	0.0279744	3.32572e-09
15	48764391	HP0000002	Standing/sitting height ratio	DIGEORGE syndrome, Noonan syndrome,Marfan syndrome	15:48764391_C_G	rs61364280	eQTL	FBN1	C	G	G	0.24805	0.994968	332526	0.000416554	3.96301e-05	7.75699e-26
15	48764391	HP0005117	Diastolic blood pressure	Alagille syndrome, Noonan syndrome, Marfan syndrome	15:48764391_C_G	rs61364280	eQTL	FBN1	C	G	G	0.248021	0.994876	334708	0.162279	0.0280757	7.47412e-09
15	48765033	HP0000002	Standing/sitting height ratio	DIGEORGE syndrome, Noonan syndrome,Marfan syndrome	15:48765033_A_C	rs28730794	eQTL	FBN1	A	C	C	0.305744	0.984237	332526	0.000314084	3.7355e-05	4.18377e-17
15	48765033	HP0005117	Diastolic blood pressure	Alagille syndrome, Noonan syndrome, Marfan syndrome	15:48765033_A_C	rs28730794	eQTL	FBN1	A	C	C	0.305707	0.98422	334708	0.147582	0.0264613	2.44528e-08
15	48765044	HP0000002	Standing/sitting height ratio	DIGEORGE syndrome, Noonan syndrome,Marfan syndrome	15:48765044_T_G	rs28730795	eQTL	FBN1	T	G	G	0.30058	0.986575	332526	0.000321694	3.74913e-05	9.48738e-18
15	48765044	HP0005117	Diastolic blood pressure	Alagille syndrome, Noonan syndrome, Marfan syndrome	15:48765044_T_G	rs28730795	eQTL	FBN1	T	G	G	0.300546	0.98658	334708	0.151381	0.0265576	1.19838e-08
15	48766250	HP0000002	Standing/sitting height ratio	DIGEORGE syndrome, Noonan syndrome,Marfan syndrome	15:48766250_G_C	rs56686382	eQTL	FBN1	G	C	C	0.247287	0.9949	332526	0.000417995	3.96729e-05	5.94914e-26
15	48766250	HP0005117	Diastolic blood pressure	Alagille syndrome, Noonan syndrome, Marfan syndrome	15:48766250_G_C	rs56686382	eQTL	FBN1	G	C	C	0.247266	0.9948	334708	0.165083	0.0281058	4.26753e-09
15	48769044	HP0000002	Standing/sitting height ratio	DIGEORGE syndrome, Noonan syndrome,Marfan syndrome	15:48769044_C_T	rs35026266	eQTL	FBN1	C	T	T	0.247424	0.99497	332526	0.000419647	3.96642e-05	3.7253e-26
15	48769044	HP0005117	Diastolic blood pressure	Alagille syndrome, Noonan syndrome, Marfan syndrome	15:48769044_C_T	rs35026266	eQTL	FBN1	C	T	T	0.247401	0.994872	334708	0.166334	0.0280997	3.23397e-09
15	48770580	HP0000002	Standing/sitting height ratio	DIGEORGE syndrome, Noonan syndrome,Marfan syndrome	15:48770580_A_G	rs2413906	eQTL	FBN1	A	G	G	0.247495	0.994969	332526	0.000420239	3.96604e-05	3.14227e-26
15	48770580	HP0005117	Diastolic blood pressure	Alagille syndrome, Noonan syndrome, Marfan syndrome	15:48770580_A_G	rs2413906	eQTL	FBN1	A	G	G	0.247473	0.99487	334708	0.165864	0.028097	3.56749e-09
15	48772936	HP0000002	Standing/sitting height ratio	DIGEORGE syndrome, Noonan syndrome,Marfan syndrome	15:48772936_A_G	rs10851468	eQTL	FBN1	A	G	G	0.299945	0.991718	332526	0.000322236	3.74166e-05	7.20299e-18
15	48772936	HP0005117	Diastolic blood pressure	Alagille syndrome, Noonan syndrome, Marfan syndrome	15:48772936_A_G	rs10851468	eQTL	FBN1	A	G	G	0.299912	0.991753	334708	0.152808	0.0265042	8.15194e-09
15	48774288	HP0000002	Standing/sitting height ratio	DIGEORGE syndrome, Noonan syndrome,Marfan syndrome	15:48774288_A_G	rs11634866	eQTL	FBN1	A	G	G	0.247303	0.994995	332526	0.000418869	3.96701e-05	4.66884e-26
15	48774288	HP0005117	Diastolic blood pressure	Alagille syndrome, Noonan syndrome, Marfan syndrome	15:48774288_A_G	rs11634866	eQTL	FBN1	A	G	G	0.247282	0.994897	334708	0.166075	0.0281038	3.43822e-09
15	48779200	HP0000002	Standing/sitting height ratio	DIGEORGE syndrome, Noonan syndrome,Marfan syndrome	15:48779200_AATAAC_A	15:48779200_AATAAC_A		FBN1	AATAAC	A	A	0.24768	0.991724	332526	0.000415832	3.97152e-05	1.19312e-25
15	48779200	HP0005117	Diastolic blood pressure	Alagille syndrome, Noonan syndrome, Marfan syndrome	15:48779200_AATAAC_A	15:48779200_AATAAC_A		FBN1	AATAAC	A	A	0.247661	0.991654	334708	0.168374	0.0281352	2.1729e-09
15	48782563	HP0000002	Standing/sitting height ratio	DIGEORGE syndrome, Noonan syndrome,Marfan syndrome	15:48782563_T_C	rs11635140	eQTL	FBN1	T	C	C	0.308576	0.985509	332526	0.000306823	3.72354e-05	1.727e-16
15	48782563	HP0005117	Diastolic blood pressure	Alagille syndrome, Noonan syndrome, Marfan syndrome	15:48782563_T_C	rs11635140	eQTL	FBN1	T	C	C	0.308546	0.985563	334708	0.147567	0.0263753	2.20947e-08
15	48784497	HP0000002	Standing/sitting height ratio	DIGEORGE syndrome, Noonan syndrome,Marfan syndrome	15:48784497_T_C	rs11070644	eQTL	FBN1	T	C	C	0.24776	0.994974	332526	0.000419431	3.9646e-05	3.74959e-26
15	48784497	HP0005117	Diastolic blood pressure	Alagille syndrome, Noonan syndrome, Marfan syndrome	15:48784497_T_C	rs11070644	eQTL	FBN1	T	C	C	0.247738	0.994889	334708	0.167044	0.0280866	2.72597e-09
15	48789634	HP0000002	Standing/sitting height ratio	DIGEORGE syndrome, Noonan syndrome,Marfan syndrome	15:48789634_T_C	rs140605	eQTL	FBN1	T	C	C	0.24751	0.995426	332526	0.000418211	3.96505e-05	5.27043e-26			NM_000138.4:c.2168-46A>G:intron variant	Benign	not specified;NOT SPECIFIED
15	48789634	HP0005117	Diastolic blood pressure	Alagille syndrome, Noonan syndrome, Marfan syndrome	15:48789634_T_C	rs140605	eQTL	FBN1	T	C	C	0.247489	0.995341	334708	0.167214	0.0280897	2.63756e-09			NM_000138.4:c.2168-46A>G:intron variant	Benign	not specified;NOT SPECIFIED
15	48792444	HP0000002	Standing/sitting height ratio	DIGEORGE syndrome, Noonan syndrome,Marfan syndrome	15:48792444_A_G	rs9652450		FBN1	A	G	G	0.247406	0.995508	332526	0.000416297	3.96544e-05	8.89393e-26
15	48792444	HP0005117	Diastolic blood pressure	Alagille syndrome, Noonan syndrome, Marfan syndrome	15:48792444_A_G	rs9652450		FBN1	A	G	G	0.247384	0.995422	334708	0.167335	0.0280925	2.57824e-09
15	48795512	HP0000002	Standing/sitting height ratio	DIGEORGE syndrome, Noonan syndrome,Marfan syndrome	15:48795512_G_A	rs113874151		FBN1	G	A	A	0.252803	0.927226	332526	0.000432298	4.07922e-05	3.08872e-26
15	48795512	HP0005117	Diastolic blood pressure	Alagille syndrome, Noonan syndrome, Marfan syndrome	15:48795512_G_A	rs113874151		FBN1	G	A	A	0.252762	0.927205	334708	0.16279	0.0288986	1.77116e-08
15	48799348	HP0000002	Standing/sitting height ratio	DIGEORGE syndrome, Noonan syndrome,Marfan syndrome	15:48799348_T_C	rs7164277	eQTL	FBN1	T	C	C	0.247621	0.995826	332526	0.000417215	3.96366e-05	6.61732e-26
15	48799348	HP0005117	Diastolic blood pressure	Alagille syndrome, Noonan syndrome, Marfan syndrome	15:48799348_T_C	rs7164277	eQTL	FBN1	T	C	C	0.247599	0.99574	334708	0.167596	0.0280798	2.39588e-09
15	48803839	HP0000002	Standing/sitting height ratio	DIGEORGE syndrome, Noonan syndrome,Marfan syndrome	15:48803839_T_C	rs9806163	eQTL	FBN1	T	C	C	0.24751	0.996105	332526	0.000417743	3.96371e-05	5.75165e-26
15	48803839	HP0005117	Diastolic blood pressure	Alagille syndrome, Noonan syndrome, Marfan syndrome	15:48803839_T_C	rs9806163	eQTL	FBN1	T	C	C	0.247487	0.996022	334708	0.166527	0.0280802	3.02503e-09
15	48803919	HP0000002	Standing/sitting height ratio	DIGEORGE syndrome, Noonan syndrome,Marfan syndrome	15:48803919_T_G	rs16961062	eQTL	FBN1	T	G	G	0.247394	0.996165	332526	0.000417773	3.96421e-05	5.78737e-26
15	48803919	HP0005117	Diastolic blood pressure	Alagille syndrome, Noonan syndrome, Marfan syndrome	15:48803919_T_G	rs16961062	eQTL	FBN1	T	G	G	0.247372	0.996082	334708	0.166371	0.0280838	3.14289e-09
15	48805637	HP0000002	Standing/sitting height ratio	DIGEORGE syndrome, Noonan syndrome,Marfan syndrome	15:48805637_G_A	rs2306352	eQTL	FBN1	G	A	A	0.247255	0.996222	332526	0.000416923	3.96483e-05	7.39527e-26
15	48805637	HP0005117	Diastolic blood pressure	Alagille syndrome, Noonan syndrome, Marfan syndrome	15:48805637_G_A	rs2306352	eQTL	FBN1	G	A	A	0.247232	0.996144	334708	0.166331	0.0280881	3.18831e-09
15	48810499	HP0000002	Standing/sitting height ratio	DIGEORGE syndrome, Noonan syndrome,Marfan syndrome	15:48810499_G_T	rs7184016	eQTL	FBN1	G	T	T	0.244113	0.996578	332526	0.000433583	3.9812e-05	1.28942e-27
15	48810499	HP0005117	Diastolic blood pressure	Alagille syndrome, Noonan syndrome, Marfan syndrome	15:48810499_G_T	rs7184016	eQTL	FBN1	G	T	T	0.244088	0.996539	334708	0.168326	0.0282039	2.40145e-09
15	48812020	HP0000002	Standing/sitting height ratio	DIGEORGE syndrome, Noonan syndrome,Marfan syndrome	15:48812020_A_G	rs755251	eQTL	FBN1	A	G	G	0.247473	0.996584	332526	0.00041744	3.96294e-05	6.1053e-26
15	48812020	HP0005117	Diastolic blood pressure	Alagille syndrome, Noonan syndrome, Marfan syndrome	15:48812020_A_G	rs755251	eQTL	FBN1	A	G	G	0.247451	0.996501	334708	0.16841	0.0280748	1.99211e-09
15	48817429	HP0000002	Standing/sitting height ratio	DIGEORGE syndrome, Noonan syndrome,Marfan syndrome	15:48817429_A_G	rs4410024	eQTL	FBN1	A	G	G	0.24802	0.994336	332526	0.000415241	3.96447e-05	1.14735e-25
15	48817429	HP0005117	Diastolic blood pressure	Alagille syndrome, Noonan syndrome, Marfan syndrome	15:48817429_A_G	rs4410024	eQTL	FBN1	A	G	G	0.248001	0.994286	334708	0.168437	0.028085	2.00683e-09
15	48819502	HP0000002	Standing/sitting height ratio	DIGEORGE syndrome, Noonan syndrome,Marfan syndrome	15:48819502_G_A	rs6493328	eQTL	FBN1	G	A	A	0.30419	0.991656	332526	0.000312392	3.72681e-05	5.21116e-17
15	48819502	HP0005117	Diastolic blood pressure	Alagille syndrome, Noonan syndrome, Marfan syndrome	15:48819502_G_A	rs6493328	eQTL	FBN1	G	A	A	0.304154	0.991699	334708	0.15186	0.0263988	8.7997e-09
15	48820068	HP0000002	Standing/sitting height ratio	DIGEORGE syndrome, Noonan syndrome,Marfan syndrome	15:48820068_T_C	rs8036173	eQTL	FBN1	T	C	C	0.24772	0.996984	332526	0.000416341	3.96083e-05	7.72189e-26
15	48820068	HP0005117	Diastolic blood pressure	Alagille syndrome, Noonan syndrome, Marfan syndrome	15:48820068_T_C	rs8036173	eQTL	FBN1	T	C	C	0.247695	0.996905	334708	0.168875	0.0280598	1.7634e-09
15	48823302	HP0000002	Standing/sitting height ratio	DIGEORGE syndrome, Noonan syndrome,Marfan syndrome	15:48823302_C_CTG	rs112378719	eQTL	FBN1	C	CTG	CTG	0.248758	0.992274	332526	0.000413406	3.96467e-05	1.87907e-25
15	48823302	HP0005117	Diastolic blood pressure	Alagille syndrome, Noonan syndrome, Marfan syndrome	15:48823302_C_CTG	rs112378719	eQTL	FBN1	C	CTG	CTG	0.248738	0.992214	334708	0.167989	0.0280865	2.21815e-09
15	48827144	HP0000002	Standing/sitting height ratio	DIGEORGE syndrome, Noonan syndrome,Marfan syndrome	15:48827144_T_C	rs7164585	eQTL	FBN1	T	C	C	0.247496	0.997141	332526	0.000414514	3.9617e-05	1.28899e-25
15	48827144	HP0005117	Diastolic blood pressure	Alagille syndrome, Noonan syndrome, Marfan syndrome	15:48827144_T_C	rs7164585	eQTL	FBN1	T	C	C	0.247474	0.997036	334708	0.167895	0.0280662	2.20501e-09
15	48834860	HP0000002	Standing/sitting height ratio	DIGEORGE syndrome, Noonan syndrome,Marfan syndrome	15:48834860_A_G	rs598029	eQTL	FBN1	A	G	G	0.308176	0.991864	332526	0.000313288	3.71293e-05	3.24776e-17
15	48834860	HP0005117	Diastolic blood pressure	Alagille syndrome, Noonan syndrome, Marfan syndrome	15:48834860_A_G	rs598029	eQTL	FBN1	A	G	G	0.30813	0.991939	334708	0.149511	0.0263004	1.31115e-08
15	48835355	HP0000002	Standing/sitting height ratio	DIGEORGE syndrome, Noonan syndrome,Marfan syndrome	15:48835355_T_C	rs8041668	eQTL	FBN1	T	C	C	0.748441	0.997105	332526	-0.000415571	3.94034e-05	5.31813e-26
15	48835355	HP0005117	Diastolic blood pressure	Alagille syndrome, Noonan syndrome, Marfan syndrome	15:48835355_T_C	rs8041668	eQTL	FBN1	T	C	C	0.748475	0.997031	334708	-0.161193	0.027915	7.72846e-09
15	48835935	HP0000002	Standing/sitting height ratio	DIGEORGE syndrome, Noonan syndrome,Marfan syndrome	15:48835935_C_T	rs589668	eQTL	FBN1	C	T	T	0.247915	0.997153	332526	0.000432799	3.95942e-05	8.29683e-28
15	48835935	HP0005117	Diastolic blood pressure	Alagille syndrome, Noonan syndrome, Marfan syndrome	15:48835935_C_T	rs589668	eQTL	FBN1	C	T	T	0.247879	0.997126	334708	0.161554	0.02805	8.44332e-09
15	48839918	HP0000002	Standing/sitting height ratio	DIGEORGE syndrome, Noonan syndrome,Marfan syndrome	15:48839918_TCACACACACACACA_T	15:48839918_TCACACACACACACA_T		FBN1	TCACACACACACACA	T	T	0.250096	0.987625	332526	0.000414849	3.96689e-05	1.3624e-25
15	48839918	HP0005117	Diastolic blood pressure	Alagille syndrome, Noonan syndrome, Marfan syndrome	15:48839918_TCACACACACACACA_T	15:48839918_TCACACACACACACA_T		FBN1	TCACACACACACACA	T	T	0.250068	0.987579	334708	0.162239	0.0281025	7.78878e-09
15	48843598	HP0000002	Standing/sitting height ratio	DIGEORGE syndrome, Noonan syndrome,Marfan syndrome	15:48843598_C_T	rs626492	eQTL	FBN1	C	T	T	0.251686	0.997363	332526	0.00041771	3.93918e-05	2.88337e-26
15	48843598	HP0005117	Diastolic blood pressure	Alagille syndrome, Noonan syndrome, Marfan syndrome	15:48843598_C_T	rs626492	eQTL	FBN1	C	T	T	0.251655	0.997297	334708	0.162516	0.0279066	5.7651e-09
15	48847733	HP0000002	Standing/sitting height ratio	DIGEORGE syndrome, Noonan syndrome,Marfan syndrome	15:48847733_T_C	rs683282	eQTL	FBN1	T	C	C	0.307165	0.990473	332526	0.000320366	3.71906e-05	7.07537e-18
15	48847733	HP0005117	Diastolic blood pressure	Alagille syndrome, Noonan syndrome, Marfan syndrome	15:48847733_T_C	rs683282	eQTL	FBN1	T	C	C	0.307123	0.990595	334708	0.147349	0.0263432	2.22809e-08
15	48849728	HP0000002	Standing/sitting height ratio	DIGEORGE syndrome, Noonan syndrome,Marfan syndrome	15:48849728_C_T	rs2437948	eQTL	FBN1	C	T	T	0.246042	0.997406	332526	0.000422541	3.96914e-05	1.84535e-26
15	48849728	HP0005117	Diastolic blood pressure	Alagille syndrome, Noonan syndrome, Marfan syndrome	15:48849728_C_T	rs2437948	eQTL	FBN1	C	T	T	0.246008	0.997356	334708	0.161255	0.0281189	9.77443e-09
15	48850657	HP0000002	Standing/sitting height ratio	DIGEORGE syndrome, Noonan syndrome,Marfan syndrome	15:48850657_C_G	rs12441775	eQTL	FBN1	C	G	G	0.693696	0.99158	332526	-0.000303024	3.71986e-05	3.7708e-16
15	48850657	HP0005117	Diastolic blood pressure	Alagille syndrome, Noonan syndrome, Marfan syndrome	15:48850657_C_G	rs12441775	eQTL	FBN1	C	G	G	0.693742	0.991646	334708	-0.147927	0.0263494	1.97795e-08
15	48856704	HP0000002	Standing/sitting height ratio	DIGEORGE syndrome, Noonan syndrome,Marfan syndrome	15:48856704_CT_C	15:48856704_CT_C		FBN1	CT	C	C	0.311626	0.979643	332526	0.00030854	3.72473e-05	1.20002e-16
15	48856704	HP0005117	Diastolic blood pressure	Alagille syndrome, Noonan syndrome, Marfan syndrome	15:48856704_CT_C	15:48856704_CT_C		FBN1	CT	C	C	0.311576	0.979735	334708	0.151745	0.0263836	8.85304e-09
15	48859733	HP0000002	Standing/sitting height ratio	DIGEORGE syndrome, Noonan syndrome,Marfan syndrome	15:48859733_A_G	rs2448485	eQTL	FBN1	A	G	G	0.246262	0.997537	332526	0.000421094	3.96772e-05	2.61826e-26
15	48859733	HP0005117	Diastolic blood pressure	Alagille syndrome, Noonan syndrome, Marfan syndrome	15:48859733_A_G	rs2448485	eQTL	FBN1	A	G	G	0.246228	0.997519	334708	0.160085	0.0281083	1.23272e-08
15	48864367	HP0000002	Standing/sitting height ratio	DIGEORGE syndrome, Noonan syndrome,Marfan syndrome	15:48864367_A_G	rs682938	eQTL	FBN1	A	G	G	0.301813	0.994385	332526	0.000313312	3.7302e-05	4.50694e-17
15	48864367	HP0005117	Diastolic blood pressure	Alagille syndrome, Noonan syndrome, Marfan syndrome	15:48864367_A_G	rs682938	eQTL	FBN1	A	G	G	0.301772	0.994464	334708	0.148868	0.0264225	1.76089e-08
15	48870456	HP0000002	Standing/sitting height ratio	DIGEORGE syndrome, Noonan syndrome,Marfan syndrome	15:48870456_C_T	rs7183203	eQTL	FBN1	C	T	T	0.7514	0.993587	332526	-0.000421168	3.9629e-05	2.23504e-26
15	48870456	HP0005117	Diastolic blood pressure	Alagille syndrome, Noonan syndrome, Marfan syndrome	15:48870456_C_T	rs7183203	eQTL	FBN1	C	T	T	0.751426	0.993621	334708	-0.161667	0.0280732	8.48011e-09
15	48876157	HP0000002	Standing/sitting height ratio	DIGEORGE syndrome, Noonan syndrome,Marfan syndrome	15:48876157_C_T	rs1678978	eQTL	FBN1	C	T	T	0.305281	0.995232	332526	0.000304292	3.71657e-05	2.67726e-16
15	48876157	HP0005117	Diastolic blood pressure	Alagille syndrome, Noonan syndrome, Marfan syndrome	15:48876157_C_T	rs1678978	eQTL	FBN1	C	T	T	0.305243	0.995291	334708	0.147109	0.026326	2.29896e-08
15	48881833	HP0000002	Standing/sitting height ratio	DIGEORGE syndrome, Noonan syndrome,Marfan syndrome	15:48881833_T_C	rs2448486		FBN1	T	C	C	0.247061	0.996147	332526	0.000425801	3.96618e-05	6.98146e-27
15	48881833	HP0005117	Diastolic blood pressure	Alagille syndrome, Noonan syndrome, Marfan syndrome	15:48881833_T_C	rs2448486		FBN1	T	C	C	0.247034	0.996134	334708	0.161608	0.0280972	8.84033e-09
15	48882966	HP0000002	Standing/sitting height ratio	DIGEORGE syndrome, Noonan syndrome,Marfan syndrome	15:48882966_A_C	rs657635	eQTL	FBN1	A	C	C	0.250043	0.998425	332526	0.000407418	3.94581e-05	5.46104e-25
15	48882966	HP0005117	Diastolic blood pressure	Alagille syndrome, Noonan syndrome, Marfan syndrome	15:48882966_A_C	rs657635	eQTL	FBN1	A	C	C	0.25001	0.998338	334708	0.158721	0.0279538	1.36414e-08
15	48883696	HP0000002	Standing/sitting height ratio	DIGEORGE syndrome, Noonan syndrome,Marfan syndrome	15:48883696_T_C	rs1354738	eQTL	FBN1	T	C	C	0.246182	0.998664	332526	0.000422647	3.96592e-05	1.63417e-26
15	48883696	HP0005117	Diastolic blood pressure	Alagille syndrome, Noonan syndrome, Marfan syndrome	15:48883696_T_C	rs1354738	eQTL	FBN1	T	C	C	0.246152	0.998669	334708	0.16034	0.0280952	1.15063e-08
15	48888988	HP0000002	Standing/sitting height ratio	DIGEORGE syndrome, Noonan syndrome,Marfan syndrome	15:48888988_A_T	rs1506524	eQTL	FBN1	A	T	T	0.246679	0.998409	332526	0.000421395	3.96374e-05	2.15336e-26
15	48888988	HP0005117	Diastolic blood pressure	Alagille syndrome, Noonan syndrome, Marfan syndrome	15:48888988_A_T	rs1506524	eQTL	FBN1	A	T	T	0.246646	0.998384	334708	0.156846	0.0280803	2.33039e-08
15	48891965	HP0000002	Standing/sitting height ratio	DIGEORGE syndrome, Noonan syndrome,Marfan syndrome	15:48891965_C_T	rs668842	eQTL	FBN1	C	T	T	0.305375	0.995371	332526	0.000300999	3.716e-05	5.51136e-16
15	48891965	HP0005117	Diastolic blood pressure	Alagille syndrome, Noonan syndrome, Marfan syndrome	15:48891965_C_T	rs668842	eQTL	FBN1	C	T	T	0.305339	0.995429	334708	0.1457	0.026322	3.10935e-08
15	48892939	HP0000002	Standing/sitting height ratio	DIGEORGE syndrome, Noonan syndrome,Marfan syndrome	15:48892939_C_T	rs920184	eQTL	FBN1	C	T	T	0.249846	0.998661	332526	0.000402883	3.94643e-05	1.82576e-24
15	48892939	HP0005117	Diastolic blood pressure	Alagille syndrome, Noonan syndrome, Marfan syndrome	15:48892939_C_T	rs920184	eQTL	FBN1	C	T	T	0.249819	0.998616	334708	0.158206	0.0279572	1.52511e-08
15	48895567	HP0000002	Standing/sitting height ratio	DIGEORGE syndrome, Noonan syndrome,Marfan syndrome	15:48895567_C_CTT	rs66986842	eQTL	FBN1	C	CTT	CTT	0.303722	0.991455	332526	0.000310714	3.72901e-05	7.95528e-17
15	48895567	HP0005117	Diastolic blood pressure	Alagille syndrome, Noonan syndrome, Marfan syndrome	15:48895567_C_CTT	rs66986842	eQTL	FBN1	C	CTT	CTT	0.303686	0.991506	334708	0.151775	0.0264143	9.14826e-09
15	48896830	HP0000002	Standing/sitting height ratio	DIGEORGE syndrome, Noonan syndrome,Marfan syndrome	15:48896830_T_C	rs1678979	eQTL	FBN1	T	C	C	0.246032	1.00009	332526	0.000423901	3.96391e-05	1.09659e-26
15	48896830	HP0005117	Diastolic blood pressure	Alagille syndrome, Noonan syndrome, Marfan syndrome	15:48896830_T_C	rs1678979	eQTL	FBN1	T	C	C	0.246005	1.00008	334708	0.160088	0.0280811	1.19254e-08
15	48897416	HP0000002	Standing/sitting height ratio	DIGEORGE syndrome, Noonan syndrome,Marfan syndrome	15:48897416_G_A	rs924816	eQTL	FBN1	G	A	A	0.246083	0.999565	332526	0.000418911	3.96465e-05	4.31784e-26
15	48897416	HP0005117	Diastolic blood pressure	Alagille syndrome, Noonan syndrome, Marfan syndrome	15:48897416_G_A	rs924816	eQTL	FBN1	G	A	A	0.246055	0.999523	334708	0.157851	0.0280867	1.9095e-08
15	48899745	HP0000002	Standing/sitting height ratio	DIGEORGE syndrome, Noonan syndrome,Marfan syndrome	15:48899745_A_G	rs585256	eQTL	FBN1	A	G	G	0.246087	1.00034	332526	0.000422744	3.96312e-05	1.46732e-26
15	48899745	HP0005117	Diastolic blood pressure	Alagille syndrome, Noonan syndrome, Marfan syndrome	15:48899745_A_G	rs585256	eQTL	FBN1	A	G	G	0.24606	1.00033	334708	0.159968	0.0280753	1.21452e-08
15	48901389	HP0000002	Standing/sitting height ratio	DIGEORGE syndrome, Noonan syndrome,Marfan syndrome	15:48901389_T_C	rs645509	eQTL	FBN1	T	C	C	0.246085	1.00013	332526	0.000422895	3.96353e-05	1.42576e-26
15	48901389	HP0005117	Diastolic blood pressure	Alagille syndrome, Noonan syndrome, Marfan syndrome	15:48901389_T_C	rs645509	eQTL	FBN1	T	C	C	0.246059	1.00012	334708	0.159897	0.0280783	1.23718e-08
15	48906577	HP0000002	Standing/sitting height ratio	DIGEORGE syndrome, Noonan syndrome,Marfan syndrome	15:48906577_A_G	rs612617	eQTL	FBN1	A	G	G	0.245872	0.999041	332526	0.000422576	3.96685e-05	1.71111e-26
15	48906577	HP0005117	Diastolic blood pressure	Alagille syndrome, Noonan syndrome, Marfan syndrome	15:48906577_A_G	rs612617	eQTL	FBN1	A	G	G	0.245845	0.999058	334708	0.160449	0.0281014	1.13319e-08
15	48910240	HP0000002	Standing/sitting height ratio	DIGEORGE syndrome, Noonan syndrome,Marfan syndrome	15:48910240_A_G	rs1807301	eQTL	FBN1	A	G	G	0.24985	0.996587	332526	0.000411988	3.95038e-05	1.8436e-25
15	48910240	HP0005117	Diastolic blood pressure	Alagille syndrome, Noonan syndrome, Marfan syndrome	15:48910240_A_G	rs1807301	eQTL	FBN1	A	G	G	0.249827	0.996589	334708	0.15883	0.0279847	1.38323e-08
15	48926002	HP0000002	Standing/sitting height ratio	DIGEORGE syndrome, Noonan syndrome,Marfan syndrome	15:48926002_G_A	rs2437946	eQTL	FBN1	G	A	A	0.253311	0.993411	332526	0.000392683	3.93867e-05	2.07877e-23
15	48926002	HP0005117	Diastolic blood pressure	Alagille syndrome, Noonan syndrome, Marfan syndrome	15:48926002_G_A	rs2437946	eQTL	FBN1	G	A	A	0.253288	0.993359	334708	0.157208	0.027902	1.75913e-08
15	48926415	HP0000002	Standing/sitting height ratio	DIGEORGE syndrome, Noonan syndrome,Marfan syndrome	15:48926415_G_A	rs611483	eQTL	FBN1	G	A	A	0.746528	0.993782	332526	-0.000393708	3.93713e-05	1.53773e-23
15	48926415	HP0005117	Diastolic blood pressure	Alagille syndrome, Noonan syndrome, Marfan syndrome	15:48926415_G_A	rs611483	eQTL	FBN1	G	A	A	0.74655	0.993725	334708	-0.153963	0.0278913	3.39027e-08
15	48931451	HP0000002	Standing/sitting height ratio	DIGEORGE syndrome, Noonan syndrome,Marfan syndrome	15:48931451_T_C	rs2247876	eQTL	FBN1	T	C	C	0.25368	0.99252	332526	0.000392147	3.93861e-05	2.38066e-23
15	48931451	HP0005117	Diastolic blood pressure	Alagille syndrome, Noonan syndrome, Marfan syndrome	15:48931451_T_C	rs2247876	eQTL	FBN1	T	C	C	0.25366	0.992495	334708	0.154918	0.0279012	2.82045e-08
15	48934858	HP0000002	Standing/sitting height ratio	DIGEORGE syndrome, Noonan syndrome,Marfan syndrome	15:48934858_A_AC	rs34235956	eQTL	FBN1	A	AC	AC	0.248443	0.981487	332526	0.000407457	3.98835e-05	1.69222e-24
15	48934858	HP0005117	Diastolic blood pressure	Alagille syndrome, Noonan syndrome, Marfan syndrome	15:48934858_A_AC	rs34235956	eQTL	FBN1	A	AC	AC	0.248432	0.981527	334708	0.164939	0.0282523	5.28608e-09
15	48937339	HP0000002	Standing/sitting height ratio	DIGEORGE syndrome, Noonan syndrome,Marfan syndrome	15:48937339_G_A	rs2070768	eQTL	FBN1	G	A	A	0.699136	0.984406	332526	-0.00028813	3.75237e-05	1.6125e-14
15	48937339	HP0005117	Diastolic blood pressure	Alagille syndrome, Noonan syndrome, Marfan syndrome	15:48937339_G_A	rs2070768	eQTL	FBN1	G	A	A	0.69913	0.984481	334708	-0.144085	0.0265781	5.92437e-08
15	48940995	HP0000002	Standing/sitting height ratio	DIGEORGE syndrome, Noonan syndrome,Marfan syndrome	15:48940995_C_CTTTTTT	rs71712723		FBN1	C	CTTTTTT	CTTTTTT	0.696891	0.938852	332526	-0.000278981	3.83439e-05	3.45204e-13
15	48940995	HP0005117	Diastolic blood pressure	Alagille syndrome, Noonan syndrome, Marfan syndrome	15:48940995_C_CTTTTTT	rs71712723		FBN1	C	CTTTTTT	CTTTTTT	0.696885	0.938831	334708	-0.147981	0.0271601	5.0842e-08
15	48941369	HP0000002	Standing/sitting height ratio	DIGEORGE syndrome, Noonan syndrome,Marfan syndrome	15:48941369_G_T	rs12101348	eQTL	FBN1	G	T	T	0.699863	0.979315	332526	-0.000285795	3.76473e-05	3.17323e-14
15	48941369	HP0005117	Diastolic blood pressure	Alagille syndrome, Noonan syndrome, Marfan syndrome	15:48941369_G_T	rs12101348	eQTL	FBN1	G	T	T	0.699842	0.979396	334708	-0.143195	0.0266652	7.87366e-08
15	66675604	HP0045081	Body mass index	Alagille syndrome, Noonan syndrome, Marfan syndrome	15:66675604_AT_A	15:66675604_AT_A		MAP2K1	AT	A	A	0.327992	0.859913	333050	-0.0714687	0.0126927	1.79618e-08
15	66675604	HP0003758	Subcutaneous adipose tissue	Marfan syndrome	15:66675604_AT_A	15:66675604_AT_A		MAP2K1	AT	A	A	0.327983	0.859519	329504	-0.0926436	0.0177798	1.88338e-07
15	66678173	HP0003758	Subcutaneous adipose tissue	Marfan syndrome	15:66678173_T_C	rs111584879	eQTL	MAP2K1	T	C	C	0.237216	0.999535	329504	-0.102548	0.0181974	1.74866e-08
15	66678173	HP0045081	Body mass index	Alagille syndrome, Noonan syndrome, Marfan syndrome	15:66678173_T_C	rs111584879	eQTL	MAP2K1	T	C	C	0.237211	0.999906	333050	-0.0722796	0.0129917	2.64559e-08
15	66679601	HP0003758	Subcutaneous adipose tissue	Marfan syndrome	15:66679601_G_C	rs112542693	eQTL	MAP2K1	G	C	C	0.237373	0.99907	329504	-0.102149	0.0181975	1.98586e-08			NM_002755.3:c.-85G>C:5 prime UTR variant	Likely benign	Noonan syndrome;Noonan Syndrome;Cardio-facio-cutaneous syndrome;Cardiofaciocutaneous Syndrome
15	66679601	HP0045081	Body mass index	Alagille syndrome, Noonan syndrome, Marfan syndrome	15:66679601_G_C	rs112542693	eQTL	MAP2K1	G	C	C	0.237367	0.999419	333050	-0.0720963	0.0129919	2.86985e-08			NM_002755.3:c.-85G>C:5 prime UTR variant	Likely benign	Noonan syndrome;Noonan Syndrome;Cardio-facio-cutaneous syndrome;Cardiofaciocutaneous Syndrome
15	66686770	HP0003758	Subcutaneous adipose tissue	Marfan syndrome	15:66686770_G_A	rs16953563		MAP2K1	G	A	A	0.24867	1.00041	329504	-0.0969498	0.0179032	6.12588e-08
15	66686770	HP0045081	Body mass index	Alagille syndrome, Noonan syndrome, Marfan syndrome	15:66686770_G_A	rs16953563		MAP2K1	G	A	A	0.248702	1.00055	333050	-0.065491	0.0127826	3.00155e-07
15	66689226	HP0003758	Subcutaneous adipose tissue	Marfan syndrome	15:66689226_T_C	rs111500258		MAP2K1	T	C	C	0.248778	1.00042	329504	-0.0966947	0.0179006	6.60389e-08
15	66689226	HP0045081	Body mass index	Alagille syndrome, Noonan syndrome, Marfan syndrome	15:66689226_T_C	rs111500258		MAP2K1	T	C	C	0.248813	1.00054	333050	-0.0654625	0.0127807	3.02531e-07
15	66689302	HP0003758	Subcutaneous adipose tissue	Marfan syndrome	15:66689302_C_T	rs113513894		MAP2K1	C	T	T	0.248766	1.00043	329504	-0.0966887	0.0179008	6.61837e-08
15	66689302	HP0045081	Body mass index	Alagille syndrome, Noonan syndrome, Marfan syndrome	15:66689302_C_T	rs113513894		MAP2K1	C	T	T	0.248801	1.00055	333050	-0.0654211	0.0127809	3.07864e-07
15	66690111	HP0003758	Subcutaneous adipose tissue	Marfan syndrome	15:66690111_T_G	rs79065844		MAP2K1	T	G	G	0.248712	1.00027	329504	-0.0970239	0.0179035	5.98825e-08
15	66690111	HP0045081	Body mass index	Alagille syndrome, Noonan syndrome, Marfan syndrome	15:66690111_T_G	rs79065844		MAP2K1	T	G	G	0.248746	1.0004	333050	-0.0655352	0.0127828	2.94805e-07
15	66701500	HP0045081	Body mass index	Alagille syndrome, Noonan syndrome, Marfan syndrome	15:66701500_G_A	rs74397736		MAP2K1	G	A	A	0.248632	1.00051	333050	-0.0658951	0.012784	2.54483e-07
15	66701500	HP0003758	Subcutaneous adipose tissue	Marfan syndrome	15:66701500_G_A	rs74397736		MAP2K1	G	A	A	0.248604	1.00039	329504	-0.0975263	0.017905	5.1301e-08
15	66702345	HP0003758	Subcutaneous adipose tissue	Marfan syndrome	15:66702345_C_A	rs56913458	eQTL	MAP2K1	C	A	A	0.225365	0.999395	329504	-0.106353	0.0185288	9.48243e-09
15	66702345	HP0045081	Body mass index	Alagille syndrome, Noonan syndrome, Marfan syndrome	15:66702345_C_A	rs56913458	eQTL	MAP2K1	C	A	A	0.225349	0.999612	333050	-0.0742647	0.0132295	1.98362e-08
15	66705043	HP0003758	Subcutaneous adipose tissue	Marfan syndrome	15:66705043_G_A	rs80326387	eQTL	MAP2K1	G	A	A	0.248783	1.00007	329504	-0.0978747	0.0179036	4.58662e-08
15	66705043	HP0045081	Body mass index	Alagille syndrome, Noonan syndrome, Marfan syndrome	15:66705043_G_A	rs80326387	eQTL	MAP2K1	G	A	A	0.24881	1.0002	333050	-0.0660834	0.012783	2.34686e-07
15	66708939	HP0003758	Subcutaneous adipose tissue	Marfan syndrome	15:66708939_C_A	rs77515996		MAP2K1	C	A	A	0.248669	1.00027	329504	-0.0975295	0.0179046	5.12086e-08
15	66708939	HP0045081	Body mass index	Alagille syndrome, Noonan syndrome, Marfan syndrome	15:66708939_C_A	rs77515996		MAP2K1	C	A	A	0.248698	1.00039	333050	-0.0658734	0.0127837	2.56586e-07
15	66712319	HP0045081	Body mass index	Alagille syndrome, Noonan syndrome, Marfan syndrome	15:66712319_AC_A	rs778794381		MAP2K1	AC	A	A	0.248464	0.998218	333050	-0.06679	0.0128016	1.81627e-07
15	66712319	HP0003758	Subcutaneous adipose tissue	Marfan syndrome	15:66712319_AC_A	rs778794381		MAP2K1	AC	A	A	0.248435	0.998072	329504	-0.0986033	0.0179298	3.81375e-08
15	66714743	HP0045081	Body mass index	Alagille syndrome, Noonan syndrome, Marfan syndrome	15:66714743_A_G	rs11635184		MAP2K1	A	G	G	0.248626	1.00041	333050	-0.0661643	0.0127848	2.27759e-07
15	66714743	HP0003758	Subcutaneous adipose tissue	Marfan syndrome	15:66714743_A_G	rs11635184		MAP2K1	A	G	G	0.248596	1.00027	329504	-0.0975068	0.0179063	5.17297e-08
15	66716106	HP0003758	Subcutaneous adipose tissue	Marfan syndrome	15:66716106_C_T	rs112747606	eQTL	MAP2K1	C	T	T	0.225171	0.995341	329504	-0.107525	0.0185721	7.06179e-09
15	66716106	HP0045081	Body mass index	Alagille syndrome, Noonan syndrome, Marfan syndrome	15:66716106_C_T	rs112747606	eQTL	MAP2K1	C	T	T	0.225162	0.995623	333050	-0.0759776	0.0132598	1.00577e-08
15	66728310	HP0003758	Subcutaneous adipose tissue	Marfan syndrome	15:66728310_A_G	rs78136741	eQTL	MAP2K1	A	G	G	0.225552	0.998662	329504	-0.104901	0.0185302	1.50548e-08
15	66728310	HP0045081	Body mass index	Alagille syndrome, Noonan syndrome, Marfan syndrome	15:66728310_A_G	rs78136741	eQTL	MAP2K1	A	G	G	0.225541	0.998916	333050	-0.0736257	0.0132302	2.62385e-08
15	66728951	HP0003758	Subcutaneous adipose tissue	Marfan syndrome	15:66728951_A_C	rs11637556		MAP2K1	A	C	C	0.249067	0.999977	329504	-0.0961822	0.0178977	7.7063e-08
15	66728951	HP0045081	Body mass index	Alagille syndrome, Noonan syndrome, Marfan syndrome	15:66728951_A_C	rs11637556		MAP2K1	A	C	C	0.2491	1.00012	333050	-0.0654846	0.0127786	2.98387e-07
15	66730307	HP0003758	Subcutaneous adipose tissue	Marfan syndrome	15:66730307_C_T	rs17200912	eQTL	MAP2K1	C	T	T	0.225523	0.998696	329504	-0.104769	0.0185308	1.57062e-08
15	66730307	HP0045081	Body mass index	Alagille syndrome, Noonan syndrome, Marfan syndrome	15:66730307_C_T	rs17200912	eQTL	MAP2K1	C	T	T	0.225513	0.998951	333050	-0.0735207	0.0132305	2.74832e-08
15	66730700	HP0003758	Subcutaneous adipose tissue	Marfan syndrome	15:66730700_C_T	rs11632885		MAP2K1	C	T	T	0.24905	0.999976	329504	-0.0960694	0.0178981	7.98608e-08
15	66730700	HP0045081	Body mass index	Alagille syndrome, Noonan syndrome, Marfan syndrome	15:66730700_C_T	rs11632885		MAP2K1	C	T	T	0.249083	1.00012	333050	-0.0654038	0.0127789	3.08756e-07
15	66731045	HP0003758	Subcutaneous adipose tissue	Marfan syndrome	15:66731045_A_C	rs17200970	eQTL	MAP2K1	A	C	C	0.225513	0.998738	329504	-0.104849	0.0185307	1.53153e-08
15	66731045	HP0045081	Body mass index	Alagille syndrome, Noonan syndrome, Marfan syndrome	15:66731045_A_C	rs17200970	eQTL	MAP2K1	A	C	C	0.225503	0.998994	333050	-0.0736826	0.0132305	2.56163e-08
15	66738369	HP0003758	Subcutaneous adipose tissue	Marfan syndrome	15:66738369_C_T	rs111458651		MAP2K1	C	T	T	0.249003	0.999994	329504	-0.0961527	0.0178991	7.79497e-08
15	66738369	HP0045081	Body mass index	Alagille syndrome, Noonan syndrome, Marfan syndrome	15:66738369_C_T	rs111458651		MAP2K1	C	T	T	0.249036	1.00014	333050	-0.0654096	0.0127795	3.08459e-07
15	66741387	HP0045081	Body mass index	Alagille syndrome, Noonan syndrome, Marfan syndrome	15:66741387_C_G	rs11629783	eQTL	MAP2K1	C	G	G	0.225505	0.99897	333050	-0.0741685	0.0132305	2.0738e-08
15	66741387	HP0003758	Subcutaneous adipose tissue	Marfan syndrome	15:66741387_C_G	rs11629783	eQTL	MAP2K1	C	G	G	0.225518	0.998726	329504	-0.104914	0.0185306	1.50029e-08
15	66745137	HP0003758	Subcutaneous adipose tissue	Marfan syndrome	15:66745137_T_C	rs11630608		MAP2K1	T	C	C	0.249111	0.99987	329504	-0.096477	0.0178975	7.03044e-08
15	66745137	HP0045081	Body mass index	Alagille syndrome, Noonan syndrome, Marfan syndrome	15:66745137_T_C	rs11630608		MAP2K1	T	C	C	0.24914	1.00001	333050	-0.066182	0.0127785	2.23025e-07
15	66750070	HP0003758	Subcutaneous adipose tissue	Marfan syndrome	15:66750070_C_T	rs112064988	eQTL	MAP2K1	C	T	T	0.225303	0.998866	329504	-0.104949	0.0185355	1.49673e-08
15	66750070	HP0045081	Body mass index	Alagille syndrome, Noonan syndrome, Marfan syndrome	15:66750070_C_T	rs112064988	eQTL	MAP2K1	C	T	T	0.225286	0.999091	333050	-0.0740076	0.0132342	2.24478e-08
15	66753168	HP0003758	Subcutaneous adipose tissue	Marfan syndrome	15:66753168_G_C	rs79809053		MAP2K1	G	C	C	0.248996	0.999712	329504	-0.096432	0.0179017	7.17904e-08
15	66753168	HP0045081	Body mass index	Alagille syndrome, Noonan syndrome, Marfan syndrome	15:66753168_G_C	rs79809053		MAP2K1	G	C	C	0.249022	0.999827	333050	-0.0659902	0.0127817	2.43332e-07
15	66755923	HP0003758	Subcutaneous adipose tissue	Marfan syndrome	15:66755923_C_T	rs111572611		MAP2K1	C	T	T	0.248973	0.999877	329504	-0.0961746	0.0179008	7.76417e-08
15	66755923	HP0045081	Body mass index	Alagille syndrome, Noonan syndrome, Marfan syndrome	15:66755923_C_T	rs111572611		MAP2K1	C	T	T	0.249	0.999994	333050	-0.0659324	0.012781	2.48921e-07
15	66757012	HP0003758	Subcutaneous adipose tissue	Marfan syndrome	15:66757012_C_T	rs112156518	eQTL	MAP2K1	C	T	T	0.225453	0.998336	329504	-0.104838	0.0185361	1.55175e-08
15	66757012	HP0045081	Body mass index	Alagille syndrome, Noonan syndrome, Marfan syndrome	15:66757012_C_T	rs112156518	eQTL	MAP2K1	C	T	T	0.22544	0.998553	333050	-0.0741482	0.0132346	2.11345e-08
15	66757961	HP0003758	Subcutaneous adipose tissue	Marfan syndrome	15:66757961_T_A	rs11631448		MAP2K1	T	A	A	0.249002	0.999757	329504	-0.0965506	0.0179012	6.91332e-08
15	66757961	HP0045081	Body mass index	Alagille syndrome, Noonan syndrome, Marfan syndrome	15:66757961_T_A	rs11631448		MAP2K1	T	A	A	0.249029	0.999872	333050	-0.0660516	0.0127813	2.36968e-07
15	66760980	HP0003758	Subcutaneous adipose tissue	Marfan syndrome	15:66760980_T_A	rs74581464		MAP2K1	T	A	A	0.248994	0.99903	329504	-0.0961616	0.0179077	7.88532e-08
15	66760980	HP0045081	Body mass index	Alagille syndrome, Noonan syndrome, Marfan syndrome	15:66760980_T_A	rs74581464		MAP2K1	T	A	A	0.249023	0.99918	333050	-0.0654952	0.0127857	3.01612e-07
15	66761291	HP0003758	Subcutaneous adipose tissue	Marfan syndrome	15:66761291_C_CA	rs111563723		MAP2K1	C	CA	CA	0.210203	0.945128	329504	-0.104886	0.0195383	7.95641e-08
15	66761291	HP0045081	Body mass index	Alagille syndrome, Noonan syndrome, Marfan syndrome	15:66761291_C_CA	rs111563723		MAP2K1	C	CA	CA	0.210193	0.945435	333050	-0.0764087	0.0139494	4.31523e-08
15	66769029	HP0003758	Subcutaneous adipose tissue	Marfan syndrome	15:66769029_G_A	rs78135660	eQTL	MAP2K1	G	A	A	0.225529	0.998436	329504	-0.104621	0.018533	1.65209e-08
15	66769029	HP0045081	Body mass index	Alagille syndrome, Noonan syndrome, Marfan syndrome	15:66769029_G_A	rs78135660	eQTL	MAP2K1	G	A	A	0.225513	0.998671	333050	-0.0738256	0.0132324	2.41874e-08
15	66770164	HP0003758	Subcutaneous adipose tissue	Marfan syndrome	15:66770164_G_A	rs11638268	eQTL	MAP2K1	G	A	A	0.225565	0.998392	329504	-0.104884	0.0185324	1.51934e-08
15	66770164	HP0045081	Body mass index	Alagille syndrome, Noonan syndrome, Marfan syndrome	15:66770164_G_A	rs11638268	eQTL	MAP2K1	G	A	A	0.225549	0.998626	333050	-0.0738817	0.0132319	2.35788e-08
15	66773975	HP0003758	Subcutaneous adipose tissue	Marfan syndrome	15:66773975_G_A	rs41277720	eQTL	MAP2K1	G	A	A	0.225624	0.998804	329504	-0.105212	0.0185268	1.35658e-08
15	66773975	HP0045081	Body mass index	Alagille syndrome, Noonan syndrome, Marfan syndrome	15:66773975_G_A	rs41277720	eQTL	MAP2K1	G	A	A	0.22561	0.999072	333050	-0.0745114	0.0132277	1.77259e-08
15	66776246	HP0003758	Subcutaneous adipose tissue	Marfan syndrome	15:66776246_C_T	rs4287513	eQTL	MAP2K1	C	T	T	0.225395	0.999172	329504	-0.104383	0.0185301	1.77089e-08
15	66776246	HP0045081	Body mass index	Alagille syndrome, Noonan syndrome, Marfan syndrome	15:66776246_C_T	rs4287513	eQTL	MAP2K1	C	T	T	0.22538	0.999391	333050	-0.0740566	0.0132304	2.17687e-08
15	66783261	HP0045081	Body mass index	Alagille syndrome, Noonan syndrome, Marfan syndrome	15:66783261_C_A	rs14303	eQTL	MAP2K1	C	A	A	0.248511	1.00081	333050	-0.066953	0.0127841	1.63105e-07			NM_002755.3:c.*308C>A:3 prime UTR variant	Likely benign	Noonan syndrome;Noonan Syndrome;Cardio-facio-cutaneous syndrome;Cardiofaciocutaneous Syndrome
15	66783261	HP0003758	Subcutaneous adipose tissue	Marfan syndrome	15:66783261_C_A	rs14303	eQTL	MAP2K1	C	A	A	0.248482	1.00069	329504	-0.0970792	0.0179051	5.90182e-08			NM_002755.3:c.*308C>A:3 prime UTR variant	Likely benign	Noonan syndrome;Noonan Syndrome;Cardio-facio-cutaneous syndrome;Cardiofaciocutaneous Syndrome
15	66788660	HP0003758	Subcutaneous adipose tissue	Marfan syndrome	15:66788660_C_T	rs11636407	eQTL	MAP2K1	C	T	T	0.225465	0.996617	329504	-0.102967	0.0185518	2.85547e-08
15	66788660	HP0045081	Body mass index	Alagille syndrome, Noonan syndrome, Marfan syndrome	15:66788660_C_T	rs11636407	eQTL	MAP2K1	C	T	T	0.225445	0.996856	333050	-0.073825	0.0132458	2.4994e-08
20	10619014	HP0005117	Diastolic blood pressure	Alagille syndrome, Noonan syndrome, Marfan syndrome	20:10619014_A_C	rs7828	eQTL	JAG1	A	C	C	0.327822	0.993854	334708	-0.145323	0.0258535	1.90002e-08			NM_000214.2:c.*1132T>G:3 prime UTR variant	Benign	Arteriohepatic dysplasia;Alagille Syndrome;Isolated Nonsyndromic Congenital Heart Disease
20	10619014	HP0001518	Small for gestational age	Noonan syndrome	20:10619014_A_C	rs7828	eQTL	JAG1	A	C	C	0.327418	0.995296	192000	-0.0119831	0.00223689	8.46847e-08			NM_000214.2:c.*1132T>G:3 prime UTR variant	Benign	Arteriohepatic dysplasia;Alagille Syndrome;Isolated Nonsyndromic Congenital Heart Disease
20	10654563	HP0004421	Systolic blood pressure	Alagille syndrome, Noonan syndrome, Marfan syndrome	20:10654563_A_C	rs1051412		JAG1	A	C	C	0.49218	0.973905	334475	-0.279056	0.0426566	6.08166e-11			NM_000214.2:c.-385T>G:5 prime UTR variant	Benign	Isolated Nonsyndromic Congenital Heart Disease;Arteriohepatic dysplasia;Alagille Syndrome
20	10654563	HP0001518	Small for gestational age	Noonan syndrome	20:10654563_A_C	rs1051412		JAG1	A	C	C	0.49323	0.97377	192000	0.0123244	0.00212193	6.32883e-09			NM_000214.2:c.-385T>G:5 prime UTR variant	Benign	Isolated Nonsyndromic Congenital Heart Disease;Arteriohepatic dysplasia;Alagille Syndrome
20	10658882	HP0001518	Small for gestational age	Noonan syndrome	20:10658882_G_C	rs6040076		JAG1	G	C	C	0.508144	0.982797	192000	0.0116682	0.00211201	3.30484e-08
20	10658882	HP0004421	Systolic blood pressure	Alagille syndrome, Noonan syndrome, Marfan syndrome	20:10658882_G_C	rs6040076		JAG1	G	C	C	0.506612	0.982809	334475	-0.313954	0.0424537	1.41519e-13
