# Supplementary material for: A phenome-wide association study of 26 mendelian genes reveals phenotypic expressivity of common and rare variants within the general population
Source: PLoS Genet. 2020 Nov 23;16(11):e1008802. doi: 10.1371/journal.pgen.1008802 (PMC7735621; doi:10.1371/journal.pgen.1008802)
Supplement: S4 Table — (XLSX) [file pgen.1008802.s004.xlsx]

## Sheet: Sheet1
S4 table: SNP - phenotype association for the subset of indepent SNPs from GCTA cojo
Phenotype description	SD category	chromosome	position	rsid	eQTL	genes	refA	freq	A1_CASE_CT	A1_CTRL_CT	b	se	p	n	freq_geno	molecular_consequence	clinical_significance	all_traits
Creatinine	Alagille syndrome, DIGEORGE syndrome	1	120499927	rs587646043		NOTCH2	G	9.92775e-05			14.6158	2.65011	3.48448e-08	281936	0
Small for gestational age	Noonan syndrome	1	155865042	rs61813631		RIT1	C	0.0171317			0.0442512	0.00845469	1.65949e-07	219320	0.0131623
Direct bilirubin	Alagille syndrome	1	155871332	rs565107424		RIT1	A	8.23892e-05			0.986898	0.157805	4.00306e-10	210007	0
Alanine aminotransferase	Alagille syndrome	10	112684785	rs190669407		SHOC2	C	0.000148384			8.67297	1.49253	6.21311e-09	323972	0
Aspartate aminotransferase	Alagille syndrome	10	112684785	rs190669407		SHOC2	C	0.000148649			6.0034	1.13163	1.12617e-07	323172	0
Cystatin C	Alagille syndrome, DIGEORGE syndrome	10	112714490	rs747744665		SHOC2	C	0.000452869			0.0700109	0.0122702	1.1582e-08	250294	0.000333556
Creatinine	Alagille syndrome, DIGEORGE syndrome	10	112720626	rs555366553		SHOC2	T	7.53814e-05			19.2635	3.12447	7.03205e-10	250626	0
Alkaline phosphatase	Alagille syndrome	10	112749003	rs564538532		SHOC2	A	0.000142862			15.0962	2.91654	2.26615e-07	337560	0
Direct bilirubin	Alagille syndrome	10	112768163	rs185660091		SHOC2	G	0.000226838			0.45709	0.0787597	6.4905e-09	287428	0.000667111
Direct bilirubin	Alagille syndrome	10	112776307	rs376278598		SHOC2	C	0.000352583			0.403166	0.067134	1.9087e-09	254537	0.000166778
Subcutaneous adipose tissue	Marfan syndrome	10	76617857	rs12254441		KAT6B	T	0.373453			-0.0965972	0.0165706	5.56161e-09	361215	0.353432
Body mass index	Alagille syndrome, Noonan syndrome, Marfan syndrome	10	76716136	rs11001221		KAT6B	G	0.083507			0.108715	0.0201033	6.3797e-08	386824	0.0860559
Gamma glutamyltransferase	Alagille syndrome	10	76743303	rs543897912		KAT6B	G	4.85583e-05			46.028	8.67756	1.13133e-07	272400	0.000166722
Bipolar affective disorder	DIGEORGE syndrome	11	119085168	rs754722429		CBL	A	0.000327329	5.50977	214.11	2.47387	0.447111	3.1478e-08	3067790	0.000500334
Gamma glutamyltransferase	Alagille syndrome	11	119099616	rs144077255		CBL	A	8.22276e-05			38.6957	6.4103	1.57504e-09	302923	0.00033389
Direct bilirubin	Alagille syndrome	11	119116748	rs190086445		CBL	A	0.000309671			0.383214	0.0749064	3.12241e-07	239542	0.000166834
Aspartate aminotransferase	Alagille syndrome	11	119147953	rs377618395		CBL	G	0.000153399			8.47681	1.22004	3.70561e-12	276992	0.00116822
Mitral regurgitation	Noonan syndrome, Marfan syndrome	12	112854406	rs4529935		PTPN11	T	0.00123933	5.46277	826.062	3.25697	0.449776	4.44353e-13	5428300	0.000501169
Standing/sitting height ratio	DIGEORGE syndrome, Noonan syndrome,Marfan syndrome	12	112883476	rs11066309		PTPN11	A	0.406906			0.000227294	3.48464e-05	6.90346e-11	382900	0.397685
Hypothyroidism	DIGEORGE syndrome	12	112883476	rs11066309		PTPN11	A	0.406862	17598.6	255384	0.17177	0.0106218	8.01773e-59	384200	0.397685
Small for gestational age	Noonan syndrome	12	112883476	rs11066309		PTPN11	A	0.405271			-0.0135096	0.00213705	2.58849e-10	221473	0.397685
Systolic blood pressure	Alagille syndrome, Noonan syndrome, Marfan syndrome	12	112883476	rs11066309		PTPN11	A	0.406831			0.255483	0.0429505	2.70921e-09	385319	0.397685
Diastolic blood pressure	Alagille syndrome, Noonan syndrome, Marfan syndrome	12	112883476	rs11066309		PTPN11	A	0.406856			0.281831	0.0246787	3.32196e-30	385646	0.397685
Aspartate aminotransferase	Alagille syndrome	12	112926374	rs549163121		PTPN11	A	0.000195007			6.48092	1.01237	1.53626e-10	302146	0.000333556
Creatinine	Alagille syndrome, DIGEORGE syndrome	12	25367611	rs527284065		KRAS	T	6.75996e-05			42.0194	3.43637	2.20716e-34	226696	0
Cystatin C	Alagille syndrome, DIGEORGE syndrome	12	25367611	rs527284065		KRAS	T	6.75727e-05			0.170939	0.0330546	2.3233e-07	226813	0
Alkaline phosphatase	Alagille syndrome	12	25400531	rs181982159		KRAS	C	0.00111571			6.85448	1.24583	3.75638e-08	232679	0.000502344
Microalbuminuria	Alagille syndrome, Noonan syndrome, Marfan syndrome	12	9043642	rs764605928		A2ML1	A	0.000136486			49.6712	8.65025	9.34713e-09	88408.3	0
Creatinine	Alagille syndrome, DIGEORGE syndrome	14	50587404	rs186935788		SOS2	C	6.03563e-05			21.7219	3.04038	9.03446e-13	309436	0
Alkaline phosphatase	Alagille syndrome	14	50605824	rs573811349		SOS2	G	6.21485e-05			27.0508	5.14037	1.42169e-07	233721	0
Direct bilirubin	Alagille syndrome	14	50609687	rs759398963		SOS2	C	0.000130603			0.717955	0.102639	2.65348e-12	275061	0.000333444
Aspartate aminotransferase	Alagille syndrome	14	50614067	rs114670972		SOS2	G	0.000140815			10.1921	1.10127	2.14511e-20	337353	0.000166722
Direct bilirubin	Alagille syndrome	14	50650790	rs548254723		SOS2	C	0.000728967			0.24407	0.0457846	9.7764e-08	247827	0.00133467
Subcutaneous adipose tissue	Marfan syndrome	14	50655357	rs72681869		SOS2	C	0.0110393			-0.45661	0.074081	7.10831e-10	363563	0.012004	NM_006939.3:c.572C>G:missense variant	Benign	not provided;Noonan syndrome 9
Systolic blood pressure	Alagille syndrome, Noonan syndrome, Marfan syndrome	14	50655357	rs72681869		SOS2	C	0.0110247			-1.293	0.201543	1.40357e-10	369135	0.012004	NM_006939.3:c.572C>G:missense variant	Benign	not provided;Noonan syndrome 9
Diastolic blood pressure	Alagille syndrome, Noonan syndrome, Marfan syndrome	14	50655357	rs72681869		SOS2	C	0.011029			-0.760111	0.115806	5.25035e-11	369381	0.012004	NM_006939.3:c.572C>G:missense variant	Benign	not provided;Noonan syndrome 9
Alkaline phosphatase	Alagille syndrome	15	48696120	rs531849666		FBN1	T	8.9117e-05			27.3585	4.30993	2.1844e-10	240631	0
Abnormality of connective tissue	DIGEORGE syndrome, Marfan syndrome	15	48716607	rs143997339		FBN1	A	0.0077255	8.74884	5174.64	1.93221	0.359523	7.68505e-08	1531100	0.00622267
Diastolic blood pressure	Alagille syndrome, Noonan syndrome, Marfan syndrome	15	48820068	rs8036173	eQTL	FBN1	C	0.247695			0.168875	0.0280598	1.76153e-09	381355	0.253032
Standing/sitting height ratio	DIGEORGE syndrome, Noonan syndrome,Marfan syndrome	15	48835935	rs589668	eQTL	FBN1	T	0.247915			0.000432799	3.95942e-05	8.20591e-28	379050	0.250422
Standing/sitting height ratio	DIGEORGE syndrome, Noonan syndrome,Marfan syndrome	15	48835935	rs589668	eQTL	FBN1	T	0.247915			0.000432799	3.95942e-05	8.20591e-28	379050	0.250422
Standing/sitting height ratio	DIGEORGE syndrome, Noonan syndrome,Marfan syndrome	15	48890399	rs138453135		FBN1	A	0.0037597			0.00186618	0.000327284	1.18396e-08	276216	0.000838926
Subcutaneous adipose tissue	Marfan syndrome	15	66716106	rs112747606	eQTL	MAP2K1	T	0.225171			-0.107525	0.0185721	7.05549e-09	374858	0.223286
Body mass index	Alagille syndrome, Noonan syndrome, Marfan syndrome	15	66716106	rs112747606	eQTL	MAP2K1	T	0.225162			-0.0759776	0.0132598	1.00478e-08	379016	0.223286
Direct bilirubin	Alagille syndrome	15	66782698	rs754961763		MAP2K1	G	0.000864035			0.240035	0.0438658	4.44908e-08	236357	0.000500334
Hypothyroidism	DIGEORGE syndrome	19	50138143	rs34647824	eQTL	RRAS	C	0.271918	10314.1	172128	-0.0625498	0.0121351	2.54373e-07	358180	0.271394
Direct bilirubin	Alagille syndrome	2	39225283	rs566071093		SOS1	T	0.0006451			0.252684	0.0482984	1.67934e-07	263322	0.000500501
Aspartate aminotransferase	Alagille syndrome	2	39299367	rs79171819		SOS1	C	4.82616e-05			11.5923	1.8756	6.38656e-10	354742	0.000333444
Alkaline phosphatase	Alagille syndrome	2	39314612	rs529726826		SOS1	G	9.77518e-05			25.3531	4.32444	4.5527e-09	219739	0
Diastolic blood pressure	Alagille syndrome, Noonan syndrome, Marfan syndrome	20	10618075	rs117109836		JAG1	T	0.0593777			-0.169148	0.0514413	0.00100839	385907	0.0617263
Diastolic blood pressure	Alagille syndrome, Noonan syndrome, Marfan syndrome	20	10624190	rs889509		JAG1	G	0.417253			-0.207735	0.0248011	5.47384e-17	381290	0.411785
Small for gestational age	Noonan syndrome	20	10654563	rs1051412		JAG1	C	0.49323			0.0123244	0.00212193	6.31825e-09	217220	0.501068	NM_000214.2:c.-385T>G:5 prime UTR variant	Benign	Isolated Nonsyndromic Congenital Heart Disease;Arteriohepatic dysplasia;Alagille Syndrome
Systolic blood pressure	Alagille syndrome, Noonan syndrome, Marfan syndrome	20	10658882	rs6040076		JAG1	C	0.506612			-0.313954	0.0424537	1.41186e-13	383841	0.507802
Emphysema	Marfan syndrome	22	19036607	rs761887507		DGCR2	A	0.000557883	9.81561	364.494	1.93367	0.334253	7.24912e-09	1865030	0.000500167
Microalbuminuria	Alagille syndrome, Noonan syndrome, Marfan syndrome	22	19046352	rs537483538		DGCR2	A	0.000225174			37.9547	6.32701	1.98736e-09	98046.6	0.000333556
Creatinine	Alagille syndrome, DIGEORGE syndrome	22	19048498	rs374266347		DGCR2	C	9.10924e-05			22.9747	2.93811	5.30122e-15	225559	0.000166834
Cystatin C	Alagille syndrome, DIGEORGE syndrome	22	19048498	rs374266347		DGCR2	C	9.10561e-05			0.157351	0.0282577	2.57046e-08	225646	0.000166834
Standing/sitting height ratio	DIGEORGE syndrome, Noonan syndrome,Marfan syndrome	22	19104926	rs807747	eQTL	DGCR2	G	0.0611718			-0.00040125	7.12224e-05	1.76321e-08	377167	0.0696899
Creatinine	Alagille syndrome, DIGEORGE syndrome	22	19746195	rs72646939		TBX1	A	0.00179315			3.36247	0.65259	2.57037e-07	232696	0.000501672
Aspartate aminotransferase	Alagille syndrome	22	19749919	rs558903668		TBX1	A	0.000154446			8.72782	1.20893	5.2195e-13	262102	0
Gamma glutamyltransferase	Alagille syndrome	22	19936197	rs753534384		COMT	A	7.3289e-05			44.5194	6.71758	3.41889e-11	289591	0
Systolic blood pressure	Alagille syndrome, Noonan syndrome, Marfan syndrome	22	19960184	rs71313931	eQTL	COMT	G	0.285224			0.243831	0.0467482	1.82989e-07	376804	0.276498
Abnormality of the nervous system	Alagille syndrome, DIGEORGE syndrome, Noonan syndrome, Marfan syndrome	22	20078851	rs151091047		DGCR8	G	0.0130982	18.6431	8769.55	1.2332	0.240104	2.80487e-07	998193	0.012546
Hypercholesterolemia	Alagille syndrome	3	12622058	rs58347743		RAF1	C	0.135066	11036.7	79585.2	-0.0586436	0.0111854	1.58098e-07	373738	0.130034
Standing/sitting height ratio	DIGEORGE syndrome, Noonan syndrome,Marfan syndrome	3	12649576	rs2442812	eQTL	RAF1	G	0.445297			0.000195784	3.43478e-05	1.19776e-08	386630	0.442276
Creatinine	Alagille syndrome, DIGEORGE syndrome	3	12668928	rs115289657		RAF1	T	6.14009e-05			24.035	3.58594	2.04791e-11	231015	0.000333556
Attention deficit hyperactivity disorder	DIGEORGE syndrome	3	12705048	rs5746154	eQTL	RAF1	A	0.127176			0.0354201	0.00717318	7.89878e-07	383978	0.122356
Standing/sitting height ratio	DIGEORGE syndrome, Noonan syndrome,Marfan syndrome	3	141202982	rs9856976		RASA2	A	0.426104			-0.000187819	3.54762e-05	1.19522e-07	366086	0.429772
Subcutaneous adipose tissue	Marfan syndrome	3	141207575	rs11917587		RASA2	A	0.429779			0.0991899	0.0156651	2.42155e-10	381871	0.440652
Aspartate aminotransferase	Alagille syndrome	3	141215201	rs563635070		RASA2	G	0.000167392			10.0327	1.16318	6.39616e-18	268572	0
Growth abnormality	Alagille syndrome, DIGEORGE syndrome, Noonan syndrome, Marfan syndrome	3	141263990	rs9835593		RASA2	A	0.402069			0.0360958	0.00550585	5.53074e-11	378574	0.414133
Body mass index	Alagille syndrome, Noonan syndrome, Marfan syndrome	3	141298124	rs2035936		RASA2	T	0.0558252			0.158003	0.0244399	1.01325e-10	375617	0.0533964
Creatinine	Alagille syndrome, DIGEORGE syndrome	3	141333742	rs184518267		RASA2	C	4.98946e-05			19.3178	3.59032	7.42697e-08	283619	0.000166722
Cystatin C	Alagille syndrome, DIGEORGE syndrome	7	140422661	rs1263647022		BRAF	G	0.000190874			0.0962467	0.0175689	4.2957e-08	282165	0
Aspartate aminotransferase	Alagille syndrome	7	140453973	rs544780847		BRAF	A	5.38702e-05			15.772	2.107	7.1262e-14	250690	0
Direct bilirubin	Alagille syndrome	7	140485234	rs550696715		BRAF	A	0.000394826			0.40555	0.0637327	1.9747e-10	246549	0.000333556
Abnormality of the nervous system	Alagille syndrome, DIGEORGE syndrome, Noonan syndrome, Marfan syndrome	7	140485727	rs551125352		BRAF	A	0.00163651	5.8667	1092.15	2.39222	0.433378	3.39118e-08	2184810	0.000838926
Scoliosis	DIGEORGE syndrome	7	140486196	rs549365904		BRAF	C	0.0020305	14.6077	1347.75	1.43864	0.27709	2.08093e-07	1143050	0.00100267
Aortic dissection	Marfan syndrome	7	140535283	rs113777728		BRAF	T	0.000807215	8.9137	532.684	1.75164	0.348557	5.02372e-07	1947970	0.00233567
Creatinine	Alagille syndrome, DIGEORGE syndrome	7	140545965	rs753805920		BRAF	T	0.000209725			12.7364	1.75519	3.97463e-13	278120	0.00117096
Direct bilirubin	Alagille syndrome	7	140588605	rs754453162		BRAF	G	7.76793e-05			0.866587	0.160767	7.03289e-08	196882	0.000166722
