# Supplementary material for: A phenome-wide association study of 26 mendelian genes reveals phenotypic expressivity of common and rare variants within the general population
Source: PLoS Genet. 2020 Nov 23;16(11):e1008802. doi: 10.1371/journal.pgen.1008802 (PMC7735621; doi:10.1371/journal.pgen.1008802)
Supplement: S5 Table — (XLSX) [file pgen.1008802.s005.xlsx]

## Sheet: Sheet1
S5 table: Association between candidate SNPs and phenotypes of interested in non Uk biobank studies reported in the GWAS catalogue
SNP phenoptype pairs association in PHEWAS SD	chr	bp	snp	Region	ReportedGene	MappedGene	Trait	Context	RiskAF	OrBeta	P	PMID	FirstAuth	Date	Journal	Link	Study	Initial N	Replication N
rs11635605 Standing/sitting height ratio, 0, 6.9347e-16
	15	48840835	rs595244	15q21.1	FBN1	FBN1	Intracranial, abdominal aortic or thoracic aortic aneurysm (pleiotropy)	intron_variant	0.082	1.35	1e-08	27418160	van 't Hof FN	2016-07-14	J Am Heart Assoc	www.ncbi.nlm.nih.gov/pubmed/27418160	Shared Genetic Risk Factors of Intracranial, Abdominal, and Thoracic Aneurysms.	1,516 European ancestry intracranial aneurysm cases, 818 European ancestry abdominal aortic aneurysm cases, 760 European ancestry thoracic aortic aneurysm cases, 9,507 European ancestry controls
	15	48883939	rs1818275	15q21.1	FBN1	FBN1	Pulse pressure	intron_variant	0.9048	0.5369	8e-37	30578418	Giri A	2018-12-21	Nat Genet	www.ncbi.nlm.nih.gov/pubmed/30578418	Trans-ethnic association study of blood pressure determinants in over 750,000 individuals.	365,998 European ancestry individuals, 63,490 African ancestry individuals, 22,802 Hispanic individuals, 4,792 Asian ancestry individuals, 2,695 Native American ancestry individuals	299,024 European ancestry individuals, 17,277 individuals
	15	48900097	rs1678981	15q21.1	NR	FBN1	Pulse pressure	intron_variant		0.525	8e-34	27841878	Hoffmann TJ	2016-11-14	Nat Genet	www.ncbi.nlm.nih.gov/pubmed/27841878	Genome-wide association analyses using electronic health records identify new loci influencing blood pressure variation.	295,529 European ancestry individuals, 8,231 Latino individuals, 3,058 African American individuals, 2,029 African British individuals, 7,701 East Asian ancestry individuals, 2,735 South Asian ancestry individuals, 1,979 mixed and unknown ancestry individuals
	15	48900097	rs1678981	15q21.1	NR	FBN1	Systolic blood pressure	intron_variant		0.405	4e-10	27841878	Hoffmann TJ	2016-11-14	Nat Genet	www.ncbi.nlm.nih.gov/pubmed/27841878	Genome-wide association analyses using electronic health records identify new loci influencing blood pressure variation.	295,529 European ancestry individuals, 8,231 Latino individuals, 3,058 African American individuals, 2,029 African British individuals, 7,701 East Asian ancestry individuals, 2,735 South Asian ancestry individuals, 1,979 mixed and unknown ancestry individuals
	15	48903126	rs1018148	15q21.1	FBN1	FBN1	Systolic blood pressure	intron_variant	0.0949	0.4312	6e-14	30578418	Giri A	2018-12-21	Nat Genet	www.ncbi.nlm.nih.gov/pubmed/30578418	Trans-ethnic association study of blood pressure determinants in over 750,000 individuals.	365,998 European ancestry individuals, 63,490 African ancestry individuals, 22,802 Hispanic individuals, 4,792 Asian ancestry individuals, 2,695 Native American ancestry individuals	299,024 European ancestry individuals, 17,277 individuals
	15	48914775	rs1036476	15q21.1	FBN1	FBN1	Thoracic aortic aneurysms and dissections	intron_variant	NR	1.9	6e-13	21909107	LeMaire SA	2011-09-11	Nat Genet	www.ncbi.nlm.nih.gov/pubmed/21909107	Genome-wide association study identifies a susceptibility locus for thoracic aortic aneurysms and aortic dissections spanning FBN1 at 15q21.1.	765 European ancestry cases, 874 European ancestry controls	548 European ancestry cases, 626 European ancestry controls
	15	48914926	rs1036477	15q21.1	FBN1	FBN1	Pulse pressure	intron_variant	0.103	0.415	4e-08	28739976	Wain LV	2017-07-24	Hypertension	www.ncbi.nlm.nih.gov/pubmed/28739976	Novel Blood Pressure Locus and Gene Discovery Using Genome-Wide Association Study and Expression Data Sets From Blood and the Kidney.	150,134 European ancestry individuals	87,359 European ancestry individuals, 140,886 European and unknown ancestry individuals
	15	48914926	rs1036477	15q21.1	FBN1	FBN1	Systolic blood pressure	intron_variant		0.31	2e-07	27841878	Hoffmann TJ	2016-11-14	Nat Genet	www.ncbi.nlm.nih.gov/pubmed/27841878	Genome-wide association analyses using electronic health records identify new loci influencing blood pressure variation.	295,529 European ancestry individuals, 8,231 Latino individuals, 3,058 African American individuals, 2,029 African British individuals, 7,701 East Asian ancestry individuals, 2,735 South Asian ancestry individuals, 1,979 mixed and unknown ancestry individuals
rs1051419 Diastolic blood pressure, -0.171, 1.4567e-11
	20	10539931	rs674491	20p12.2	NR	SLX4IP	Male-pattern baldness	intron_variant	0.375202	0.0185679	5e-09	30573740	Yap CX	2018-12-20	Nat Commun	www.ncbi.nlm.nih.gov/pubmed/30573740	Dissection of genetic variation and evidence for pleiotropy in male pattern baldness.	205,327 European ancestry males
rs6040076 Small for gestational age, 0.012, 3.3048e-08:rs6040076 Systolic blood pressure, -0.314, 1.4152e-13
	20	10658882	rs6040076	20p12.2	intergenic	AL050403.2	Pulse pressure	intron_variant	0.488	0.262	1e-07	28739976	Wain LV	2017-07-24	Hypertension	www.ncbi.nlm.nih.gov/pubmed/28739976	Novel Blood Pressure Locus and Gene Discovery Using Genome-Wide Association Study and Expression Data Sets From Blood and the Kidney.	150,134 European ancestry individuals	87,359 European ancestry individuals, 140,886 European and unknown ancestry individuals
	20	10658882	rs6040076	20p12.2	JAG1	AL050403.2	Birth weight	intron_variant	0.51	0.0218	7e-09	27680694	Horikoshi M	2016-10-13	Nature	www.ncbi.nlm.nih.gov/pubmed/27680694	Genome-wide associations for birth weight and correlations with adult disease.	133,903 European ancestry individuals, 6,635 African American individuals, 420 Turkish ancestry individuals, 365 Moroccan ancestry individuals, 395 Surinamese ancestry individuals, 840 Chinese ancestry individuals.	9,799 European ancestry individuals, 1,449 Filipino ancestry individuals.
	20	10669188	rs2206815	20p12.2	JAG1	AL050403.2	Pulse pressure	intron_variant	0.5	0.326	5e-25	28135244	Warren HR	2017-01-30	Nat Genet	www.ncbi.nlm.nih.gov/pubmed/28135244	Genome-wide association analysis identifies novel blood pressure loci and offers biological insights into cardiovascular risk.	140,886 European ancestry individuals	190,318 European ancestry individuals
rs11001221 Subcutaneous adipose tissue, 0.144, 3.1579e-07:rs11001221 Body mass index, 0.109, 6.3848e-08
	10	76728499	rs4372382	10q22.2	NR	KAT6B, KAT6B	Left ventricle wall thickness	intron_variant	0.049	0.0259	5e-07	28394258	Wild PS	2017-04-10	J Clin Invest	www.ncbi.nlm.nih.gov/pubmed/28394258	Large-scale genome-wide analysis identifies genetic variants associated with cardiac structure and function.	30,201 European ancestry individuals
rs766462324 Hypothyroidism, -0.09, 9.0714e-14:rs766462324 Systolic blood pressure, -0.248, 1.6738e-07:rs766462324 Diastolic blood pressure, -0.151, 2.8819e-08
	12	112667675	rs1005902	12q24.13	C12orf51	HECTD4	Mean arterial pressure	missense_variant	0.35823	0.323797	2e-10	27618448	Liu C	2016-10-01	Nat Genet	www.ncbi.nlm.nih.gov/pubmed/27618448	Meta-analysis identifies common and rare variants influencing blood pressure and overlapping with metabolic trait loci.	120,473 European ancestry individuals, 21,503 African American individuals, 4,586 Hispanic individuals
	12	112510404	rs7298532	12q24.13	NAA25	NAA25	Chronotype	intron_variant	0.7213	1.02737	1e-10	30696823	Jones SE	2019-01-29	Nat Commun	www.ncbi.nlm.nih.gov/pubmed/30696823	Genome-wide association analyses of chronotype in 697,828 individuals provides insights into circadian rhythms.	449,734 European ancestry individuals	248,098 European ancestry individuals
rs11066309 Standing/sitting height ratio, 0, 6.9136e-11:rs11066309 Hypothyroidism, 0.172, < 2.22e-16:rs11066309 Small for gestational age, -0.014, 2.5938e-10:rs11066309 Systolic blood pressure, 0.255, 2.7119e-09:rs11066309 Diastolic blood pressure, 0.282, < 2.22e-16
	12	112007756	rs653178	12q24.12	SH2B3, ATXN2	ATXN2	Peripheral artery disease	intron_variant	0.469	1.22	6e-07	25009551	Kullo IJ	2014-06-25	Front Genet	www.ncbi.nlm.nih.gov/pubmed/25009551	The ATXN2-SH2B3 locus is associated with peripheral arterial disease: an electronic medical record-based genome-wide association study.	1,641 European ancestry cases, 1,604 European ancestry controls	740 European ancestry cases, 1,501 European ancestry controls
	12	112007756	rs653178	12q24.12	SH2B3	ATXN2	Myocardial infarction	intron_variant	0.44	1.08	3e-11	26343387	Nikpay M	2015-09-07	Nat Genet	www.ncbi.nlm.nih.gov/pubmed/26343387	A comprehensive 1,000 Genomes-based genome-wide association meta-analysis of coronary artery disease.	27,509 European ancestry cases, 130 African American cases, 278 Hispanic American cases, 10,257 South Asian ancestry cases, 288 Lebanese ancestry cases, 1,687 East Asian ancestry cases, 99,121 European ancestry controls, 2,778 African American controls, 3,337 Hispanic American controls, 12,899 South Asian ancestry controls, 466 Lebanese ancestry controls, 7,709 East Asian ancestry controls
	12	112007756	rs653178	12q24.12	SH2B3, ATXN2	ATXN2	Thyroid peroxidase antibody positivity	intron_variant	0.4	1.14	1e-09	24586183	Medici M	2014-02-27	PLoS Genet	www.ncbi.nlm.nih.gov/pubmed/24586183	Identification of novel genetic Loci associated with thyroid peroxidase antibodies and clinical thyroid disease.	1,769 European ancestry cases, 16,528 European ancestry controls	922 European ancestry cases, 8,068 European ancestry controls
	12	111884608	rs3184504	12q24.12	SH2B3	SH2B3, ATXN2	Diastolic blood pressure	missense_variant	0.48	0.48	3e-14	19430479	Levy D	2009-05-10	Nat Genet	www.ncbi.nlm.nih.gov/pubmed/19430479	Genome-wide association study of blood pressure and hypertension.	29,136 European ancestry individuals	34,433 European ancestry individuals
	12	111884608	rs3184504	12q24.12	SH2B3	SH2B3, ATXN2	Systolic blood pressure	missense_variant	0.48	0.58	5e-09	19430479	Levy D	2009-05-10	Nat Genet	www.ncbi.nlm.nih.gov/pubmed/19430479	Genome-wide association study of blood pressure and hypertension.	29,136 European ancestry individuals	34,433 European ancestry individuals
	12	112007756	rs653178	12q24.12	SH2B3, ATXN2	ATXN2	Thyroid peroxidase antibody levels	intron_variant	0.4	0.0147	1e-07	24586183	Medici M	2014-02-27	PLoS Genet	www.ncbi.nlm.nih.gov/pubmed/24586183	Identification of novel genetic Loci associated with thyroid peroxidase antibodies and clinical thyroid disease.	12,353 European ancestry individuals	8,159 European ancestry individuals
	12	111884608	rs3184504	12q24.12	SH2B3, ATXN2, LOC100101246, BRAP, NAA25, C12orf51, PTPN11	SH2B3, ATXN2	Hypothyroidism	missense_variant	0.502	1.2	3e-12	22493691	Eriksson N	2012-04-06	PLoS One	www.ncbi.nlm.nih.gov/pubmed/22493691	Novel associations for hypothyroidism include known autoimmune risk loci.	3,736 European ancestry cases, 35,546 European ancestry controls
	12	111910219	rs10774625	12q24.12	ATXN2	ATXN2	Hypothyroidism	intron_variant	NR	1.14286	1e-26	27182965	Pickrell JK	2016-05-16	Nat Genet	www.ncbi.nlm.nih.gov/pubmed/27182965	Detection and interpretation of shared genetic influences on 42 human traits.	17,558 European ancestry cases, 117,083 European ancestry controls
	12	111910219	rs10774625	12q24.12	ATXN2	ATXN2	Left ventricle diastolic internal dimension	intron_variant	0.5	0.016	1e-08	28394258	Wild PS	2017-04-10	J Clin Invest	www.ncbi.nlm.nih.gov/pubmed/28394258	Large-scale genome-wide analysis identifies genetic variants associated with cardiac structure and function.	30,201 European ancestry individuals	14,002 European ancestry individuals
	12	111884608	rs3184504	12q24.12	NR	SH2B3, ATXN2	Body mass index	missense_variant	NR	0.015	6e-09	30108127	Hoffmann TJ	2018-08-14	Genetics	www.ncbi.nlm.nih.gov/pubmed/30108127	A Large Multi-ethnic Genome-Wide Association Study of Adult Body Mass Index Identifies Novel Loci.	315,347 European ancestry individuals, 8,322 Hispanic/Latino individuals, 7,290 East Asian ancestry individuals, 3,069 African American individuals, 459 South Asian ancestry individuals	431,743 European ancestry individuals, 9,275 South Asian ancestry individuals, 8,261 African British individuals, 1,822 East Asian ancestry individuals, 7,620 individuals
	12	111932800	rs7137828	12q24.12	NR	ATXN2	Systolic blood pressure	intron_variant		0.389	3e-23	27841878	Hoffmann TJ	2016-11-14	Nat Genet	www.ncbi.nlm.nih.gov/pubmed/27841878	Genome-wide association analyses using electronic health records identify new loci influencing blood pressure variation.	295,529 European ancestry individuals, 8,231 Latino individuals, 3,058 African American individuals, 2,029 African British individuals, 7,701 East Asian ancestry individuals, 2,735 South Asian ancestry individuals, 1,979 mixed and unknown ancestry individuals
	12	111973358	rs597808	12q24.12	ATXN2/SH2B3	ATXN2	Hypothyroidism	intron_variant	0.51	0.18	4e-12	30367059	Teumer A	2018-10-26	Nat Commun	www.ncbi.nlm.nih.gov/pubmed/30367059	Genome-wide analyses identify a role for SLC17A4 and AADAT in thyroid hormone regulation.	3,340 European ancestry cases, 49,983 European ancestry controls
	12	112007756	rs653178	12q24.12	SH2B3, ATXN2	ATXN2	Celiac disease	intron_variant	0.48	1.21	8e-08	18311140	Hunt KA	2008-03-02	Nat Genet	www.ncbi.nlm.nih.gov/pubmed/18311140	Newly identified genetic risk variants for celiac disease related to the immune response.	767 European ancestry cases, 1,422 European ancestry controls	1,643 European ancestry cases, 3,406 European ancestry controls
	12	112007756	rs653178	12q24.12	SH2B3, ATXN2	ATXN2	Diastolic blood pressure	intron_variant	0.53	0.46	3e-18	19430483	Newton-Cheh C	2009-05-10	Nat Genet	www.ncbi.nlm.nih.gov/pubmed/19430483	Genome-wide association study identifies eight loci associated with blood pressure.	34,433 European ancestry individuals	Up to 100,347 European ancestry individuals, up to 12,889 Indian Asian ancestry individuals
	12	112591686	rs17630235	12q24.13	TRAFD1, C12orf51	TRAFD1 - HECTD4	Systemic lupus erythematosus	intergenic_variant	NR	1.12	3e-07	28714469	Langefeld CD	2017-07-17	Nat Commun	www.ncbi.nlm.nih.gov/pubmed/28714469	Transancestral mapping and genetic load in systemic lupus erythematosus.	6,748 European ancestry cases, 11,516 European ancestry controls, 2,970 African American cases, 2,452 African American controls, 1,872 Hispanic cases, 2,016 Hispanic controls
	12	112591686	rs17630235	12q24.13	NR	TRAFD1 - HECTD4	Diastolic blood pressure	intergenic_variant		0.341	8e-46	27841878	Hoffmann TJ	2016-11-14	Nat Genet	www.ncbi.nlm.nih.gov/pubmed/27841878	Genome-wide association analyses using electronic health records identify new loci influencing blood pressure variation.	295,529 European ancestry individuals, 8,231 Latino individuals, 3,058 African American individuals, 2,029 African British individuals, 7,701 East Asian ancestry individuals, 2,735 South Asian ancestry individuals, 1,979 mixed and unknown ancestry individuals
	12	112591686	rs17630235	12q24.13	NR	TRAFD1 - HECTD4	Systolic blood pressure	intergenic_variant		0.34	5e-18	27841878	Hoffmann TJ	2016-11-14	Nat Genet	www.ncbi.nlm.nih.gov/pubmed/27841878	Genome-wide association analyses using electronic health records identify new loci influencing blood pressure variation.	295,529 European ancestry individuals, 8,231 Latino individuals, 3,058 African American individuals, 2,029 African British individuals, 7,701 East Asian ancestry individuals, 2,735 South Asian ancestry individuals, 1,979 mixed and unknown ancestry individuals
	12	111932800	rs7137828	12q24.12	NR	ATXN2	Diastolic blood pressure	intron_variant		0.403	1e-63	27841878	Hoffmann TJ	2016-11-14	Nat Genet	www.ncbi.nlm.nih.gov/pubmed/27841878	Genome-wide association analyses using electronic health records identify new loci influencing blood pressure variation.	295,529 European ancestry individuals, 8,231 Latino individuals, 3,058 African American individuals, 2,029 African British individuals, 7,701 East Asian ancestry individuals, 2,735 South Asian ancestry individuals, 1,979 mixed and unknown ancestry individuals
	12	112007756	rs653178	12q24.12	NR	ATXN2	Tonsillectomy	intron_variant	NR	0.0507	4e-10	28928442	Tian C	2017-09-19	Nat Commun	www.ncbi.nlm.nih.gov/pubmed/28928442	Genome-wide association and HLA region fine-mapping studies identify susceptibility loci for multiple common infections.	60,098 European ancestry cases, 113,323 European ancestry controls
	12	112072424	rs11065987	12q24.12	BRAP	ATXN2-AS - BRAP	Body mass index	intergenic_variant	0.581	0.015	1e-06	25673413	Locke AE	2015-02-12	Nature	www.ncbi.nlm.nih.gov/pubmed/25673413	Genetic studies of body mass index yield new insights for obesity biology.	up to 104,666 European ancestry male individuals, up to 132,115 European ancestry female individuals, 370 African American male individuals, 517 African American female individuals, 512 Hispanic male individuals, 764 Hispanic female individuals	up to 48,274 European ancestry male individuals, up to 39,864 European ancestry female individuals, 2,441 African American or Afro-Caribbean male individuals, 6,314 African American or Afro-Caribbean female individuals, 919 Filipino male individuals, 828 Filipino female individuals, 205 Seychellois male individuals, 287 Seychellois female individuals, 2,964 South Asian ancestry male individuals, …
	12	112007756	rs653178	12q24.12	ATXN2	ATXN2	Blood pressure	intron_variant	0.59	0.429	7e-20	21909110	Wain LV	2011-09-11	Nat Genet	www.ncbi.nlm.nih.gov/pubmed/21909110	Genome-wide association study identifies six new loci influencing pulse pressure and mean arterial pressure.	74,064 European ancestry individuals	48,607 European ancestry individuals
	12	112591686	rs17630235	12q24.13	TRAFD1	TRAFD1 - HECTD4	Body mass index	intergenic_variant	0.584	0.016	6e-07	25673413	Locke AE	2015-02-12	Nature	www.ncbi.nlm.nih.gov/pubmed/25673413	Genetic studies of body mass index yield new insights for obesity biology.	up to 104,666 European ancestry male individuals, up to 132,115 European ancestry female individuals, 370 African American male individuals, 517 African American female individuals, 512 Hispanic male individuals, 764 Hispanic female individuals	up to 48,274 European ancestry male individuals, up to 39,864 European ancestry female individuals, 2,441 African American or Afro-Caribbean male individuals, 6,314 African American or Afro-Caribbean female individuals, 919 Filipino male individuals, 828 Filipino female individuals, 205 Seychellois male individuals, 287 Seychellois female individuals, 2,964 South Asian ancestry male individuals, …
	12	112273499	rs11513729	12q24.12	NR	ALDH2 - MAPKAPK5-AS1	Tonsillectomy	intergenic_variant	NR	0.0476	7e-08	28928442	Tian C	2017-09-19	Nat Commun	www.ncbi.nlm.nih.gov/pubmed/28928442	Genome-wide association and HLA region fine-mapping studies identify susceptibility loci for multiple common infections.	60,098 European ancestry cases, 113,323 European ancestry controls
	12	112684221	rs7953257	12q24.13	NR	HECTD4	Interferon gamma-induced protein 10 levels	intron_variant		0.1088	5e-06	27989323	Ahola-Olli AV	2016-12-13	Am J Hum Genet	www.ncbi.nlm.nih.gov/pubmed/27989323	Genome-wide Association Study Identifies 27 Loci Influencing Concentrations of Circulating Cytokines and Growth Factors.	3,685 Finnish ancestry individuals
	12	112486818	rs17696736	12q24.13	SH2B3	NAA25	Ischemic stroke	intron_variant	NR	1.1	6e-08	24262325	Dichgans M	2013-11-21	Stroke	www.ncbi.nlm.nih.gov/pubmed/24262325	Shared genetic susceptibility to ischemic stroke and coronary artery disease: a genome-wide analysis of common variants.	12,389 cases, 62,004 controls
	12	112273499	rs11513729	12q24.12	NR	ALDH2 - MAPKAPK5-AS1	Ischemic stroke	intergenic_variant	NR	6.63	3e-11	27997041	Traylor M	2016-12-20	Ann Neurol	www.ncbi.nlm.nih.gov/pubmed/27997041	Genetic variation at 16q24.2 is associated with small vessel stroke.	10,210 European ancestry cases, 12,285 European ancestry controls	7,743 European ancestry cases, 17,970 European ancestry controls
	12	112906415	rs11066320	12q24.13	PTPN11	PTPN11	Systolic blood pressure	intron_variant	0.4165	0.2464	1e-11	30578418	Giri A	2018-12-21	Nat Genet	www.ncbi.nlm.nih.gov/pubmed/30578418	Trans-ethnic association study of blood pressure determinants in over 750,000 individuals.	365,998 European ancestry individuals, 63,490 African ancestry individuals, 22,802 Hispanic individuals, 4,792 Asian ancestry individuals, 2,695 Native American ancestry individuals	299,024 European ancestry individuals, 17,277 individuals
rs11390725 Hypothyroidism, -0.096, < 2.22e-16:rs11390725 Diastolic blood pressure, -0.142, 1.7247e-08
	12	112211833	rs2238151	12q24.12	ALDH2	ALDH2, AC002996.1	Mean arterial pressure	intron_variant	0.412078	0.350781	3e-12	27618448	Liu C	2016-10-01	Nat Genet	www.ncbi.nlm.nih.gov/pubmed/27618448	Meta-analysis identifies common and rare variants influencing blood pressure and overlapping with metabolic trait loci.	120,473 European ancestry individuals, 21,503 African American individuals, 4,586 Hispanic individuals
	12	112233018	rs10744777	12q24.12	ALDH2	ALDH2	Ischemic stroke (small artery occlusion)	intron_variant	0.667	1.17	3e-09	26708676	Pulit SL	2015-12-18	Lancet Neurol	www.ncbi.nlm.nih.gov/pubmed/26708676	Loci associated with ischaemic stroke and its subtypes (SiGN): a genome-wide association study.	up to 2,252 European ancestry cases, up to 381 African ancestry cases, up to 552 Hispanic cases, 26,690 European ancestry controls, 3,354 African ancestry controls, 2,429 Hispanic controls	47 African ancestry cases, 133 East Asian ancestry cases, 1,847 European ancestry cases, 85 Hispanic cases, 314 South Asian ancestry cases, 239 African ancestry controls, 329 East Asian ancestry controls, 217,755 European ancestry controls, 686 Hispanic controls, 5,193 South Asian ancestry stroke controls
	12	112211833	rs2238151	12q24.12	ALDH2	ALDH2, AC002996.1	Stroke (ischemic)	intron_variant	0.66	1.13	1e-06	23041239	Traylor M	2012-10-05	Lancet Neurol	www.ncbi.nlm.nih.gov/pubmed/23041239	Genetic risk factors for ischaemic stroke and its subtypes (the METASTROKE collaboration): a meta-analysis of genome-wide association studies.	12,389 European ancestry cases, 62,004 European ancestry controls	1,322 Pakistani ancestry cases, 1,143 Pakistani ancestry controls, 12,025 European ancestry cases, 27,940 European ancestry controls
	12	112233018	rs10744777	12q24.12	ALDH2	ALDH2	Ischemic stroke	intron_variant	0.667	1.07	4e-09	26708676	Pulit SL	2015-12-18	Lancet Neurol	www.ncbi.nlm.nih.gov/pubmed/26708676	Loci associated with ischaemic stroke and its subtypes (SiGN): a genome-wide association study.	14,300 European ancestry cases, 1,609 African ancestry cases, 942 Hispanic cases, 26,690 European ancestry controls, 3,354 African ancestry controls, 2,429 Hispanic controls	996 African ancestry cases, 219 East Asian ancestry cases, 17,334 European ancestry cases, 548 Hispanic cases, 2,385 South Asian ancestry cases, 5,811 African ancestry controls, 329 East Asian ancestry controls, 350,928 European ancestry controls, 686 Hispanic controls, 5,193 South Asian ancestry controls
rs61755579 Systolic blood pressure, -0.74, 1.8134e-09:rs61755579 Diastolic blood pressure, -0.38, 7.6228e-08
	14	50655307	rs61755579	14q21.3	SOS2	SOS2	Pulse pressure	missense_variant	0.0277	0.4186	1e-10	30578418	Giri A	2018-12-21	Nat Genet	www.ncbi.nlm.nih.gov/pubmed/30578418	Trans-ethnic association study of blood pressure determinants in over 750,000 individuals.	365,998 European ancestry individuals, 63,490 African ancestry individuals, 22,802 Hispanic individuals, 4,792 Asian ancestry individuals, 2,695 Native American ancestry individuals	299,024 European ancestry individuals, 17,277 individuals
	14	50655307	rs61755579	14q21.3	SOS2	SOS2	Intraocular pressure	missense_variant	NR	0.245	2e-10	30054594	MacGregor S	2018-07-27	Nat Genet	www.ncbi.nlm.nih.gov/pubmed/30054594	Genome-wide association study of intraocular pressure uncovers new pathways to glaucoma.	133,492 European ancestry individuals
	14	50655357	rs72681869	14q21.3	SOS2	SOS2	Intraocular pressure	missense_variant	0.9891	0.4343	6e-11	29617998	Gao XR	2018-03-28	Hum Mol Genet	www.ncbi.nlm.nih.gov/pubmed/29617998	Genome-Wide Association Analyses Identify New Loci Influencing Intraocular Pressure.	115,486 European ancestry individuals
