# Supplementary material for: A phenome-wide association study of 26 mendelian genes reveals phenotypic expressivity of common and rare variants within the general population
Source: PLoS Genet. 2020 Nov 23;16(11):e1008802. doi: 10.1371/journal.pgen.1008802 (PMC7735621; doi:10.1371/journal.pgen.1008802)
Supplement: S6 Table — (XLSX) [file pgen.1008802.s006.xlsx]

## Sheet: Sheet1
S6 Table: gene level association with different SKAT test P.weight CADD ( rare variant tets each variants are weight by their CADD score); P.RaCo (SKAT with adaptive sum test of rare and common variants); P.Burden (SKAT burden test with rare and common variants agrregation); SKAT rare (rare variant test)
						SKAT weight CADD		SKAT RareCommon		SKAT burden		SKAT rare
pheno_text	cat_text	gene	n_markers.test	n_common	n_rare	pvalue	p.fdr	pvalue	p.fdr	pvalue	p.fdr	pvalue	p.fdr
Hypothyroidism	DIGEORGE syndrome, Noonan syndrome	PTPN11	832	263	569	1.57516e-77	2.82584e-74	4.43237e-22	9.23263e-19	1.27153e-14	2.6486e-11	0.0121213	0.348196
Diastolic blood pressure	DIGEORGE syndrome, Noonan syndrome, Marfan syndrome, Alagille syndrome	PTPN11	832	263	569	6.31507e-46	5.66462e-43	1.40053e-13	9.72432e-11	1.50694e-10	7.84741e-08	0.00187484	0.0976325
Standing/sitting height ratio	DIGEORGE syndrome, Noonan syndrome,Marfan syndrome	FBN1	1962	969	993	7.15545e-35	4.27896e-32	1.2421e-14	1.29365e-11	3.40938e-13	3.55086e-10	0.645784	1
Diastolic blood pressure	DIGEORGE syndrome, Noonan syndrome, Marfan syndrome, Alagille syndrome	JAG1	580	257	323	1.00567e-17	4.51043e-15	4.48198e-13	2.33399e-10	0.449984	0.91595	0.379433	1
Systolic blood pressure	DIGEORGE syndrome, Noonan syndrome, Marfan syndrome, Alagille syndrome	PTPN11	832	263	569	4.48411e-16	1.6089e-13	1.20103e-05	0.00140734	4.87816e-05	0.00923745	0.275638	0.96885
Small for gestational age	Noonan syndrome	JAG1	580	257	323	4.453e-13	1.11249e-10	1.57733e-05	0.00164279	0.185162	0.8289	0.570062	1
Standing/sitting height ratio	DIGEORGE syndrome, Noonan syndrome,Marfan syndrome	PTPN11	832	263	569	4.91292e-13	1.11249e-10	0.000561027	0.0278243	0.0736214	0.687538	0.253451	0.957842
Body mass index	DIGEORGE syndrome, Noonan syndrome, Marfan syndrome, Alagille syndrome	NRAS	246	84	162	4.96093e-13	1.11249e-10	9.4751e-06	0.00131578	0.52858	0.934293	0.388822	1
Small for gestational age	Noonan syndrome	PTPN11	829	265	564	4.45135e-12	8.87303e-10	0.000301019	0.0169819	0.00697448	0.242131	0.811164	1
subcutaneous adipose tissue	Marfan syndrome	RASA2	1665	454	1211	1.13093e-11	2.02889e-09	1.33565e-07	3.47769e-05	3.39473e-10	1.41425e-07	0.332741	0.985119
Diastolic blood pressure	DIGEORGE syndrome, Noonan syndrome, Marfan syndrome, Alagille syndrome	FBN1	1962	968	994	1.94323e-11	3.16922e-09	0.000189518	0.0119626	1.58578e-05	0.00330318	0.212124	0.930221
Systolic blood pressure	DIGEORGE syndrome, Noonan syndrome, Marfan syndrome, Alagille syndrome	JAG1	580	257	323	3.10863e-11	4.64741e-09	5.9155e-05	0.00492879	0.102177	0.760387	0.872914	1
Standing/sitting height ratio	DIGEORGE syndrome, Noonan syndrome,Marfan syndrome	RAF1	1282	497	785	2.11288e-10	2.60521e-08	2.43805e-06	0.000390651	3.80647e-08	1.32148e-05	0.625147	1
Small for gestational age	Noonan syndrome	RIT1	234	90	144	2.15474e-10	2.60521e-08	1.38604e-06	0.000260612	0.00101596	0.088177	0.0645363	0.700152
Growth abnormality	Alagille syndrome, DIGEORGE syndrome, Noonan syndrome, Marfan syndrome	RASA2	1665	455	1210	2.17827e-10	2.60521e-08	7.88607e-07	0.000164267	8.47307e-11	5.88314e-08	0.285769	0.96885
Urine sodium concentration	DIGEORGE syndrome, Noonan syndrome, Marfan syndrome, Alagille syndrome	NRAS	246	84	162	2.46622e-10	2.76525e-08	0.00150457	0.0562207	0.0639521	0.647222	0.645611	1
subcutaneous adipose tissue	Marfan syndrome	NRAS	246	84	162	1.17587e-08	1.24089e-06	0.000299929	0.0169819	0.781384	0.979734	0.738702	1
Standing/sitting height ratio	DIGEORGE syndrome, Noonan syndrome,Marfan syndrome	RASA2	1665	454	1211	2.96085e-08	2.95098e-06	8.53465e-05	0.00634917	0.00106573	0.0887963	0.693459	1
Body mass index	DIGEORGE syndrome, Noonan syndrome, Marfan syndrome, Alagille syndrome	PTPN11	832	263	569	3.62781e-07	3.42541e-05	0.0343948	0.39896	0.0847256	0.714376	0.514974	1
subcutaneous adipose tissue	Marfan syndrome	FBN1				1.32573e-06	0.000118918
Hypercholesterolemia	Alagille syndrome	RAF1	1282	497	785	3.16459e-06	0.000270346	2.65708e-07	6.14965e-05	4.2944e-07	0.000127789	0.227461	0.9411
Growth abnormality	Alagille syndrome, DIGEORGE syndrome, Noonan syndrome, Marfan syndrome	RIT1	234	90	144	4.25176e-06	0.000346712	0.000729301	0.031401	0.000238748	0.0331541	0.0471188	0.643623
Body mass index	DIGEORGE syndrome, Noonan syndrome, Marfan syndrome, Alagille syndrome	COMT	691	275	416	5.62496e-06	0.000438747	0.0475384	0.473792	0.0077515	0.256292	0.111164	0.823913
Body mass index	DIGEORGE syndrome, Noonan syndrome, Marfan syndrome, Alagille syndrome	RIT1	234	90	144	5.9756e-06	0.000446676	0.0025909	0.08055	0.00448175	0.194489	0.121377	0.842188
Systolic blood pressure	DIGEORGE syndrome, Noonan syndrome, Marfan syndrome, Alagille syndrome	COMT	691	275	416	7.05169e-06	0.000506029	0.00868378	0.18271	0.400227	0.886574	0.119411	0.842188
Body mass index	DIGEORGE syndrome, Noonan syndrome, Marfan syndrome, Alagille syndrome	RASA2	1665	454	1211	1.2745e-05	0.000879404	1.21614e-05	0.00140734	6.93685e-05	0.011115	0.527584	1
Body mass index	DIGEORGE syndrome, Noonan syndrome, Marfan syndrome, Alagille syndrome	DGCR8	603	231	372	1.92748e-05	0.0012807	0.00610155	0.142316	0.000234488	0.0331541	0.0429721	0.639364
Systolic blood pressure	DIGEORGE syndrome, Noonan syndrome, Marfan syndrome, Alagille syndrome	FBN1	1962	968	994	2.40955e-05	0.00150306	0.0134763	0.240266	0.179617	0.82721	0.0865974	0.757009
subcutaneous adipose tissue	Marfan syndrome	CBL	1295	388	907	2.4297e-05	0.00150306	0.00399409	0.10947	0.000922617	0.083557	0.0594566	0.673087
subcutaneous adipose tissue	Marfan syndrome	PTPN11	832	262	570	3.4482e-05	0.00206202	0.0875064	0.589889	0.162729	0.820737	0.918354	1
subcutaneous adipose tissue	Marfan syndrome	MAP2K1	1555	616	939	3.62377e-05	0.00209711	6.99891e-05	0.00539953	0.00132915	0.0933848	0.151683	0.865632
Body mass index	DIGEORGE syndrome, Noonan syndrome, Marfan syndrome, Alagille syndrome	MAP2K1	1555	616	939	6.46572e-05	0.00362484	1.50137e-06	0.000260612	6.11425e-05	0.0106133	0.254589	0.957842
Attention deficit hyperactivity disorder	DIGEORGE syndrome	DGCR2	1267	628	639	7.49947e-05	0.00407699	0.0538557	0.491277	0.0695936	0.674104	0.0800489	0.741075
Increased urinary potassium	DIGEORGE syndrome, Noonan syndrome, Marfan syndrome, Alagille syndrome	RIT1	234	90	144	7.94358e-05	0.0041914	0.00458136	0.117815	0.00445079	0.194489	0.123263	0.842188
Attention deficit hyperactivity disorder	DIGEORGE syndrome	RAF1	1282	497	785	8.69999e-05	0.00445306	0.000753287	0.031401	0.741243	0.977463	0.176025	0.884697
Small for gestational age	Noonan syndrome	RASA2	1665	452	1213	9.16232e-05	0.00445306	0.135823	0.672848	0.0145083	0.360954	0.968059	1
Small for gestational age	Noonan syndrome	SHOC2	1183	421	762	9.18413e-05	0.00445306	0.111578	0.633746	0.00138979	0.0933848	0.292325	0.96885
subcutaneous adipose tissue	Marfan syndrome	JAG1	580	257	323	0.000108406	0.00511791	0.00326859	0.095894	0.0127147	0.343958	0.159063	0.871728
Aortic dissection	Marfan syndrome	FBN1	1962	968	994	0.00011811	0.00543308	0.000743665	0.031401	0.00589149	0.223625	0.00268492	0.130062
Hypertriglyceridemia	Alagille syndrome	COMT	691	275	416	0.000144698	0.00648972	0.0425196	0.440639	0.408441	0.886574	0.0905751	0.766943
Urine sodium concentration	DIGEORGE syndrome, Noonan syndrome, Marfan syndrome, Alagille syndrome	LZTR1	400	198	202	0.000168902	0.00739049	0.00452819	0.117815	0.00688306	0.242131	0.720964	1
Cataract	Alagille syndrome, Marfan syndrome	JAG1	580	257	323	0.000193112	0.00824864	0.00408948	0.110131	0.0710943	0.679309	0.192332	0.910437
Hypercholesterolemia	Alagille syndrome	COMT	691	275	416	0.000224466	0.00921993	0.208658	0.764956	0.223578	0.853967	0.556035	1
Body mass index	DIGEORGE syndrome, Noonan syndrome, Marfan syndrome, Alagille syndrome	KAT6B	1923	696	1227	0.00022613	0.00921993	1.06324e-05	0.00138421	0.00343576	0.168526	0.532718	1
Growth abnormality	Alagille syndrome, DIGEORGE syndrome, Noonan syndrome, Marfan syndrome	SHOC2	1183	423	760	0.000240969	0.00960664	0.271269	0.80492	0.0065412	0.234919	0.59968	1
subcutaneous adipose tissue	Marfan syndrome	RIT1	234	90	144	0.000315981	0.012129	0.0114795	0.219375	0.0304131	0.512143	0.0872213	0.757009
Urine sodium concentration	DIGEORGE syndrome, Noonan syndrome, Marfan syndrome, Alagille syndrome	RASA2	1665	454	1211	0.000317762	0.012129	0.0299734	0.383035	0.0170916	0.386976	0.736043	1
Intellectual disability, mild	Alagille syndrome	RAF1	1281	493	788	0.000343007	0.0125817	0.0229534	0.323054	0.156704	0.810154	0.147406	0.858968
subcutaneous adipose tissue	Marfan syndrome	RAF1	1282	497	785	0.000343649	0.0125817	0.000301647	0.0169819	0.126426	0.778326	0.0517716	0.643623
Attention deficit hyperactivity disorder	DIGEORGE syndrome	NRAS	246	84	162	0.000365321	0.0130037	0.0234956	0.328465	0.133359	0.782496	0.905859	1
Urine sodium concentration	DIGEORGE syndrome, Noonan syndrome, Marfan syndrome, Alagille syndrome	DGCR2	1267	628	639	0.000369671	0.0130037	0.287235	0.820153	0.0916735	0.723318	0.701478	1
Inguinal hernia	DIGEORGE syndrome	RIT1	234	90	144	0.00041968	0.014479	0.000333225	0.0177977	0.00389653	0.180366	0.000792718	0.051601
Spondylolisthesis	Marfan syndrome	COMT	691	275	416	0.000472968	0.0160095	0.034827	0.39896	0.615324	0.959831	0.13417	0.844107
Standing/sitting height ratio	DIGEORGE syndrome, Noonan syndrome,Marfan syndrome	NRAS	246	84	162	0.0005052	0.0167839	0.0349521	0.39896	0.0108309	0.309051	0.532546	1
Systolic blood pressure	DIGEORGE syndrome, Noonan syndrome, Marfan syndrome, Alagille syndrome	DGCR8	603	231	372	0.000563005	0.0182835	0.0861743	0.586605	0.31937	0.879858	0.425501	1
Systolic blood pressure	DIGEORGE syndrome, Noonan syndrome, Marfan syndrome, Alagille syndrome	RRAS	171	67	104	0.000570721	0.0182835	0.0741167	0.5614	0.23944	0.862033	0.369521	1
Systolic blood pressure	DIGEORGE syndrome, Noonan syndrome, Marfan syndrome, Alagille syndrome	RAF1	1282	497	785	0.000593751	0.0186875	0.242388	0.793189	0.153589	0.807893	0.627472	1
Increased urinary potassium	DIGEORGE syndrome, Noonan syndrome, Marfan syndrome, Alagille syndrome	PTPN11	832	262	570	0.000615635	0.0190422	0.0183374	0.285051	0.278566	0.879858	0.544689	1
Diastolic blood pressure	DIGEORGE syndrome, Noonan syndrome, Marfan syndrome, Alagille syndrome	SOS2	1792	731	1061	0.000718663	0.021589	0.397681	0.87473	0.956745	1	0.291565	0.96885
Body mass index	DIGEORGE syndrome, Noonan syndrome, Marfan syndrome, Alagille syndrome	CBL	1295	386	909	0.00072204	0.021589	0.00476576	0.121062	0.00565227	0.223625	0.0233916	0.482423
Diastolic blood pressure	DIGEORGE syndrome, Noonan syndrome, Marfan syndrome, Alagille syndrome	NRAS	246	84	162	0.000765967	0.022527	0.244849	0.793189	0.891525	0.996804	0.338062	0.989234
Small for gestational age	Noonan syndrome	HIC2	100	57	43	0.000839777	0.0242993	0.048604	0.476766	0.035862	0.545819	0.644554	1
Umbilical hernia	DIGEORGE syndrome	PTPN11	832	263	569	0.0010094	0.0284661	0.00628566	0.142316	0.260931	0.866627	0.301128	0.96885
Growth abnormality	Alagille syndrome, DIGEORGE syndrome, Noonan syndrome, Marfan syndrome	BRAF				0.00101551	0.0284661
Small for gestational age	Noonan syndrome	RAF1	1281	496	785	0.0011828	0.0326454	0.00316939	0.0943121	0.0546167	0.601939	0.0765104	0.733578
Cholelithiasis	DIGEORGE syndrome	PTPN11	832	263	569	0.00123906	0.0333791	0.000124146	0.0084391	0.00130223	0.0933848	0.000318769	0.0276665
Mitral regurgitation	Noonan syndrome, Marfan syndrome	BRAF				0.0012466	0.0333791
Growth abnormality	Alagille syndrome, DIGEORGE syndrome, Noonan syndrome, Marfan syndrome	SOS1	1966	669	1297	0.00127045	0.0335174	0.0272762	0.361899	0.00587467	0.223625	0.351354	0.991731
creatinine clearance	DIGEORGE syndrome, Noonan syndrome, Marfan syndrome, Alagille syndrome	RIT1	234	90	144	0.00133348	0.0346706	0.0216431	0.306684	0.0143695	0.360954	0.0790457	0.740131
Standing/sitting height ratio	DIGEORGE syndrome, Noonan syndrome,Marfan syndrome	DGCR8	603	231	372	0.00150883	0.0386692	0.103234	0.611008	0.0072796	0.24858	0.244317	0.955068
Retinal detachment	Marfan syndrome	FBN1	1962	968	994	0.00154589	0.0390609	0.0738116	0.5614	0.0342368	0.533363	0.562915	1
Hypercholesterolemia	Alagille syndrome	JAG1	580	257	323	0.00160085	0.0394546	0.0165774	0.271849	0.000547026	0.0633031	0.264887	0.96293
Amblyopia	DIGEORGE syndrome	CBL	1295	386	909	0.00160546	0.0394546	0.0193855	0.286383	0.244971	0.862033	0.124888	0.842188
Growth abnormality	Alagille syndrome, DIGEORGE syndrome, Noonan syndrome, Marfan syndrome	JAG1	580	257	323	0.00175049	0.0424375	0.137323	0.673557	0.517588	0.934293	0.777629	1
Lymphedema	Noonan syndrome	KRAS	733	329	404	0.00178313	0.0425538	0.0160267	0.271365	0.0861005	0.714376	0.290969	0.96885
Standing/sitting height ratio	DIGEORGE syndrome, Noonan syndrome,Marfan syndrome	PRODH	446	267	179	0.00180273	0.0425538	0.111659	0.633746	0.990985	1	0.784948	1
Aortic regurgitation	Marfan syndrome	RRAS	171	67	104	0.00187149	0.0436033	0.000322516	0.0176789	0.0888877	0.714376	2.71179e-06	0.000727365
Standing/sitting height ratio	DIGEORGE syndrome, Noonan syndrome,Marfan syndrome	KAT6B	1923	696	1227	0.00198259	0.0452387	0.0712299	0.555205	0.0102457	0.302092	0.293337	0.96885
Myopia	Alagille syndrome, Marfan syndrome	JAG1	580	257	323	0.00199212	0.0452387	9.54023e-05	0.00685252	0.0213426	0.426012	0.00113669	0.0657699
Microalbuminuria	DIGEORGE syndrome, Noonan syndrome, Marfan syndrome, Alagille syndrome	MAP2K1	1546	615	931	0.00217577	0.0487917	0.857196	1	0.424523	0.895021	0.723843	1
Diastolic blood pressure	DIGEORGE syndrome, Noonan syndrome, Marfan syndrome, Alagille syndrome	RAF1	1282	497	785	0.00229402	0.0508083	0.72511	0.992821	0.243332	0.862033	0.759566	1
Seborrheic dermatitis	DIGEORGE syndrome	RASA2	1665	454	1211	0.00258211	0.0564916	0.317615	0.837459	0.129893	0.77838	1	1
Attention deficit hyperactivity disorder	DIGEORGE syndrome	RASA2	1665	454	1211	0.00279709	0.0604575	0.145886	0.689298	0.0274292	0.476124	0.338234	0.989234
Joint hypermobility	Noonan syndrome, Marfan syndrome	NOTCH2	897	397	500	0.00301348	0.0643592	0.27796	0.816629	0.076133	0.698792	0.643431	1
Obesity	DIGEORGE syndrome	DGCR8	603	231	372	0.00308276	0.0646339	0.0390713	0.419513	0.0148675	0.364342	0.723645	1
Attention deficit hyperactivity disorder	DIGEORGE syndrome	KAT6B				0.00309839	0.0646339
Attention deficit hyperactivity disorder	DIGEORGE syndrome	NOTCH2	897	397	500	0.00318659	0.0656867	0.0714331	0.555205	0.0429193	0.560126	0.330597	0.985119
Standing/sitting height ratio	DIGEORGE syndrome, Noonan syndrome,Marfan syndrome	KRAS	733	330	403	0.00322209	0.0656867	0.456096	0.897119	0.0798603	0.706779	0.692861	1
Attention deficit hyperactivity disorder	DIGEORGE syndrome	JAG1	580	257	323	0.00357434	0.0720492	0.0749027	0.565298	0.0223447	0.430962	0.311146	0.974973
Gastroesophageal reflux	DIGEORGE syndrome, Noonan syndrome, Marfan syndrome, Alagille syndrome	TBX1	457	217	240	0.00393213	0.0783804	0.1523	0.7129	0.549522	0.942437	0.155134	0.871728
Band keratopathy	Alagille syndrome	LZTR1	400	198	202	0.00403719	0.0787984	0.0976282	0.599033	0.233851	0.862033	0.454735	1
Cholelithiasis	DIGEORGE syndrome	RASA2	1665	454	1211	0.00404094	0.0787984	0.0101632	0.19785	0.00215791	0.129622	0.244639	0.955068
Bone mineral density	Marfan syndrome	A2ML1	916	490	426	0.00435129	0.0839379	0.0916502	0.596992	0.826499	0.98598	0.131654	0.842188
Spondylolisthesis	Marfan syndrome	SHOC2	1183	422	761	0.00459005	0.0876016	0.139907	0.677734	0.0177023	0.39158	0.953137	1
Growth abnormality	Alagille syndrome, DIGEORGE syndrome, Noonan syndrome, Marfan syndrome	NRAS	246	84	162	0.00477294	0.0894913	0.00750822	0.168168	0.3774	0.886574	0.0181477	0.43691
Standing/sitting height ratio	DIGEORGE syndrome, Noonan syndrome,Marfan syndrome	JAG1	580	257	323	0.00478883	0.0894913	0.0910445	0.596992	0.315465	0.879858	0.288829	0.96885
Hypertriglyceridemia	Alagille syndrome	DGCR8	603	231	372	0.00487385	0.0900842	0.0624694	0.508296	0.304086	0.879858	0.365956	1
Standing/sitting height ratio	DIGEORGE syndrome, Noonan syndrome,Marfan syndrome	SHOC2	1183	422	761	0.00497753	0.0900842	0.339569	0.852196	0.497311	0.934293	0.407364	1
Stroke	Alagille syndrome	PTPN11	832	263	569	0.00501016	0.0900842	0.180219	0.737694	0.116025	0.766931	0.983631	1
Body mass index	DIGEORGE syndrome, Noonan syndrome, Marfan syndrome, Alagille syndrome	RRAS	171	67	104	0.00502142	0.0900842	0.215573	0.769366	0.285331	0.879858	0.960224	1
Abnormality of connective tissue	DIGEORGE syndrome, Marfan syndrome	LZTR1	400	198	202	0.00512545	0.0910402	0.555686	0.933462	0.612122	0.959831	0.119089	0.842188
Gastroesophageal reflux	DIGEORGE syndrome, Noonan syndrome, Marfan syndrome, Alagille syndrome	RAF1	1282	497	785	0.00522204	0.0918465	0.104189	0.611008	0.0207368	0.421256	0.676222	1
Attention deficit hyperactivity disorder	DIGEORGE syndrome	SOS2	1792	730	1062	0.00573589	0.0990209	0.00412397	0.110131	0.00571919	0.223625	0.270054	0.966179
Renal tubular acidosis	Alagille syndrome	CBL	1295	386	909	0.00574034	0.0990209	0.0185099	0.285602	0.549781	0.942437	0.246909	0.955068
Body mass index	DIGEORGE syndrome, Noonan syndrome, Marfan syndrome, Alagille syndrome	KRAS	733	329	404	0.00583006	0.0996108	0.14583	0.689298	0.351066	0.881048	0.650094	1
creatinine clearance	DIGEORGE syndrome, Noonan syndrome, Marfan syndrome, Alagille syndrome	RASA2	1665	454	1211	0.00591258	0.0999161	0.643333	0.966856	0.261031	0.866627	0.991482	1
subcutaneous adipose tissue	Marfan syndrome	KAT6B				0.00595932	0.0999161
Gastroesophageal reflux	DIGEORGE syndrome, Noonan syndrome, Marfan syndrome, Alagille syndrome	HIC2	100	56	44	0.00670593	0.110676	0.210833	0.767772	0.0518499	0.597897	0.653332	1
Intellectual disability, mild	Alagille syndrome	PTPN11	830	264	566	0.0067264	0.110676	0.162263	0.718297	0.710633	0.977097	0.673205	1
Attention deficit hyperactivity disorder	DIGEORGE syndrome	BRAF				0.00678615	0.110676
Growth abnormality	Alagille syndrome, DIGEORGE syndrome, Noonan syndrome, Marfan syndrome	DGCR8	603	231	372	0.00710353	0.113929	0.453407	0.896329	0.094711	0.732367	0.940576	1
Stroke	Alagille syndrome	NOTCH2	897	397	500	0.00711262	0.113929	0.0833239	0.579809	0.638258	0.965001	0.647183	1
Urine sodium concentration	DIGEORGE syndrome, Noonan syndrome, Marfan syndrome, Alagille syndrome	RAF1	1282	497	785	0.0072282	0.114756	0.121185	0.660093	0.592491	0.957679	0.772758	1
Hypothyroidism	DIGEORGE syndrome, Noonan syndrome	RASA2	1665	454	1211	0.00771787	0.121159	0.488102	0.912246	0.45126	0.916075	0.531693	1
creatinine clearance	DIGEORGE syndrome, Noonan syndrome, Marfan syndrome, Alagille syndrome	JAG1	580	257	323	0.00776657	0.121159	0.254003	0.799197	0.692648	0.9769	0.415716	1
Optic atrophy	Marfan syndrome	BRAF				0.00802217	0.123819
Diastolic blood pressure	DIGEORGE syndrome, Noonan syndrome, Marfan syndrome, Alagille syndrome	A2ML1	937	494	443	0.00807518	0.123819	0.0307736	0.390863	0.582155	0.952999	0.607207	1
Band keratopathy	Alagille syndrome	SOS2	1792	730	1062	0.00877567	0.131729	0.065282	0.527063	0.516695	0.934293	0.159497	0.871728
Anxiety	DIGEORGE syndrome, Noonan syndrome, Marfan syndrome, Alagille syndrome	SHOC2	1183	422	761	0.00877949	0.131729	0.176476	0.732271	0.288813	0.879858	0.438429	1
Chronic bronchitis	Marfan syndrome	DGCR2	1267	628	639	0.00885936	0.131729	0.079818	0.573313	0.0868503	0.714376	0.309713	0.974973
Bipolar affective disorder	DIGEORGE syndrome	KAT6B	1923	696	1227	0.00888475	0.131729	0.0487524	0.476766	0.0740091	0.687538	0.361041	1
Bone mineral density	Marfan syndrome	CBL	1184	373	811	0.00897901	0.132036	0.188849	0.749625	0.0920647	0.723663	0.255642	0.957842
creatinine clearance	DIGEORGE syndrome, Noonan syndrome, Marfan syndrome, Alagille syndrome	PTPN11	832	262	570	0.00941963	0.137389	0.258984	0.800494	0.740454	0.977463	0.767354	1
Systolic blood pressure	DIGEORGE syndrome, Noonan syndrome, Marfan syndrome, Alagille syndrome	SOS2	1792	731	1061	0.00958619	0.138366	0.107896	0.620847	0.260869	0.866627	0.19541	0.918822
Obesity	DIGEORGE syndrome	KRAS	733	329	404	0.00964087	0.138366	0.168996	0.721348	0.282016	0.879858	0.405006	1
Strabism	Alagille syndrome	RASA2	1665	454	1211	0.0102172	0.144613	0.0442446	0.451772	0.0493822	0.591168	0.283752	0.96885
Increased urinary potassium	DIGEORGE syndrome, Noonan syndrome, Marfan syndrome, Alagille syndrome	RAF1	1282	497	785	0.0102374	0.144613	0.221092	0.774273	0.10674	0.760387	0.259199	0.96151
Abnormality of the digestive system	Alagille syndrome, DIGEORGE syndrome, Marfan syndrome	SOS2	1792	730	1062	0.0105464	0.147035	0.374825	0.867843	0.339729	0.881048	0.768618	1
Premature osteoarthritis	Marfan syndrome	FBN1	1962	968	994	0.0106315	0.147035	0.0956868	0.597683	0.513162	0.934293	0.645965	1
creatinine clearance	DIGEORGE syndrome, Noonan syndrome, Marfan syndrome, Alagille syndrome	BRAF				0.0106547	0.147035
Scoliosis	DIGEORGE syndrome	RIT1	234	90	144	0.0107473	0.14718	0.0491612	0.477297	0.111594	0.762133	0.485474	1
Aortic valve stenosis	Noonan syndrome	PTPN11	832	263	569	0.0113668	0.154485	0.0389908	0.419513	0.0246379	0.450646	0.156904	0.871728
Small for gestational age	Noonan syndrome	SOS2	1792	729	1063	0.0116968	0.157378	0.240267	0.793189	0.445726	0.91203	0.156124	0.871728
Abnormality of connective tissue	DIGEORGE syndrome, Marfan syndrome	NRAS	246	84	162	0.0117926	0.157378	0.000142301	0.00926291	0.0512788	0.597897	5.6422e-07	0.000293817
Intellectual disability, mild	Alagille syndrome	CBL	1295	387	908	0.011882	0.157378	0.349747	0.855782	0.633029	0.964949	0.86018	1
Cataract	Alagille syndrome, Marfan syndrome	PTPN11	832	263	569	0.0119305	0.157378	0.0986998	0.601145	0.294843	0.879858	0.29388	0.96885
Hypothyroidism	DIGEORGE syndrome, Noonan syndrome	RAF1	1282	497	785	0.012117	0.15867	0.0839532	0.580626	0.264695	0.871884	0.142947	0.858968
Urine sodium concentration	DIGEORGE syndrome, Noonan syndrome, Marfan syndrome, Alagille syndrome	RRAS	171	67	104	0.0125735	0.163456	0.0947847	0.596992	0.260782	0.866627	0.0459773	0.643623
creatinine clearance	DIGEORGE syndrome, Noonan syndrome, Marfan syndrome, Alagille syndrome	DGCR8	603	231	372	0.0129284	0.166861	0.131183	0.669779	0.755792	0.979734	0.457311	1
Hypertriglyceridemia	Alagille syndrome	KAT6B	1923	696	1227	0.0135989	0.173511	0.0150619	0.263646	0.104622	0.760387	0.944536	1
Small for gestational age	Noonan syndrome	DGCR2	1266	628	638	0.0137198	0.173511	0.688964	0.980436	0.00355984	0.168526	0.657463	1
Abnormality of the nervous system	Alagille syndrome, DIGEORGE syndrome, Noonan syndrome, Marfan syndrome	TBX1	457	217	240	0.0137339	0.173511	0.992628	1	0.7961	0.979734	0.959998	1
Lymphedema	Noonan syndrome	MAP2K1	1555	616	939	0.0141316	0.176538	0.0191148	0.286383	0.0412324	0.560126	0.629667	1
Standing/sitting height ratio	DIGEORGE syndrome, Noonan syndrome,Marfan syndrome	DGCR2	1267	628	639	0.0141703	0.176538	0.065572	0.527361	0.00482357	0.205051	0.743259	1
Pneumothorax	Marfan syndrome	FBN1	1962	968	994	0.0143086	0.177032	0.0946265	0.596992	0.0629811	0.645388	0.211952	0.930221
Premature osteoarthritis	Marfan syndrome	JAG1	580	257	323	0.0144156	0.177134	0.121344	0.660093	0.607859	0.959831	0.584057	1
Growth abnormality	Alagille syndrome, DIGEORGE syndrome, Noonan syndrome, Marfan syndrome	RAF1	1282	496	786	0.0152521	0.186137	0.232832	0.783964	0.643351	0.965001	0.371536	1
Abnormality of head or neck	Alagille syndrome, DIGEORGE syndrome, Noonan syndrome, Marfan syndrome	KAT6B	1923	696	1227	0.0157732	0.191197	0.0487161	0.476766	0.124382	0.77626	0.222719	0.939116
Autism	DIGEORGE syndrome, Noonan syndrome, Marfan syndrome, Alagille syndrome	RIT1	234	90	144	0.0160726	0.193519	0.257316	0.799197	0.106372	0.760387	0.95148	1
Increased urinary potassium	DIGEORGE syndrome, Noonan syndrome, Marfan syndrome, Alagille syndrome	NOTCH2	897	400	497	0.016385	0.195965	0.221955	0.774273	0.00754975	0.253647	0.162506	0.873543
Attention deficit hyperactivity disorder	DIGEORGE syndrome	RRAS	171	67	104	0.0166129	0.196802	0.250201	0.796051	0.816912	0.982785	0.263034	0.96151
Hypertriglyceridemia	Alagille syndrome	PTPN11	832	263	569	0.0167466	0.196802	0.0189639	0.286245	0.774749	0.979734	0.00312989	0.148172
Cataract	Alagille syndrome, Marfan syndrome	RASA2	1665	454	1211	0.0168261	0.196802	0.206056	0.764956	0.224253	0.853967	0.476912	1
Cryptorchidism	Noonan syndrome	RRAS	171	67	104	0.0169233	0.196802	0.881706	1	0.641855	0.965001	0.973497	1
Amblyopia	DIGEORGE syndrome	HIC2	100	56	44	0.0170198	0.196802	0.959683	1	0.303159	0.879858	0.892956	1
Joint hypermobility	Noonan syndrome, Marfan syndrome	DGCR8	603	231	372	0.0171132	0.196802	0.196245	0.754324	0.057064	0.612703	0.829111	1
Increased urinary potassium	DIGEORGE syndrome, Noonan syndrome, Marfan syndrome, Alagille syndrome	DGCR8	603	231	372	0.0172243	0.196818	0.0528078	0.487079	0.644337	0.965001	0.65904	1
Diastolic blood pressure	DIGEORGE syndrome, Noonan syndrome, Marfan syndrome, Alagille syndrome	SHOC2	1183	422	761	0.0178784	0.202999	0.0461446	0.464344	0.0158029	0.374061	0.163553	0.873543
Hypothyroidism	DIGEORGE syndrome, Noonan syndrome	TBX1	457	217	240	0.0185195	0.207615	0.428224	0.888426	0.627684	0.964949	0.701979	1
Hypertriglyceridemia	Alagille syndrome	RRAS	171	67	104	0.0186319	0.207615	0.0134955	0.240266	0.0738204	0.687538	0.093025	0.774066
Body mass index	DIGEORGE syndrome, Noonan syndrome, Marfan syndrome, Alagille syndrome	SHOC2	1183	422	761	0.0186321	0.207615	0.655742	0.970313	0.272339	0.875162	0.788078	1
subcutaneous adipose tissue	Marfan syndrome	KRAS	733	329	404	0.019247	0.213142	0.06	0.49992	0.188329	0.8289	0.0511477	0.643623
Diastolic blood pressure	DIGEORGE syndrome, Noonan syndrome, Marfan syndrome, Alagille syndrome	KRAS	733	329	404	0.019739	0.21725	0.145673	0.689298	0.947256	1	0.0831725	0.749992
Seborrheic dermatitis	DIGEORGE syndrome	COMT	691	275	416	0.0201513	0.219837	0.300149	0.825946	0.955879	1	0.977405	1
Strabism	Alagille syndrome	DGCR8	603	231	372	0.0202191	0.219837	0.758914	1	0.857132	0.995515	0.763252	1
subcutaneous adipose tissue	Marfan syndrome	BRAF				0.0205064	0.221617
Gastroesophageal reflux	DIGEORGE syndrome, Noonan syndrome, Marfan syndrome, Alagille syndrome	NOTCH2	897	397	500	0.0207738	0.223163	0.493952	0.913615	0.156741	0.810154	0.931562	1
Hypercholesterolemia	Alagille syndrome	LZTR1	400	198	202	0.020903	0.223214	0.532638	0.922661	0.909785	0.999425	0.444596	1
Umbilical hernia	DIGEORGE syndrome	RIT1	234	90	144	0.0216228	0.229534	0.167621	0.718425	0.107482	0.760387	0.554147	1
Aortic regurgitation	Marfan syndrome	KAT6B	1923	696	1227	0.0220417	0.232604	0.751018	1	0.981311	1	0.653577	1
Hypothyroidism	DIGEORGE syndrome, Noonan syndrome	SOS1	1966	671	1295	0.0224495	0.234714	0.240988	0.793189	0.765698	0.979734	0.434889	1
Inguinal hernia	DIGEORGE syndrome	DGCR8	603	231	372	0.0225366	0.234714	0.0168877	0.271849	0.0527658	0.597897	0.396462	1
Hypertriglyceridemia	Alagille syndrome	RAF1	1282	497	785	0.022634	0.234714	0.0570214	0.491277	0.0238115	0.44684	0.368852	1
creatinine clearance	DIGEORGE syndrome, Noonan syndrome, Marfan syndrome, Alagille syndrome	NOTCH2	897	399	498	0.0228144	0.234722	0.297203	0.823007	0.00943801	0.302092	0.348505	0.991731
Mitral regurgitation	Noonan syndrome, Marfan syndrome	PRODH	446	267	179	0.0228966	0.234722	0.656551	0.970313	0.707623	0.977097	0.975635	1
Hypertriglyceridemia	Alagille syndrome	MAP2K1	1555	616	939	0.0237888	0.242484	0.0155002	0.266834	0.00958943	0.302092	0.533614	1
Joint hypermobility	Noonan syndrome, Marfan syndrome	COMT	691	275	416	0.0242099	0.245382	0.487851	0.912246	0.402906	0.886574	0.517149	1
Premature osteoarthritis	Marfan syndrome	MAP2K1	1555	616	939	0.0245321	0.247251	0.736892	0.997184	0.751493	0.979734	0.87238	1
Urine sodium concentration	DIGEORGE syndrome, Noonan syndrome, Marfan syndrome, Alagille syndrome	BRAF				0.0252081	0.252645
Cafe-au-lait spot	Noonan syndrome	SHOC2	1183	422	761	0.0254641	0.253056	0.12787	0.667557	0.170719	0.827126	0.540815	1
Growth abnormality	Alagille syndrome, DIGEORGE syndrome, Noonan syndrome, Marfan syndrome	COMT	691	275	416	0.0255313	0.253056	0.489145	0.912246	0.0476327	0.587061	0.808543	1
Increased urinary potassium	DIGEORGE syndrome, Noonan syndrome, Marfan syndrome, Alagille syndrome	SOS1	1966	672	1294	0.0259558	0.25585	0.193329	0.749913	0.0358988	0.545819	0.160627	0.871728
Systolic blood pressure	DIGEORGE syndrome, Noonan syndrome, Marfan syndrome, Alagille syndrome	A2ML1	937	494	443	0.0261611	0.256464	0.200306	0.758561	0.377015	0.886574	0.689688	1
Abnormality of connective tissue	DIGEORGE syndrome, Marfan syndrome	FBN1	1962	968	994	0.0271778	0.264428	0.347783	0.855782	0.117819	0.766931	1	1
Growth abnormality	Alagille syndrome, DIGEORGE syndrome, Noonan syndrome, Marfan syndrome	MAP2K1	1555	616	939	0.0272682	0.264428	0.103803	0.611008	0.0257581	0.454696	0.30605	0.973286
Gastroesophageal reflux	DIGEORGE syndrome, Noonan syndrome, Marfan syndrome, Alagille syndrome	SHOC2	1183	422	761	0.0274512	0.264771	0.157543	0.716137	0.150869	0.801683	0.432524	1
Diastolic blood pressure	DIGEORGE syndrome, Noonan syndrome, Marfan syndrome, Alagille syndrome	KAT6B	1923	696	1227	0.027608	0.26486	0.0894957	0.596992	0.140715	0.787799	0.705976	1
Abnormality of connective tissue	DIGEORGE syndrome, Marfan syndrome	HIC2	100	56	44	0.0279745	0.266948	0.575128	0.940797	0.829826	0.986039	0.655712	1
Abnormality of connective tissue	DIGEORGE syndrome, Marfan syndrome	RAF1	1282	497	785	0.0281919	0.267599	0.000664507	0.031217	0.014069	0.360954	0.000161309	0.0168003
Band keratopathy	Alagille syndrome	KAT6B	1923	696	1227	0.0287776	0.271721	0.558295	0.937089	0.176501	0.82721	0.868695	1
Cryptorchidism	Noonan syndrome	DGCR8	603	231	372	0.0291983	0.27425	0.565444	0.938066	0.00587188	0.223625	0.999192	1
Ptosis	Noonan syndrome	PTPN11	832	263	569	0.0295376	0.275338	0.78596	1	0.912625	0.999425	0.852319	1
Intellectual disability, mild	Alagille syndrome	HIC2	100	57	43	0.0296211	0.275338	0.17145	0.725059	0.0729544	0.687538	0.0870324	0.757009
Strabism	Alagille syndrome	RAF1	1282	497	785	0.0304673	0.279576	0.384202	0.872994	0.360158	0.884958	0.34606	0.991731
subcutaneous adipose tissue	Marfan syndrome	RRAS	171	67	104	0.0305758	0.279576	0.143655	0.686313	0.681675	0.9769	0.922302	1
Acne	DIGEORGE syndrome	SHOC2	1183	422	761	0.0307147	0.279576	0.198942	0.756198	0.253979	0.866627	0.999906	1
Incisional hernia	Marfan syndrome	KRAS	733	329	404	0.0309948	0.279576	0.307403	0.828426	0.364372	0.884958	0.462076	1
Spondylolisthesis	Marfan syndrome	NRAS	246	84	162	0.0310539	0.279576	0.314283	0.829722	0.784964	0.979734	0.255453	0.957842
Gastroesophageal reflux	DIGEORGE syndrome, Noonan syndrome, Marfan syndrome, Alagille syndrome	COMT	691	275	416	0.0311169	0.279576	0.0942676	0.596992	0.0479748	0.587061	0.825917	1
Attention deficit hyperactivity disorder	DIGEORGE syndrome	MAP2K1	1555	616	939	0.0311679	0.279576	0.0037114	0.103078	0.00129207	0.0933848	0.19103	0.910437
Standing/sitting height ratio	DIGEORGE syndrome, Noonan syndrome,Marfan syndrome	SOS2	1792	731	1061	0.0314136	0.280378	0.0719265	0.556291	0.116627	0.766931	0.861074	1
subcutaneous adipose tissue	Marfan syndrome	SOS1				0.0316911	0.281454
Hypertriglyceridemia	Alagille syndrome	KRAS	733	329	404	0.0326312	0.288376	0.0022454	0.0730806	0.0131816	0.347561	0.00684898	0.245973
Intellectual disability, mild	Alagille syndrome	KRAS	733	330	403	0.0329905	0.289722	0.5944	0.950219	0.407307	0.886574	0.386089	1
Hydronephrosis	DIGEORGE syndrome	DGCR2	1267	628	639	0.0331065	0.289722	0.268924	0.803141	0.314341	0.879858	0.424469	1
Premature osteoarthritis	Marfan syndrome	CBL	1295	386	909	0.0334772	0.291544	0.454979	0.896329	0.959182	1	0.618519	1
Increased urinary potassium	DIGEORGE syndrome, Noonan syndrome, Marfan syndrome, Alagille syndrome	KAT6B	1923	694	1229	0.0336979	0.292048	0.112113	0.634594	0.0724265	0.687538	0.289813	0.96885
Attention deficit hyperactivity disorder	DIGEORGE syndrome	KRAS	733	330	403	0.0340597	0.293765	0.179429	0.737694	0.052034	0.597897	0.201607	0.923912
Body mass index	DIGEORGE syndrome, Noonan syndrome, Marfan syndrome, Alagille syndrome	TBX1	457	217	240	0.0343953	0.29524	0.132155	0.669779	0.169762	0.827126	0.72878	1
Bone mineral density	Marfan syndrome	JAG1	570	257	313	0.034977	0.298358	0.627734	0.96116	0.0402119	0.560126	0.68893	1
Joint hypermobility	Noonan syndrome, Marfan syndrome	RASA2	1665	454	1211	0.0350912	0.298358	0.647294	0.970009	0.318391	0.879858	0.767422	1
Cafe-au-lait spot	Noonan syndrome	RAF1	1282	497	785	0.0356516	0.301693	0.0548775	0.491277	0.080416	0.706779	0.38298	1
Joint hypermobility	Noonan syndrome, Marfan syndrome	RRAS	171	67	104	0.0361557	0.304522	0.105589	0.614364	0.083024	0.714376	0.232309	0.9411
Intellectual disability, mild	Alagille syndrome	JAG1	580	257	323	0.0368928	0.309127	0.229543	0.779995	0.30389	0.879858	0.713089	1
Diastolic blood pressure	DIGEORGE syndrome, Noonan syndrome, Marfan syndrome, Alagille syndrome	RASA2	1665	454	1211	0.0370469	0.309127	0.310626	0.829722	0.038158	0.551966	0.280079	0.96885
subcutaneous adipose tissue	Marfan syndrome	SHOC2	1183	422	761	0.0385969	0.320569	0.828773	1	0.406822	0.886574	0.875365	1
Hypercholesterolemia	Alagille syndrome	DGCR8	603	231	372	0.0391155	0.32276	0.134471	0.671938	0.22637	0.860454	0.0764245	0.733578
Growth abnormality	Alagille syndrome, DIGEORGE syndrome, Noonan syndrome, Marfan syndrome	FBN1	1962	968	994	0.0392941	0.32276	0.737534	0.997184	0.144997	0.796912	0.549972	1
Microalbuminuria	DIGEORGE syndrome, Noonan syndrome, Marfan syndrome, Alagille syndrome	A2ML1	937	492	445	0.0396696	0.32276	0.784651	1	0.880813	0.995515	0.546469	1
Amblyopia	DIGEORGE syndrome	NRAS	246	84	162	0.0396954	0.32276	0.00234375	0.0739701	0.0818165	0.71307	0.0593955	0.673087
Bipolar affective disorder	DIGEORGE syndrome	FBN1	1962	968	994	0.0397603	0.32276	0.0616936	0.508296	0.0308001	0.512143	0.0332319	0.573378
Schizophrenia	DIGEORGE syndrome	DGCR8	603	231	372	0.0401588	0.324195	0.690511	0.980436	0.124857	0.776352	0.97614	1
Cataract	Alagille syndrome, Marfan syndrome	RIT1	234	90	144	0.0402985	0.324195	0.0385864	0.418623	0.010442	0.302092	0.845061	1
Hydronephrosis	DIGEORGE syndrome	BRAF				0.0412959	0.330736
Congestive heart failure	Marfan syndrome	DGCR6	275	164	111	0.0420995	0.335674	0.0357265	0.402262	0.0457133	0.576278	0.0639513	0.697438
Cirrhosis	Alagille syndrome	DGCR8	603	231	372	0.0423113	0.335869	0.886124	1	0.16116	0.818772	0.971671	1
Standing/sitting height ratio	DIGEORGE syndrome, Noonan syndrome,Marfan syndrome	DGCR6	275	164	111	0.042533	0.336142	0.533907	0.922661	0.931234	1	0.942643	1
Cataract	Alagille syndrome, Marfan syndrome	LZTR1	400	198	202	0.042852	0.336889	0.125138	0.667557	0.172656	0.82721	0.29755	0.96885
Cataract	Alagille syndrome, Marfan syndrome	SOS2	1792	730	1062	0.0431208	0.336889	0.420186	0.886766	0.937974	1	0.257585	0.959839
subcutaneous adipose tissue	Marfan syndrome	A2ML1	937	494	443	0.0431909	0.336889	0.264308	0.803141	0.341344	0.881048	0.21007	0.930221
Standing/sitting height ratio	DIGEORGE syndrome, Noonan syndrome,Marfan syndrome	BRAF				0.0440967	0.342465
Cafe-au-lait spot	Noonan syndrome	BRAF				0.0445306	0.344345
creatinine clearance	DIGEORGE syndrome, Noonan syndrome, Marfan syndrome, Alagille syndrome	PRODH	446	267	179	0.0454449	0.349906	0.988691	1	0.733683	0.977287	0.991462	1
Urine sodium concentration	DIGEORGE syndrome, Noonan syndrome, Marfan syndrome, Alagille syndrome	DGCR8	603	231	372	0.0458854	0.350016	0.51298	0.917059	0.91809	0.999425	0.631465	1
Attention deficit hyperactivity disorder	DIGEORGE syndrome	HIC2	100	56	44	0.0459685	0.350016	0.00773603	0.169623	0.0389757	0.559905	0.00408835	0.166981
Abnormality of head or neck	Alagille syndrome, DIGEORGE syndrome, Noonan syndrome, Marfan syndrome	PRODH	446	267	179	0.0460445	0.350016	0.65414	0.970313	0.795781	0.979734	0.840827	1
Hypertriglyceridemia	Alagille syndrome	LZTR1	400	198	202	0.0480251	0.362874	0.00825572	0.175476	0.245042	0.862033	0.135375	0.844107
subcutaneous adipose tissue	Marfan syndrome	SOS2	1792	731	1061	0.048264	0.362874	0.0170966	0.271849	0.00265416	0.14176	0.124036	0.842188
Scoliosis	DIGEORGE syndrome	PRODH	446	267	179	0.0483428	0.362874	0.0901584	0.596992	0.7048	0.977097	0.552048	1
Abnormality of the cardiovascular system	Alagille syndrome, DIGEORGE syndrome, Noonan syndrome, Marfan syndrome	BRAF				0.0488698	0.365302
Growth abnormality	Alagille syndrome, DIGEORGE syndrome, Noonan syndrome, Marfan syndrome	CBL	1295	385	910	0.049365	0.367078	0.399084	0.876483	0.193661	0.833044	0.226717	0.9411
Umbilical hernia	DIGEORGE syndrome	A2ML1	937	494	443	0.0496211	0.367078	0.718076	0.990565	0.55198	0.942437	0.559463	1
Abnormality of the cardiovascular system	Alagille syndrome, DIGEORGE syndrome, Noonan syndrome, Marfan syndrome	NOTCH2	897	397	500	0.0498394	0.367078	0.077944	0.569675	0.208293	0.847454	0.600174	1
Schizophrenia	DIGEORGE syndrome	DGCR2	1267	628	639	0.0499258	0.367078	0.574331	0.940797	0.342367	0.881048	0.625748	1
Cataract	Alagille syndrome, Marfan syndrome	CBL	1295	386	909	0.0502307	0.367812	0.513227	0.917059	0.585149	0.952999	0.908932	1
Intellectual disability, mild	Alagille syndrome	SOS1	1965	670	1295	0.050471	0.368069	0.00788835	0.171161	0.0170234	0.386976	0.161237	0.871728
Abnormality of connective tissue	DIGEORGE syndrome, Marfan syndrome	PTPN11	832	263	569	0.0513941	0.373284	0.96709	1	0.321534	0.879858	0.980564	1
Femoral hernia	DIGEORGE syndrome	PTPN11	832	263	569	0.0519909	0.376096	0.871443	1	0.130041	0.77838	0.993371	1
Systolic blood pressure	DIGEORGE syndrome, Noonan syndrome, Marfan syndrome, Alagille syndrome	MAP2K1	1555	616	939	0.0525085	0.378314	0.61107	0.960979	0.726754	0.977287	0.432214	1
Retinal detachment	Marfan syndrome	KRAS	733	329	404	0.0535182	0.384047	0.321976	0.842559	0.195652	0.833044	0.713636	1
Seborrheic dermatitis	DIGEORGE syndrome	SHOC2	1183	422	761	0.054235	0.38764	0.707361	0.984333	0.0167971	0.386976	0.999999	1
Aortic dissection	Marfan syndrome	RASA2	1665	454	1211	0.0544538	0.387659	0.0948653	0.596992	0.110749	0.762133	0.0354444	0.595409
Congestive heart failure	Marfan syndrome	CBL	1295	386	909	0.0551797	0.390534	0.239	0.793189	0.956666	1	0.566272	1
Hypercholesterolemia	Alagille syndrome	RRAS	171	67	104	0.0554719	0.390534	0.784945	1	0.390095	0.886574	0.841095	1
Renal tubular acidosis	Alagille syndrome	LZTR1	400	198	202	0.0555106	0.390534	0.522752	0.92045	0.32044	0.879858	0.733949	1
Aortic regurgitation	Marfan syndrome	DGCR2	1267	628	639	0.0568747	0.397183	0.330781	0.844384	0.223629	0.853967	0.398635	1
Intellectual disability, mild	Alagille syndrome	COMT	691	276	415	0.0569462	0.397183	0.143299	0.686186	0.497308	0.934293	0.475745	1
Standing/sitting height ratio	DIGEORGE syndrome, Noonan syndrome,Marfan syndrome	MAP2K1	1555	616	939	0.0572114	0.397183	0.00514706	0.126209	0.000341825	0.0445014	0.1824	0.893976
Growth abnormality	Alagille syndrome, DIGEORGE syndrome, Noonan syndrome, Marfan syndrome	PTPN11	832	262	570	0.0575497	0.397183	0.236263	0.791214	0.466696	0.921847	0.65647	1
Aortic regurgitation	Marfan syndrome	TBX1	457	217	240	0.0575627	0.397183	0.171606	0.725059	0.435219	0.901154	0.270097	0.966179
Spondylolisthesis	Marfan syndrome	BRAF				0.0578347	0.397531
Retinal detachment	Marfan syndrome	NOTCH2	897	397	500	0.0588558	0.40126	0.621489	0.96116	0.393785	0.886574	0.421567	1
Abnormality of the skeletal system	Alagille syndrome, DIGEORGE syndrome, Noonan syndrome, Marfan syndrome	NRAS	246	84	162	0.0590412	0.40126	0.655424	0.970313	0.947785	1	0.19146	0.910437
Abnormality of head or neck	Alagille syndrome, DIGEORGE syndrome, Noonan syndrome, Marfan syndrome	LZTR1	400	198	202	0.0590484	0.40126	0.517533	0.91807	0.906179	0.999425	0.21203	0.930221
Spondylolisthesis	Marfan syndrome	DGCR8	603	231	372	0.0607738	0.411427	0.517875	0.91807	0.264956	0.871884	0.851654	1
creatinine clearance	DIGEORGE syndrome, Noonan syndrome, Marfan syndrome, Alagille syndrome	SHOC2	1183	422	761	0.0620223	0.418301	0.103086	0.611008	0.101708	0.760387	0.373163	1
Hypercholesterolemia	Alagille syndrome	MAP2K1	1555	616	939	0.0626291	0.418902	0.154385	0.716137	0.50997	0.934293	0.506988	1
Hypertriglyceridemia	Alagille syndrome	TBX1	457	217	240	0.0627419	0.418902	0.0131503	0.238192	0.0243882	0.450646	0.0296635	0.563747
Cafe-au-lait spot	Noonan syndrome	DGCR8	603	231	372	0.062812	0.418902	0.0822046	0.578847	0.393986	0.886574	0.0454057	0.643623
Gastroesophageal reflux	DIGEORGE syndrome, Noonan syndrome, Marfan syndrome, Alagille syndrome	LZTR1	400	198	202	0.0649736	0.431713	0.0170746	0.271849	0.913761	0.999425	0.144555	0.858968
Microalbuminuria	DIGEORGE syndrome, Noonan syndrome, Marfan syndrome, Alagille syndrome	FBN1	1962	967	995	0.0678935	0.447285	0.31374	0.829722	0.137729	0.786436	0.165582	0.875655
Congestive heart failure	Marfan syndrome	RIT1	234	90	144	0.0681588	0.447285	0.248944	0.796051	0.0891758	0.714376	0.739506	1
Gastroesophageal reflux	DIGEORGE syndrome, Noonan syndrome, Marfan syndrome, Alagille syndrome	CBL	1295	386	909	0.0685086	0.447285	0.175361	0.730553	0.448952	0.91595	0.247024	0.955068
Ptosis	Noonan syndrome	TBX1	457	217	240	0.0688916	0.447285	0.761644	1	0.849244	0.994126	0.707299	1
abnormality of the kidney		TBX1	457	217	240	0.0690966	0.447285	0.526748	0.921042	0.419543	0.892654	0.709335	1
Abnormality of the digestive system	Alagille syndrome, DIGEORGE syndrome, Marfan syndrome	COMT	691	275	416	0.0694083	0.447285	0.929214	1	0.584918	0.952999	0.975757	1
Schizophrenia	DIGEORGE syndrome	RAF1	1282	497	785	0.0694182	0.447285	0.0317764	0.394601	0.11681	0.766931	0.340994	0.991731
Premature osteoarthritis	Marfan syndrome	LZTR1	400	198	202	0.0694392	0.447285	0.0822557	0.578847	0.564508	0.948067	0.291643	0.96885
Cholelithiasis	DIGEORGE syndrome	KRAS	733	329	404	0.0695611	0.447285	0.242864	0.793189	0.648517	0.965001	0.589684	1
Mitral regurgitation	Noonan syndrome, Marfan syndrome	DGCR8	603	231	372	0.0701389	0.447907	0.0455028	0.462353	0.211534	0.847454	0.0552985	0.647116
Cholelithiasis	DIGEORGE syndrome	CBL	1295	386	909	0.0701571	0.447907	0.328969	0.843896	0.384867	0.886574	0.261364	0.96151
Cirrhosis	Alagille syndrome	PTPN11	832	263	569	0.0705581	0.44887	0.564123	0.938066	0.523229	0.934293	0.815605	1
Stroke	Alagille syndrome	DGCR2	1267	628	639	0.0724008	0.458965	0.012359	0.229854	0.0423413	0.560126	0.00586013	0.221939
Schizophrenia	DIGEORGE syndrome	NRAS	246	84	162	0.0734364	0.459599	0.418515	0.885515	0.875767	0.995515	0.980288	1
Urine sodium concentration	DIGEORGE syndrome, Noonan syndrome, Marfan syndrome, Alagille syndrome	PTPN11	832	262	570	0.0739358	0.459599	0.61565	0.960979	0.362935	0.884958	0.386751	1
Abnormality of the nervous system	Alagille syndrome, DIGEORGE syndrome, Noonan syndrome, Marfan syndrome	FBN1	1962	968	994	0.0739614	0.459599	0.207704	0.764956	0.184561	0.8289	0.157452	0.871728
Standing/sitting height ratio	DIGEORGE syndrome, Noonan syndrome,Marfan syndrome	RRAS	171	67	104	0.0740415	0.459599	0.125255	0.667557	0.696785	0.9769	0.736204	1
Incisional hernia	Marfan syndrome	PRODH	446	267	179	0.0744749	0.459599	0.441207	0.890819	0.338567	0.881048	0.999777	1
Abnormality of the nervous system	Alagille syndrome, DIGEORGE syndrome, Noonan syndrome, Marfan syndrome	SHOC2	1183	422	761	0.0747526	0.459599	0.895847	1	0.661856	0.971562	0.946067	1
Congestive heart failure	Marfan syndrome	PRODH	446	267	179	0.0747924	0.459599	0.0357065	0.402262	0.197877	0.834264	0.0225924	0.475352
Schizophrenia	DIGEORGE syndrome	SOS1	1966	671	1295	0.0749189	0.459599	0.987767	1	0.849994	0.994126	0.910601	1
Diastolic blood pressure	DIGEORGE syndrome, Noonan syndrome, Marfan syndrome, Alagille syndrome	SOS1	1966	671	1295	0.0749775	0.459599	0.072641	0.556291	0.121706	0.768225	0.512873	1
Diastolic blood pressure	DIGEORGE syndrome, Noonan syndrome, Marfan syndrome, Alagille syndrome	BRAF				0.0750628	0.459599
Aortic dissection	Marfan syndrome	A2ML1	937	494	443	0.0760282	0.461682	0.181981	0.73924	0.450032	0.91595	0.323849	0.983599
Aortic dissection	Marfan syndrome	RRAS	171	67	104	0.0760833	0.461682	0.57882	0.942234	0.234012	0.862033	0.724795	1
Mitral regurgitation	Noonan syndrome, Marfan syndrome	SOS2	1792	730	1062	0.076215	0.461682	0.513398	0.917059	0.77268	0.979734	0.713955	1
Retinal detachment	Marfan syndrome	A2ML1	937	494	443	0.0764323	0.461682	0.15923	0.717264	0.202045	0.841718	0.840488	1
Joint hypermobility	Noonan syndrome, Marfan syndrome	PTPN11	832	263	569	0.0771301	0.464333	0.155654	0.716137	0.778862	0.979734	0.162885	0.873543
Bone mineral density	Marfan syndrome	RRAS	146	69	77	0.0774825	0.464895	0.327161	0.842611	0.518318	0.934293	0.176002	0.884697
Acne	DIGEORGE syndrome	A2ML1	937	494	443	0.0783372	0.468456	3.32844e-08	9.90449e-06	0.000884778	0.083557	4.37756e-17	9.11846e-14
Standing/sitting height ratio	DIGEORGE syndrome, Noonan syndrome,Marfan syndrome	CBL	1295	386	909	0.07906	0.470161	0.367844	0.861442	0.191322	0.8301	0.204545	0.923912
Mitral regurgitation	Noonan syndrome, Marfan syndrome	DGCR6	275	164	111	0.0794619	0.470161	0.56252	0.938066	0.633735	0.964949	0.962609	1
Increased urinary potassium	DIGEORGE syndrome, Noonan syndrome, Marfan syndrome, Alagille syndrome	COMT	691	275	416	0.0796829	0.470161	0.25228	0.79621	0.0250147	0.450646	0.204212	0.923912
Systolic blood pressure	DIGEORGE syndrome, Noonan syndrome, Marfan syndrome, Alagille syndrome	NOTCH2	897	397	500	0.0798998	0.470161	0.579906	0.942234	0.616187	0.959831	0.366213	1
Lymphedema	Noonan syndrome	COMT	691	275	416	0.0799327	0.470161	0.189845	0.749625	0.0204343	0.421256	0.403731	1
Abnormality of the digestive system	Alagille syndrome, DIGEORGE syndrome, Marfan syndrome	NOTCH2	897	397	500	0.0802736	0.470624	0.335864	0.846996	0.129425	0.77838	0.808966	1
Stroke	Alagille syndrome	RIT1	234	90	144	0.0809915	0.473286	0.155266	0.716137	0.117269	0.766931	0.176555	0.884697
Acne	DIGEORGE syndrome	SOS1	1966	671	1295	0.0839543	0.487125	0.69564	0.983813	0.487799	0.934293	0.703491	1
Increased urinary potassium	DIGEORGE syndrome, Noonan syndrome, Marfan syndrome, Alagille syndrome	A2ML1	937	494	443	0.08434	0.487125	0.204326	0.764956	0.819703	0.984683	0.588018	1
Abnormality of the digestive system	Alagille syndrome, DIGEORGE syndrome, Marfan syndrome	PRODH	446	267	179	0.0844092	0.487125	0.0550203	0.491277	0.368077	0.88534	0.339559	0.989234
Intellectual disability, mild	Alagille syndrome	NRAS	246	84	162	0.0844458	0.487125	0.703698	0.984333	0.0958544	0.734061	0.684133	1
Body mass index	DIGEORGE syndrome, Noonan syndrome, Marfan syndrome, Alagille syndrome	FBN1	1962	968	994	0.08741	0.502607	0.886681	1	0.944327	1	0.722124	1
Aortic regurgitation	Marfan syndrome	A2ML1	937	494	443	0.0879518	0.504107	0.126777	0.667557	0.800485	0.979734	0.384615	1
Papillary thyroid carcinoma	Alagille syndrome	PTPN11	832	263	569	0.0885378	0.505849	0.65781	0.970313	0.628447	0.964949	0.864297	1
Hypothyroidism	DIGEORGE syndrome, Noonan syndrome	FBN1	1962	968	994	0.0888603	0.50608	0.194622	0.752127	0.762661	0.979734	0.127665	0.842188
Renal tubular acidosis	Alagille syndrome	RASA2	1665	454	1211	0.0902044	0.51211	0.0580896	0.49388	0.431944	0.898841	0.738232	1
Attention deficit hyperactivity disorder	DIGEORGE syndrome	SOS1				0.0911636	0.515923
Congestive heart failure	Marfan syndrome	COMT	691	275	416	0.0920465	0.519281	0.105038	0.612871	0.684607	0.9769	0.0946593	0.776387
Myopia	Alagille syndrome, Marfan syndrome	KRAS	733	329	404	0.0927834	0.5215	0.539067	0.923419	0.267686	0.873012	0.904982	1
Congestive heart failure	Marfan syndrome	RASA2	1665	454	1211	0.0930211	0.5215	0.374088	0.867843	0.543309	0.940184	0.40899	1
Aortic regurgitation	Marfan syndrome	DGCR6	275	164	111	0.0933369	0.52164	2.96221e-05	0.00280468	0.00651918	0.234919	0.000181886	0.0180413
Aortic regurgitation	Marfan syndrome	PRODH	446	267	179	0.0936566	0.521801	2.83636e-05	0.00280468	0.00246083	0.135548	7.04232e-05	0.00862891
subcutaneous adipose tissue	Marfan syndrome	TBX1	457	217	240	0.0945162	0.52496	0.131603	0.669779	0.329666	0.879858	0.716732	1
Cafe-au-lait spot	Noonan syndrome	RRAS	171	67	104	0.095123	0.526619	0.128332	0.667557	0.513601	0.934293	0.0367859	0.603083
Abnormality of the nervous system	Alagille syndrome, DIGEORGE syndrome, Noonan syndrome, Marfan syndrome	PTPN11	832	263	569	0.095402	0.526619	0.286162	0.820153	0.350354	0.881048	0.148138	0.858968
Bipolar affective disorder	DIGEORGE syndrome	NRAS	246	84	162	0.0968613	0.533034	0.0768034	0.566412	0.103061	0.760387	0.74807	1
Glaucoma	Marfan syndrome	RRAS	171	67	104	0.0978549	0.53539	0.401377	0.87721	0.544789	0.940184	0.551365	1
Bipolar affective disorder	DIGEORGE syndrome	DGCR8	603	231	372	0.0979592	0.53539	0.94855	1	0.646334	0.965001	0.879544	1
Femoral hernia	DIGEORGE syndrome	DGCR8	603	231	372	0.0981847	0.53539	0.00292889	0.0897187	0.183435	0.8289	0.0898716	0.764092
Obesity	DIGEORGE syndrome	COMT	691	275	416	0.0992167	0.539378	0.208016	0.764956	0.0363458	0.54861	0.45822	1
creatinine clearance	DIGEORGE syndrome, Noonan syndrome, Marfan syndrome, Alagille syndrome	DGCR6	275	164	111	0.100582	0.543648	0.969247	1	0.823324	0.985745	0.942006	1
Hypothyroidism	DIGEORGE syndrome, Noonan syndrome	HIC2	100	56	44	0.100608	0.543648	0.0697476	0.548242	0.26855	0.873012	0.146891	0.858968
Cholelithiasis	DIGEORGE syndrome	SHOC2	1183	422	761	0.101106	0.543701	0.321295	0.841833	0.453311	0.916661	0.401614	1
Mitral valve prolapse	Marfan syndrome	MAP2K1	1555	616	939	0.101224	0.543701	0.664182	0.970836	0.940164	1	0.524482	1
Amblyopia	DIGEORGE syndrome	TBX1	457	217	240	0.101763	0.544963	0.513245	0.917059	0.747457	0.979216	0.515542	1
Chronic bronchitis	Marfan syndrome	COMT	691	275	416	0.102329	0.546366	0.0767699	0.566412	0.309231	0.879858	0.214864	0.934942
subcutaneous adipose tissue	Marfan syndrome	DGCR2	1267	628	639	0.103238	0.548636	0.0834821	0.579809	0.286913	0.879858	0.488426	1
Aortic valve stenosis	Noonan syndrome	SHOC2	1183	422	761	0.103815	0.548636	0.428443	0.888426	0.349749	0.881048	0.2846	0.96885
Ptosis	Noonan syndrome	KAT6B	1923	696	1227	0.103828	0.548636	0.0990016	0.601226	0.00984865	0.302092	0.506946	1
Abnormality of head or neck	Alagille syndrome, DIGEORGE syndrome, Noonan syndrome, Marfan syndrome	RAF1	1282	497	785	0.103978	0.548636	0.273254	0.806197	0.182605	0.8289	0.520236	1
Chronic bronchitis	Marfan syndrome	MAP2K1	1555	616	939	0.10507	0.550992	0.221776	0.774273	0.597515	0.959831	0.218917	0.934942
Umbilical hernia	DIGEORGE syndrome	CBL	1295	386	909	0.10511	0.550992	0.0345501	0.39896	0.485161	0.933309	0.442282	1
Increased urinary potassium	DIGEORGE syndrome, Noonan syndrome, Marfan syndrome, Alagille syndrome	JAG1	580	257	323	0.105677	0.550992	0.0793689	0.57206	0.522058	0.934293	0.0598997	0.674439
abnormality of the kidney		DGCR2	1267	628	639	0.105796	0.550992	0.662868	0.970313	0.244762	0.862033	0.701778	1
Anxiety	DIGEORGE syndrome, Noonan syndrome, Marfan syndrome, Alagille syndrome	KAT6B	1923	696	1227	0.10596	0.550992	0.06194	0.508296	0.132987	0.782496	0.391924	1
Ptosis	Noonan syndrome	HIC2	100	56	44	0.10669	0.551314	0.610413	0.960979	0.221368	0.853967	0.69687	1
Schizophrenia	DIGEORGE syndrome	PTPN11	832	263	569	0.107287	0.551314	0.191944	0.749847	0.115134	0.766931	0.802492	1
Increased urinary potassium	DIGEORGE syndrome, Noonan syndrome, Marfan syndrome, Alagille syndrome	NRAS	246	84	162	0.107422	0.551314	0.162082	0.718297	0.464186	0.921847	0.104774	0.811058
Seborrheic dermatitis	DIGEORGE syndrome	SOS2	1792	730	1062	0.107882	0.551314	0.999781	1	0.390578	0.886574	1	1
Incisional hernia	Marfan syndrome	FBN1	1962	968	994	0.108237	0.551314	0.0313697	0.393632	0.39126	0.886574	0.0955764	0.779302
Amblyopia	DIGEORGE syndrome	SOS2	1792	730	1062	0.10843	0.551314	0.371593	0.866773	0.691793	0.9769	0.134131	0.844107
Congestive heart failure	Marfan syndrome	SOS2	1792	730	1062	0.108457	0.551314	0.907708	1	0.720997	0.977287	0.942665	1
Microalbuminuria	DIGEORGE syndrome, Noonan syndrome, Marfan syndrome, Alagille syndrome	HIC2	100	57	43	0.10848	0.551314	0.0566392	0.491277	0.239456	0.862033	0.802485	1
Abnormality of head or neck	Alagille syndrome, DIGEORGE syndrome, Noonan syndrome, Marfan syndrome	DGCR6	275	164	111	0.108788	0.551317	0.664447	0.970836	0.794502	0.979734	0.236496	0.94391
Growth abnormality	Alagille syndrome, DIGEORGE syndrome, Noonan syndrome, Marfan syndrome	SOS2	1792	731	1061	0.109275	0.55136	0.537536	0.922661	0.137252	0.786436	0.34485	0.991731
Papillary thyroid carcinoma	Alagille syndrome	NOTCH2	897	397	500	0.109832	0.55136	0.157053	0.716137	0.289841	0.879858	0.123363	0.842188
creatinine clearance	DIGEORGE syndrome, Noonan syndrome, Marfan syndrome, Alagille syndrome	RRAS	171	67	104	0.10992	0.55136	0.0965584	0.598704	0.019094	0.410028	0.0723382	0.733578
Inguinal hernia	DIGEORGE syndrome	HIC2	100	56	44	0.110577	0.55136	0.816573	1	0.588245	0.955381	0.941871	1
Femoral hernia	DIGEORGE syndrome	A2ML1	937	494	443	0.110882	0.55136	0.758731	1	0.636305	0.964949	0.893992	1
Diastolic blood pressure	DIGEORGE syndrome, Noonan syndrome, Marfan syndrome, Alagille syndrome	RRAS	171	67	104	0.111166	0.55136	0.137751	0.673557	0.21684	0.853967	0.106286	0.813944
Aortic valve stenosis	Noonan syndrome	SOS1	1966	671	1295	0.111411	0.55136	0.358508	0.860547	0.86094	0.995515	0.203682	0.923912
Anxiety	DIGEORGE syndrome, Noonan syndrome, Marfan syndrome, Alagille syndrome	RAF1	1282	497	785	0.111437	0.55136	0.856725	1	0.458001	0.921203	0.979539	1
Amblyopia	DIGEORGE syndrome	DGCR8	603	231	372	0.111696	0.55136	0.215506	0.769366	0.191684	0.8301	0.849561	1
Systolic blood pressure	DIGEORGE syndrome, Noonan syndrome, Marfan syndrome, Alagille syndrome	TBX1	457	218	239	0.11187	0.55136	0.46125	0.899105	0.588431	0.955381	0.782806	1
Ptosis	Noonan syndrome	NOTCH2	897	397	500	0.112237	0.551654	0.0524134	0.487079	0.433936	0.900707	0.127315	0.842188
Body mass index	DIGEORGE syndrome, Noonan syndrome, Marfan syndrome, Alagille syndrome	NOTCH2	897	398	499	0.1134	0.554769	0.0976438	0.599033	0.135237	0.782496	0.762541	1
Growth abnormality	Alagille syndrome, DIGEORGE syndrome, Noonan syndrome, Marfan syndrome	PRODH	446	267	179	0.113663	0.554769	0.409998	0.884084	0.410398	0.886574	0.497511	1
Chronic bronchitis	Marfan syndrome	RIT1	234	90	144	0.113909	0.554769	0.249873	0.796051	0.170746	0.827126	0.830287	1
Hydronephrosis	DIGEORGE syndrome	FBN1	1962	968	994	0.114108	0.554769	0.144971	0.689298	0.392968	0.886574	0.408963	1
Hypothyroidism	DIGEORGE syndrome, Noonan syndrome	SHOC2	1183	422	761	0.115077	0.555884	0.446132	0.895273	0.284388	0.879858	0.726414	1
Bone mineral density	Marfan syndrome	SHOC2	1122	415	707	0.115223	0.555884	0.0986653	0.601145	0.566513	0.948067	0.152969	0.870583
creatinine clearance	DIGEORGE syndrome, Noonan syndrome, Marfan syndrome, Alagille syndrome	NRAS	246	84	162	0.115485	0.555884	0.30191	0.826385	0.850717	0.994413	0.159507	0.871728
Glaucoma	Marfan syndrome	SOS2	1792	730	1062	0.115577	0.555884	0.31258	0.829722	0.295799	0.879858	0.312197	0.974973
Umbilical hernia	DIGEORGE syndrome	DGCR6	275	164	111	0.116813	0.560326	0.227003	0.77541	0.923511	0.99983	0.470306	1
Small for gestational age	Noonan syndrome	CBL	1295	389	906	0.11828	0.564562	0.155555	0.716137	0.331392	0.879858	0.753538	1
Bone mineral density	Marfan syndrome	RIT1	202	92	110	0.11843	0.564562	0.250217	0.796051	0.232425	0.862033	0.127438	0.842188
Glaucoma	Marfan syndrome	HIC2	100	56	44	0.118939	0.564562	0.890837	1	0.661813	0.971562	0.795004	1
Stroke	Alagille syndrome	A2ML1	937	494	443	0.118955	0.564562	0.00169677	0.0620067	0.00294689	0.153202	0.231552	0.9411
creatinine clearance	DIGEORGE syndrome, Noonan syndrome, Marfan syndrome, Alagille syndrome	COMT	691	275	416	0.119352	0.564955	0.176068	0.732035	0.00301549	0.153202	0.270419	0.966179
Myopia	Alagille syndrome, Marfan syndrome	NRAS	246	84	162	0.121506	0.570455	0.975656	1	0.501747	0.934293	0.942787	1
Abnormality of the head	Alagille syndrome, Noonan syndrome	SHOC2	1122	415	707	0.121508	0.570455	0.494903	0.913615	0.00111342	0.0892021	0.303024	0.970917
Lymphedema	Noonan syndrome	HIC2	100	56	44	0.121774	0.570455	0.113192	0.637239	0.420414	0.893595	0.11539	0.840408
Mitral regurgitation	Noonan syndrome, Marfan syndrome	PTPN11	832	263	569	0.122105	0.570455	0.443318	0.893066	0.413742	0.888478	0.998856	1
Retinal detachment	Marfan syndrome	SOS2	1792	730	1062	0.122476	0.570455	0.208264	0.764956	0.188437	0.8289	0.359195	1
Inguinal hernia	DIGEORGE syndrome	A2ML1	937	494	443	0.122489	0.570455	0.20313	0.764956	0.312019	0.879858	0.347719	0.991731
Myopia	Alagille syndrome, Marfan syndrome	PTPN11	832	263	569	0.12274	0.570455	0.290581	0.820153	0.928874	1	0.207452	0.930221
Obesity	DIGEORGE syndrome	NOTCH2	897	397	500	0.124301	0.576219	0.256602	0.799197	0.0640075	0.647222	0.697716	1
Abnormality of the head	Alagille syndrome, Noonan syndrome	RAF1	1069	501	568	0.125473	0.58015	0.0278718	0.365138	0.14995	0.799682	0.15602	0.871728
Systolic blood pressure	DIGEORGE syndrome, Noonan syndrome, Marfan syndrome, Alagille syndrome	LZTR1	400	198	202	0.126464	0.583232	0.573524	0.940797	0.388033	0.886574	0.615827	1
Autism	DIGEORGE syndrome, Noonan syndrome, Marfan syndrome, Alagille syndrome	SOS1	1966	671	1295	0.128005	0.585566	0.0554293	0.491277	0.253064	0.866627	0.323957	0.983599
Hypercholesterolemia	Alagille syndrome	NOTCH2	897	397	500	0.128126	0.585566	0.575018	0.940797	0.763354	0.979734	0.6228	1
Inguinal hernia	DIGEORGE syndrome	MAP2K1	1555	616	939	0.128133	0.585566	0.162348	0.718297	0.180025	0.82721	0.570371	1
Stroke	Alagille syndrome	BRAF				0.128276	0.585566
Aortic dissection	Marfan syndrome	JAG1	580	257	323	0.130806	0.594398	0.177724	0.734521	0.9813	1	0.638201	1
Joint laxity	Noonan syndrome	NRAS	246	84	162	0.130874	0.594398	0.220989	0.774273	0.0545251	0.601939	0.405323	1
Intellectual disability, mild	Alagille syndrome	PRODH	446	269	177	0.131314	0.594892	0.803927	1	0.7882	0.979734	0.620952	1
Abnormality of the head	Alagille syndrome, Noonan syndrome	PTPN11	720	265	455	0.132004	0.596511	0.72941	0.993046	0.303289	0.879858	0.822942	1
abnormality of the kidney		DGCR6	275	164	111	0.132476	0.597141	0.0934271	0.596992	0.576608	0.950032	0.130734	0.842188
Renal tubular acidosis	Alagille syndrome	RRAS	171	67	104	0.133379	0.598757	0.13763	0.673557	0.956833	1	0.0857361	0.75673
abnormality of the kidney		JAG1	580	257	323	0.133948	0.598757	0.628623	0.96116	0.744367	0.977463	0.951863	1
Abnormality of connective tissue	DIGEORGE syndrome, Marfan syndrome	DGCR8	603	231	372	0.134093	0.598757	0.853861	1	0.97837	1	0.559023	1
Joint hypermobility	Noonan syndrome, Marfan syndrome	SOS1	1966	671	1295	0.13429	0.598757	0.388382	0.872994	0.678637	0.9769	0.200027	0.923912
Hypercholesterolemia	Alagille syndrome	HIC2	100	56	44	0.134503	0.598757	0.324076	0.842611	0.527072	0.934293	0.334169	0.985119
abnormality of the kidney		DGCR8	603	231	372	0.136496	0.605964	0.00221079	0.0730806	0.609678	0.959831	0.089033	0.761707
abnormality of the kidney		RIT1	234	90	144	0.137179	0.605964	0.888883	1	0.794701	0.979734	0.847751	1
Increased urinary potassium	DIGEORGE syndrome, Noonan syndrome, Marfan syndrome, Alagille syndrome	RASA2	1665	454	1211	0.137295	0.605964	0.650596	0.970313	0.482027	0.931885	0.521592	1
Scoliosis	DIGEORGE syndrome	SOS1	1966	671	1295	0.137474	0.605964	0.560644	0.938066	0.7097	0.977097	0.473037	1
Anxiety	DIGEORGE syndrome, Noonan syndrome, Marfan syndrome, Alagille syndrome	JAG1	580	257	323	0.138518	0.609071	0.354255	0.860547	0.484354	0.933309	0.546367	1
Mitral valve prolapse	Marfan syndrome	PRODH	446	267	179	0.140695	0.617134	0.57562	0.940797	0.351001	0.881048	0.694176	1
Umbilical hernia	DIGEORGE syndrome	RAF1	1282	497	785	0.142223	0.622313	0.38675	0.872994	0.52955	0.934714	0.13697	0.844107
Increased urinary potassium	DIGEORGE syndrome, Noonan syndrome, Marfan syndrome, Alagille syndrome	SHOC2	1183	422	761	0.142976	0.623	0.0928584	0.596992	0.164975	0.824083	0.298462	0.96885
abnormality of the kidney		SOS1	1966	671	1295	0.143075	0.623	0.780369	1	0.88739	0.996804	0.791933	1
Inguinal hernia	DIGEORGE syndrome	PTPN11	832	263	569	0.143695	0.624102	0.386152	0.872994	0.979382	1	0.271699	0.967414
Amblyopia	DIGEORGE syndrome	BRAF				0.144023	0.624102
Pneumothorax	Marfan syndrome	CBL	1295	386	909	0.14438	0.624137	0.209389	0.765188	0.75285	0.979734	0.53748	1
Mitral regurgitation	Noonan syndrome, Marfan syndrome	SOS1	1966	671	1295	0.144934	0.624561	0.548915	0.928077	0.962417	1	0.300584	0.96885
Increased urinary potassium	DIGEORGE syndrome, Noonan syndrome, Marfan syndrome, Alagille syndrome	PRODH	446	267	179	0.145174	0.624561	0.701146	0.984333	0.657158	0.969448	0.925406	1
Cataract	Alagille syndrome, Marfan syndrome	PRODH	446	267	179	0.146878	0.630117	0.227359	0.77541	0.740747	0.977463	0.0978232	0.783714
Optic atrophy	Marfan syndrome	JAG1	580	257	323	0.147168	0.630117	0.0152338	0.264434	0.379688	0.886574	0.0687415	0.715943
Emphysema	Marfan syndrome	COMT	691	275	416	0.147712	0.630941	0.755893	1	0.669483	0.974589	0.751809	1
Cataract	Alagille syndrome, Marfan syndrome	RAF1	1282	497	785	0.149016	0.633535	0.403384	0.87721	0.291043	0.879858	0.403218	1
Abnormality of the digestive system	Alagille syndrome, DIGEORGE syndrome, Marfan syndrome	DGCR2	1267	628	639	0.149471	0.633535	0.132936	0.66982	0.873853	0.995515	0.373486	1
Strabism	Alagille syndrome	COMT	691	275	416	0.149658	0.633535	0.108897	0.621795	0.779066	0.979734	0.200171	0.923912
Aortic dissection	Marfan syndrome	DGCR8	603	231	372	0.149957	0.633535	0.191095	0.749625	0.16704	0.827126	0.13113	0.842188
Standing/sitting height ratio	DIGEORGE syndrome, Noonan syndrome,Marfan syndrome	NOTCH2	897	398	499	0.150668	0.633535	0.0384101	0.418623	0.0484755	0.587061	0.0376384	0.603083
Cafe-au-lait spot	Noonan syndrome	JAG1	580	257	323	0.15071	0.633535	0.138649	0.67478	0.3123	0.879858	0.125034	0.842188
Incisional hernia	Marfan syndrome	CBL	1295	386	909	0.150883	0.633535	0.586109	0.944303	0.951514	1	0.733801	1
Spondylolisthesis	Marfan syndrome	SOS2	1792	730	1062	0.151165	0.633535	0.737715	0.997184	0.856489	0.995515	0.955865	1
Anxiety	DIGEORGE syndrome, Noonan syndrome, Marfan syndrome, Alagille syndrome	NOTCH2	897	397	500	0.151497	0.633535	0.33052	0.844384	0.539833	0.939409	0.278749	0.96885
Abnormality of the digestive system	Alagille syndrome, DIGEORGE syndrome, Marfan syndrome	FBN1	1962	968	994	0.151959	0.633986	0.335871	0.846996	0.252372	0.866627	0.974144	1
Femoral hernia	DIGEORGE syndrome	JAG1	580	257	323	0.153198	0.637059	0.525434	0.921042	0.450042	0.91595	0.459995	1
Bone mineral density	Marfan syndrome	DGCR6	269	167	102	0.153406	0.637059	0.256674	0.799197	0.673248	0.9769	0.129017	0.842188
Autism	DIGEORGE syndrome, Noonan syndrome, Marfan syndrome, Alagille syndrome	CBL	1295	386	909	0.154319	0.639374	0.500788	0.916857	0.191072	0.8301	0.999395	1
Cirrhosis	Alagille syndrome	SOS2	1792	730	1062	0.155131	0.641257	0.681014	0.977638	0.998363	1	0.382888	1
Abnormality of head or neck	Alagille syndrome, DIGEORGE syndrome, Noonan syndrome, Marfan syndrome	NOTCH2	897	397	500	0.156942	0.64586	0.243479	0.793189	0.789344	0.979734	0.268708	0.965562
Acne	DIGEORGE syndrome	BRAF				0.157514	0.64586
Pneumothorax	Marfan syndrome	NRAS	246	84	162	0.157551	0.64586	0.167212	0.718425	0.366503	0.88534	0.398752	1
creatinine clearance	DIGEORGE syndrome, Noonan syndrome, Marfan syndrome, Alagille syndrome	A2ML1	937	494	443	0.158376	0.64586	0.054144	0.491277	0.566918	0.948067	0.999796	1
Scoliosis	DIGEORGE syndrome	SHOC2	1183	422	761	0.158643	0.64586	0.475662	0.909829	0.95497	1	0.674923	1
Glaucoma	Marfan syndrome	JAG1	580	257	323	0.158728	0.64586	0.00500555	0.125621	0.00224022	0.129622	0.00389484	0.162259
Retinal detachment	Marfan syndrome	SHOC2	1183	422	761	0.158765	0.64586	0.616488	0.960979	0.661776	0.971562	0.767581	1
creatinine clearance	DIGEORGE syndrome, Noonan syndrome, Marfan syndrome, Alagille syndrome	RAF1	1282	497	785	0.159433	0.64596	0.212605	0.769366	0.279214	0.879858	0.177757	0.88607
Cataract	Alagille syndrome, Marfan syndrome	MAP2K1	1555	616	939	0.15952	0.64596	0.208329	0.764956	0.0424481	0.560126	0.645272	1
Cafe-au-lait spot	Noonan syndrome	COMT	691	275	416	0.160089	0.64596	0.941559	1	0.614275	0.959831	0.99904	1
Anxiety	DIGEORGE syndrome, Noonan syndrome, Marfan syndrome, Alagille syndrome	CBL	1295	386	909	0.16023	0.64596	0.145934	0.689298	0.466139	0.921847	0.529147	1
Incisional hernia	Marfan syndrome	SHOC2	1183	422	761	0.160991	0.647446	0.0497293	0.477356	0.92097	0.99983	0.0320104	0.572644
Joint laxity	Noonan syndrome	PTPN11	832	263	569	0.16132	0.647446	0.779613	1	0.195742	0.833044	0.833801	1
Acne	DIGEORGE syndrome	RASA2	1665	454	1211	0.162578	0.648735	0.284061	0.820153	0.119761	0.768225	0.999996	1
Intellectual disability, mild	Alagille syndrome	DGCR6	275	164	111	0.162707	0.648735	0.747265	1	0.817112	0.982785	0.555699	1
Bone mineral density	Marfan syndrome	TBX1	451	215	236	0.162791	0.648735	0.262932	0.803141	0.430354	0.89733	0.13153	0.842188
Premature osteoarthritis	Marfan syndrome	SOS1	1966	671	1295	0.163088	0.648735	0.0595377	0.49806	0.362548	0.884958	0.300802	0.96885
Obesity	DIGEORGE syndrome	TBX1	457	217	240	0.163786	0.649375	0.42678	0.888426	0.0871899	0.714376	0.615073	1
Aortic dissection	Marfan syndrome	COMT	691	275	416	0.164308	0.649375	0.491056	0.9129	0.908992	0.999425	0.415194	1
Retinal detachment	Marfan syndrome	CBL	1295	386	909	0.164335	0.649375	0.634719	0.961962	0.831722	0.987263	0.649253	1
Microalbuminuria	DIGEORGE syndrome, Noonan syndrome, Marfan syndrome, Alagille syndrome	PTPN11	829	260	569	0.164852	0.649988	0.678008	0.97666	0.248152	0.864382	0.691033	1
Anxiety	DIGEORGE syndrome, Noonan syndrome, Marfan syndrome, Alagille syndrome	SOS2	1792	730	1062	0.166168	0.650134	0.217181	0.769366	0.60396	0.959831	0.23589	0.94391
Mitral valve prolapse	Marfan syndrome	SHOC2	1183	422	761	0.166351	0.650134	0.342368	0.854911	0.723671	0.977287	0.855751	1
Ptosis	Noonan syndrome	KRAS	733	329	404	0.166836	0.650134	0.376635	0.867843	0.860632	0.995515	0.561019	1
Papillary thyroid carcinoma	Alagille syndrome	SHOC2	1183	422	761	0.167044	0.650134	0.162419	0.718297	0.391329	0.886574	0.292833	0.96885
Cafe-au-lait spot	Noonan syndrome	KAT6B	1923	696	1227	0.167916	0.650134	0.00891877	0.183939	0.0277972	0.478524	0.0670658	0.710282
Band keratopathy	Alagille syndrome	HIC2	100	56	44	0.168214	0.650134	0.191682	0.749847	0.0114888	0.323396	0.569341	1
Congestive heart failure	Marfan syndrome	PTPN11	832	263	569	0.168281	0.650134	0.631702	0.961302	0.801981	0.979734	0.726621	1
Papillary thyroid carcinoma	Alagille syndrome	MAP2K1	1555	616	939	0.168419	0.650134	0.52751	0.921042	0.232968	0.862033	0.887587	1
Growth abnormality	Alagille syndrome, DIGEORGE syndrome, Noonan syndrome, Marfan syndrome	LZTR1	400	198	202	0.168819	0.650134	0.29601	0.823007	0.690986	0.9769	0.475049	1
Optic atrophy	Marfan syndrome	RAF1	1282	497	785	0.168976	0.650134	0.411452	0.885461	0.617085	0.959831	0.668872	1
Spondylolisthesis	Marfan syndrome	PTPN11	832	263	569	0.169459	0.650134	0.577216	0.941346	0.1513	0.801929	0.897516	1
Attention deficit hyperactivity disorder	DIGEORGE syndrome	CBL	1295	386	909	0.169795	0.650134	0.50768	0.917059	0.708462	0.977097	0.563809	1
Abnormality of the digestive system	Alagille syndrome, DIGEORGE syndrome, Marfan syndrome	MAP2K1	1555	616	939	0.170096	0.650134	0.666456	0.97264	0.291087	0.879858	0.840365	1
Hypothyroidism	DIGEORGE syndrome, Noonan syndrome	RRAS	171	67	104	0.171242	0.650134	0.00307485	0.0928247	0.261177	0.866627	0.261229	0.96151
Cryptorchidism	Noonan syndrome	COMT	691	275	416	0.171282	0.650134	0.812601	1	0.765416	0.979734	0.82774	1
Abnormality of the cardiovascular system	Alagille syndrome, DIGEORGE syndrome, Noonan syndrome, Marfan syndrome	DGCR8	603	231	372	0.172061	0.650134	0.0342331	0.39896	0.505962	0.934293	0.573526	1
Incisional hernia	Marfan syndrome	BRAF				0.172727	0.650134
Gastroesophageal reflux	DIGEORGE syndrome, Noonan syndrome, Marfan syndrome, Alagille syndrome	FBN1	1962	968	994	0.173072	0.650134	0.0022398	0.0730806	0.078848	0.702092	0.0334489	0.573378
Hypercholesterolemia	Alagille syndrome	SOS1	1966	671	1295	0.173288	0.650134	0.712551	0.988178	0.521885	0.934293	0.832102	1
Abnormality of the head	Alagille syndrome, Noonan syndrome	FBN1				0.173329	0.650134
Urine sodium concentration	DIGEORGE syndrome, Noonan syndrome, Marfan syndrome, Alagille syndrome	NOTCH2	897	400	497	0.17337	0.650134	0.613924	0.960979	0.0409064	0.560126	0.48629	1
abnormality of the kidney		RRAS	171	67	104	0.173453	0.650134	0.639422	0.964457	0.319742	0.879858	0.804608	1
Premature osteoarthritis	Marfan syndrome	KAT6B	1923	696	1227	0.173729	0.650134	0.294196	0.821648	0.344659	0.881048	0.511284	1
Cafe-au-lait spot	Noonan syndrome	FBN1	1962	968	994	0.174212	0.650134	0.12873	0.667557	0.309548	0.879858	0.343065	0.991731
Attention deficit hyperactivity disorder	DIGEORGE syndrome	COMT	691	276	415	0.174307	0.650134	0.214552	0.769366	0.868403	0.995515	0.103882	0.811058
Incisional hernia	Marfan syndrome	DGCR6	275	164	111	0.174311	0.650134	0.971891	1	0.539483	0.939409	0.999998	1
Obesity	DIGEORGE syndrome	RASA2	1665	454	1211	0.176766	0.656568	0.0204047	0.293124	0.0101809	0.302092	0.465233	1
Mitral regurgitation	Noonan syndrome, Marfan syndrome	DGCR2	1267	628	639	0.17695	0.656568	0.15689	0.716137	0.776397	0.979734	0.118934	0.842188
subcutaneous adipose tissue	Marfan syndrome	COMT	691	275	416	0.177281	0.656568	0.307282	0.828426	0.23173	0.862033	0.160805	0.871728
Scoliosis	DIGEORGE syndrome	DGCR6	275	164	111	0.1775	0.656568	0.227449	0.77541	0.878525	0.995515	0.378259	1
Amblyopia	DIGEORGE syndrome	RRAS	171	67	104	0.178576	0.658398	0.31385	0.829722	0.879394	0.995515	0.13543	0.844107
Aortic regurgitation	Marfan syndrome	SOS2	1792	730	1062	0.178729	0.658398	0.122005	0.660093	0.857919	0.995515	0.236544	0.94391
Cataract	Alagille syndrome, Marfan syndrome	SOS1	1966	671	1295	0.180033	0.659587	0.0766852	0.566412	0.0775212	0.702072	0.349289	0.991731
Seborrheic dermatitis	DIGEORGE syndrome	FBN1	1962	968	994	0.180468	0.659587	0.999973	1	0.69001	0.9769	1	1
Joint hypermobility	Noonan syndrome, Marfan syndrome	DGCR2	1267	628	639	0.180628	0.659587	0.735036	0.997184	0.491558	0.934293	0.99327	1
Anxiety	DIGEORGE syndrome, Noonan syndrome, Marfan syndrome, Alagille syndrome	DGCR8	603	231	372	0.181089	0.659587	0.671623	0.975557	0.430787	0.89733	0.580034	1
Stroke	Alagille syndrome	JAG1	580	257	323	0.181284	0.659587	0.919997	1	0.57068	0.949206	0.894604	1
subcutaneous adipose tissue	Marfan syndrome	DGCR8	603	231	372	0.181879	0.659587	0.108353	0.621763	0.0316885	0.512143	0.0494137	0.643623
Joint hypermobility	Noonan syndrome, Marfan syndrome	KAT6B	1923	696	1227	0.182379	0.659587	0.347797	0.855782	0.0945283	0.732367	0.192483	0.910437
Growth abnormality	Alagille syndrome, DIGEORGE syndrome, Noonan syndrome, Marfan syndrome	KAT6B	1923	695	1228	0.182413	0.659587	0.49173	0.9129	0.313278	0.879858	0.289393	0.96885
Abnormality of head or neck	Alagille syndrome, DIGEORGE syndrome, Noonan syndrome, Marfan syndrome	TBX1	457	217	240	0.182531	0.659587	0.779704	1	0.52882	0.934293	0.783476	1
Ptosis	Noonan syndrome	RAF1	1282	497	785	0.182728	0.659587	0.795491	1	0.350614	0.881048	0.763067	1
Microalbuminuria	DIGEORGE syndrome, Noonan syndrome, Marfan syndrome, Alagille syndrome	NOTCH2	897	400	497	0.183528	0.660339	0.0087921	0.183139	0.0577695	0.617097	0.00658197	0.240531
Seborrheic dermatitis	DIGEORGE syndrome	TBX1	457	217	240	0.184049	0.660339	0.999993	1	0.66115	0.971562	1	1
Anxiety	DIGEORGE syndrome, Noonan syndrome, Marfan syndrome, Alagille syndrome	LZTR1	400	198	202	0.18438	0.660339	0.616332	0.960979	0.33241	0.879858	0.732111	1
Scoliosis	DIGEORGE syndrome	MAP2K1	1555	616	939	0.184409	0.660339	0.236144	0.791214	0.328908	0.879858	0.716272	1
Attention deficit hyperactivity disorder	DIGEORGE syndrome	RIT1	234	90	144	0.185877	0.664271	0.551238	0.931011	0.801455	0.979734	0.339205	0.989234
Acne	DIGEORGE syndrome	COMT	691	275	416	0.186618	0.665593	0.67254	0.975557	0.63618	0.964949	0.533801	1
Autism	DIGEORGE syndrome, Noonan syndrome, Marfan syndrome, Alagille syndrome	JAG1	580	257	323	0.188662	0.670488	0.985736	1	0.300626	0.879858	0.99967	1
Renal tubular acidosis	Alagille syndrome	COMT	691	275	416	0.188776	0.670488	0.857094	1	0.243966	0.862033	0.828817	1
Stroke	Alagille syndrome	RAF1	1282	497	785	0.189537	0.670488	0.0935771	0.596992	0.589164	0.955381	0.229913	0.9411
Myopia	Alagille syndrome, Marfan syndrome	NOTCH2	897	397	500	0.189647	0.670488	0.542027	0.923948	0.93822	1	0.347572	0.991731
Autism	DIGEORGE syndrome, Noonan syndrome, Marfan syndrome, Alagille syndrome	DGCR6	275	164	111	0.189859	0.670488	0.182166	0.73924	0.939784	1	0.0795657	0.740131
Acne	DIGEORGE syndrome	NRAS	246	84	162	0.190421	0.671151	0.194472	0.752127	0.766965	0.979734	0.014756	0.394061
Pneumothorax	Marfan syndrome	A2ML1	937	494	443	0.19226	0.674606	0.931035	1	0.783894	0.979734	0.620107	1
Microalbuminuria	DIGEORGE syndrome, Noonan syndrome, Marfan syndrome, Alagille syndrome	JAG1	580	256	324	0.193208	0.674606	0.391657	0.872994	0.796634	0.979734	0.785591	1
Pneumothorax	Marfan syndrome	SOS1	1966	671	1295	0.193427	0.674606	0.0363863	0.403256	0.141448	0.787799	0.0219124	0.473884
Gastroesophageal reflux	DIGEORGE syndrome, Noonan syndrome, Marfan syndrome, Alagille syndrome	DGCR2	1267	628	639	0.193742	0.674606	0.0874346	0.589889	0.117457	0.766931	0.432794	1
Bipolar affective disorder	DIGEORGE syndrome	RAF1	1282	497	785	0.193855	0.674606	0.430244	0.888426	0.738787	0.977463	0.75453	1
Stroke	Alagille syndrome	TBX1	457	217	240	0.194318	0.674606	0.653013	0.970313	0.147159	0.798491	0.674828	1
Lymphedema	Noonan syndrome	RASA2	1665	454	1211	0.194962	0.674606	0.242012	0.793189	0.13723	0.786436	0.708755	1
Aortic dissection	Marfan syndrome	TBX1	457	217	240	0.195355	0.674606	0.705863	0.984333	0.36415	0.884958	0.556489	1
Gastroesophageal reflux	DIGEORGE syndrome, Noonan syndrome, Marfan syndrome, Alagille syndrome	JAG1	580	257	323	0.195552	0.674606	0.213235	0.769366	0.471592	0.921847	0.2375	0.945913
Glaucoma	Marfan syndrome	SOS1	1966	671	1295	0.195905	0.674606	0.418064	0.885515	0.390942	0.886574	0.607588	1
Seborrheic dermatitis	DIGEORGE syndrome	PRODH	446	267	179	0.195911	0.674606	0.997383	1	0.507321	0.934293	0.999999	1
Myopia	Alagille syndrome, Marfan syndrome	HIC2	100	56	44	0.195914	0.674606	0.372249	0.867331	0.310509	0.879858	0.553564	1
Myopia	Alagille syndrome, Marfan syndrome	RRAS	171	67	104	0.197373	0.676371	0.902838	1	0.0975549	0.741631	0.942396	1
Urine sodium concentration	DIGEORGE syndrome, Noonan syndrome, Marfan syndrome, Alagille syndrome	COMT	691	275	416	0.197641	0.676371	0.121844	0.660093	0.0167763	0.386976	0.612434	1
Cafe-au-lait spot	Noonan syndrome	A2ML1	937	494	443	0.197859	0.676371	0.198663	0.756198	0.234678	0.862033	0.220165	0.934942
Congestive heart failure	Marfan syndrome	SHOC2	1183	422	761	0.197935	0.676371	0.7956	1	0.596301	0.959831	0.658678	1
Autism	DIGEORGE syndrome, Noonan syndrome, Marfan syndrome, Alagille syndrome	RAF1	1282	497	785	0.199391	0.678743	0.00990583	0.195647	0.177475	0.82721	0.00174624	0.0932669
Amblyopia	DIGEORGE syndrome	RIT1	234	90	144	0.199627	0.678743	0.727819	0.992821	1	1	0.835458	1
Cataract	Alagille syndrome, Marfan syndrome	FBN1	1962	968	994	0.199764	0.678743	0.267188	0.803141	0.305518	0.879858	0.442481	1
abnormality of the kidney		FBN1	1962	968	994	0.200485	0.679632	0.0189217	0.286245	0.173561	0.82721	0.049896	0.643623
Systolic blood pressure	DIGEORGE syndrome, Noonan syndrome, Marfan syndrome, Alagille syndrome	KRAS	733	329	404	0.200783	0.679632	0.22381	0.77541	0.666734	0.973918	0.333613	0.985119
Increased urinary potassium	DIGEORGE syndrome, Noonan syndrome, Marfan syndrome, Alagille syndrome	DGCR2	1267	628	639	0.202728	0.684921	0.636998	0.962194	0.343791	0.881048	0.635773	1
Body mass index	DIGEORGE syndrome, Noonan syndrome, Marfan syndrome, Alagille syndrome	DGCR2	1267	628	639	0.203159	0.685088	0.28749	0.820153	0.49157	0.934293	0.5159	1
Abnormality of connective tissue	DIGEORGE syndrome, Marfan syndrome	A2ML1	937	494	443	0.204408	0.687121	0.167445	0.718425	0.739386	0.977463	0.0512184	0.643623
Bone mineral density	Marfan syndrome	DGCR8	549	231	318	0.204589	0.687121	0.215608	0.769366	0.183333	0.8289	0.558978	1
Hypothyroidism	DIGEORGE syndrome, Noonan syndrome	DGCR8	603	231	372	0.205602	0.687121	0.459154	0.898888	0.635287	0.964949	0.318638	0.983599
Systolic blood pressure	DIGEORGE syndrome, Noonan syndrome, Marfan syndrome, Alagille syndrome	KAT6B	1923	696	1227	0.205669	0.687121	0.169919	0.722329	0.980182	1	0.867896	1
Incisional hernia	Marfan syndrome	NRAS	246	84	162	0.205677	0.687121	0.00217247	0.0730806	0.0430245	0.560126	0.226509	0.9411
Abnormality of the nervous system	Alagille syndrome, DIGEORGE syndrome, Noonan syndrome, Marfan syndrome	RIT1	234	90	144	0.207278	0.690952	0.973071	1	0.085491	0.714376	0.999569	1
Aortic dissection	Marfan syndrome	NOTCH2	897	397	500	0.207594	0.690952	0.088132	0.59219	0.688349	0.9769	0.0700749	0.722605
Standing/sitting height ratio	DIGEORGE syndrome, Noonan syndrome,Marfan syndrome	TBX1	457	217	240	0.209468	0.695899	0.848456	1	0.423461	0.894595	0.695949	1
Abnormality of the head	Alagille syndrome, Noonan syndrome	RRAS	146	69	77	0.210045	0.696526	0.488402	0.912246	0.105436	0.760387	0.284295	0.96885
Optic atrophy	Marfan syndrome	DGCR8	603	231	372	0.210654	0.697256	0.84912	1	0.556771	0.94608	0.948535	1
Congestive heart failure	Marfan syndrome	JAG1	580	257	323	0.211695	0.699412	0.417976	0.885515	0.605493	0.959831	0.421522	1
Seborrheic dermatitis	DIGEORGE syndrome	DGCR8	603	231	372	0.212779	0.701701	0.999867	1	0.604763	0.959831	1	1
Attention deficit hyperactivity disorder	DIGEORGE syndrome	FBN1				0.215074	0.707968
Abnormality of the nervous system	Alagille syndrome, DIGEORGE syndrome, Noonan syndrome, Marfan syndrome	RASA2	1665	454	1211	0.216279	0.709443	0.308224	0.828426	0.109248	0.760387	0.994351	1
Gastroesophageal reflux	DIGEORGE syndrome, Noonan syndrome, Marfan syndrome, Alagille syndrome	PTPN11	832	263	569	0.216313	0.709443	0.208722	0.764956	0.0377231	0.551966	0.934704	1
Glaucoma	Marfan syndrome	CBL	1295	386	909	0.217829	0.712032	0.344838	0.855782	0.295688	0.879858	0.774722	1
Aortic valve stenosis	Noonan syndrome	PRODH	446	267	179	0.217896	0.712032	0.000125594	0.0084391	0.00221308	0.129622	0.000127368	0.0139635
Small for gestational age	Noonan syndrome	BRAF				0.2183	0.712053
Inguinal hernia	DIGEORGE syndrome	RAF1	1282	497	785	0.2187	0.712064	0.968124	1	0.161104	0.818772	0.967793	1
Optic atrophy	Marfan syndrome	PTPN11	832	263	569	0.220086	0.713428	0.325525	0.842611	0.876512	0.995515	0.339421	0.989234
Autism	DIGEORGE syndrome, Noonan syndrome, Marfan syndrome, Alagille syndrome	KAT6B	1923	696	1227	0.220141	0.713428	7.69528e-06	0.00114495	0.00426343	0.193059	2.04271e-06	0.000709163
Umbilical hernia	DIGEORGE syndrome	PRODH	446	267	179	0.220632	0.713428	0.568605	0.938066	0.936773	1	0.663582	1
Abnormality of the head	Alagille syndrome, Noonan syndrome	LZTR1	395	212	183	0.220709	0.713428	0.689735	0.980436	0.89095	0.996804	0.448064	1
Seborrheic dermatitis	DIGEORGE syndrome	NOTCH2	897	397	500	0.223425	0.719489	0.770427	1	0.356444	0.884958	0.99829	1
Papillary thyroid carcinoma	Alagille syndrome	BRAF				0.223943	0.719489
Cholelithiasis	DIGEORGE syndrome	A2ML1	937	494	443	0.224025	0.719489	0.0770744	0.566412	0.679443	0.9769	0.061374	0.683647
Schizophrenia	DIGEORGE syndrome	JAG1	580	257	323	0.224189	0.719489	0.892027	1	0.411153	0.886574	0.956838	1
Amblyopia	DIGEORGE syndrome	MAP2K1	1555	616	939	0.225562	0.720143	0.103932	0.611008	0.0699023	0.674104	0.0493256	0.643623
Microalbuminuria	DIGEORGE syndrome, Noonan syndrome, Marfan syndrome, Alagille syndrome	DGCR8	602	231	371	0.2259	0.720143	0.836048	1	0.772584	0.979734	0.60381	1
Abnormality of the skeletal system	Alagille syndrome, DIGEORGE syndrome, Noonan syndrome, Marfan syndrome	DGCR6	275	164	111	0.225937	0.720143	0.197802	0.755512	0.103571	0.760387	0.231871	0.9411
Cryptorchidism	Noonan syndrome	KAT6B	1923	696	1227	0.226231	0.720143	0.94245	1	0.301295	0.879858	0.976525	1
Glaucoma	Marfan syndrome	RASA2	1665	454	1211	0.22708	0.720143	0.360955	0.861247	0.135073	0.782496	0.217159	0.934942
Growth abnormality	Alagille syndrome, DIGEORGE syndrome, Noonan syndrome, Marfan syndrome	DGCR2	1267	628	639	0.227164	0.720143	0.777836	1	0.698322	0.9769	0.831511	1
Abnormality of the cardiovascular system	Alagille syndrome, DIGEORGE syndrome, Noonan syndrome, Marfan syndrome	CBL	1295	386	909	0.227202	0.720143	0.0589329	0.495658	0.393193	0.886574	0.38453	1
Hypertriglyceridemia	Alagille syndrome	JAG1	580	257	323	0.22798	0.721335	0.296782	0.823007	0.154138	0.808741	0.523568	1
Strabism	Alagille syndrome	MAP2K1	1555	616	939	0.22849	0.721675	0.0586848	0.495658	0.025185	0.450646	0.685807	1
Aortic valve stenosis	Noonan syndrome	RRAS	171	67	104	0.229675	0.72304	0.266774	0.803141	0.163957	0.822947	0.480661	1
Body mass index	DIGEORGE syndrome, Noonan syndrome, Marfan syndrome, Alagille syndrome	RAF1	1281	497	784	0.229777	0.72304	0.378977	0.868436	0.409779	0.886574	0.209038	0.930221
Premature osteoarthritis	Marfan syndrome	RIT1	234	90	144	0.230135	0.72304	0.488302	0.912246	0.306282	0.879858	0.35548	0.997189
Seborrheic dermatitis	DIGEORGE syndrome	JAG1	580	257	323	0.230535	0.72304	0.281697	0.81908	0.82796	0.98598	0.784959	1
Hypothyroidism	DIGEORGE syndrome, Noonan syndrome	A2ML1	937	494	443	0.232441	0.726174	0.868781	1	0.382711	0.886574	0.810325	1
Umbilical hernia	DIGEORGE syndrome	NRAS	246	84	162	0.232502	0.726174	0.782223	1	0.662702	0.971873	0.744561	1
Cafe-au-lait spot	Noonan syndrome	CBL	1295	386	909	0.232869	0.726174	0.940986	1	0.871709	0.995515	0.9065	1
Intellectual disability, mild	Alagille syndrome	A2ML1	937	497	440	0.233278	0.726174	0.326041	0.842611	0.235631	0.862033	0.705317	1
Aortic dissection	Marfan syndrome	CBL	1295	386	909	0.233751	0.726174	0.466595	0.903269	0.137841	0.786436	0.301406	0.96885
Myopia	Alagille syndrome, Marfan syndrome	RAF1	1282	497	785	0.233963	0.726174	0.32588	0.842611	0.893459	0.996826	0.252745	0.957842
Bipolar affective disorder	DIGEORGE syndrome	TBX1	457	217	240	0.234695	0.727188	0.257137	0.799197	0.428243	0.89733	0.307691	0.974973
Increased urinary potassium	DIGEORGE syndrome, Noonan syndrome, Marfan syndrome, Alagille syndrome	DGCR6	275	164	111	0.235565	0.728627	0.786798	1	0.636361	0.964949	0.890475	1
Anxiety	DIGEORGE syndrome, Noonan syndrome, Marfan syndrome, Alagille syndrome	KRAS	733	329	404	0.236474	0.730178	0.489188	0.912246	0.983525	1	0.522325	1
Diastolic blood pressure	DIGEORGE syndrome, Noonan syndrome, Marfan syndrome, Alagille syndrome	DGCR2	1267	628	639	0.23711	0.730884	0.259775	0.800494	0.195891	0.833044	0.486231	1
Papillary thyroid carcinoma	Alagille syndrome	RASA2	1665	454	1211	0.238042	0.731108	0.838999	1	0.630772	0.964949	0.791366	1
Obesity	DIGEORGE syndrome	JAG1	580	257	323	0.238302	0.731108	0.491704	0.9129	0.68595	0.9769	0.75978	1
Joint hypermobility	Noonan syndrome, Marfan syndrome	NRAS	246	84	162	0.238405	0.731108	0.602694	0.957211	0.269646	0.873012	0.780506	1
Renal tubular acidosis	Alagille syndrome	SHOC2	1183	422	761	0.238824	0.731144	0.49154	0.9129	0.905265	0.999425	0.555935	1
Joint hypermobility	Noonan syndrome, Marfan syndrome	TBX1	457	217	240	0.240039	0.732874	0.367095	0.861442	0.878679	0.995515	0.937537	1
Hydronephrosis	DIGEORGE syndrome	NOTCH2	897	397	500	0.240206	0.732874	0.25783	0.799197	0.0860903	0.714376	0.705616	1
Ptosis	Noonan syndrome	BRAF				0.241292	0.734469
Gastroesophageal reflux	DIGEORGE syndrome, Noonan syndrome, Marfan syndrome, Alagille syndrome	KRAS	733	329	404	0.241548	0.734469	0.159448	0.717264	0.284681	0.879858	0.427942	1
Abnormality of connective tissue	DIGEORGE syndrome, Marfan syndrome	SOS1	1966	671	1295	0.242501	0.735185	0.950567	1	0.602117	0.959831	0.971803	1
Intellectual disability, mild	Alagille syndrome	RIT1	234	90	144	0.242778	0.735185	0.332903	0.846616	0.74228	0.977463	0.17921	0.88607
Inguinal hernia	DIGEORGE syndrome	NRAS	246	84	162	0.243218	0.735185	0.551544	0.931011	0.777259	0.979734	0.477953	1
Autism	DIGEORGE syndrome, Noonan syndrome, Marfan syndrome, Alagille syndrome	PRODH	446	267	179	0.243422	0.735185	0.159775	0.717264	0.791648	0.979734	0.0420316	0.62987
Mitral regurgitation	Noonan syndrome, Marfan syndrome	LZTR1	400	198	202	0.247532	0.745561	0.999998	1	0.412635	0.887933	0.999998	1
Abnormality of the digestive system	Alagille syndrome, DIGEORGE syndrome, Marfan syndrome	TBX1	457	217	240	0.247689	0.745561	0.020363	0.293124	0.807543	0.982367	0.0296913	0.563747
Systolic blood pressure	DIGEORGE syndrome, Noonan syndrome, Marfan syndrome, Alagille syndrome	NRAS	246	84	162	0.248309	0.74609	0.409776	0.884084	0.491519	0.934293	0.228835	0.9411
Amblyopia	DIGEORGE syndrome	PRODH	446	267	179	0.248697	0.74609	0.568876	0.938066	0.954937	1	0.536904	1
Obesity	DIGEORGE syndrome	KAT6B	1923	696	1227	0.250321	0.748522	0.297235	0.823007	0.365216	0.884958	0.441639	1
Retinal detachment	Marfan syndrome	KAT6B	1923	696	1227	0.250512	0.748522	0.895141	1	0.149241	0.799682	0.994167	1
Systolic blood pressure	DIGEORGE syndrome, Noonan syndrome, Marfan syndrome, Alagille syndrome	SHOC2	1183	422	761	0.251084	0.748522	0.0942235	0.596992	0.438419	0.905046	0.0771261	0.733578
Hypercholesterolemia	Alagille syndrome	DGCR2	1267	628	639	0.251427	0.748522	0.307514	0.828426	0.633666	0.964949	0.649161	1
Abnormality of the skeletal system	Alagille syndrome, DIGEORGE syndrome, Noonan syndrome, Marfan syndrome	PRODH	446	267	179	0.251593	0.748522	0.355132	0.860547	0.149667	0.799682	0.379763	1
Amblyopia	DIGEORGE syndrome	KRAS	733	329	404	0.252013	0.748529	0.0569253	0.491277	0.926413	1	0.0946722	0.776387
Premature osteoarthritis	Marfan syndrome	HIC2	100	56	44	0.253387	0.750196	0.656094	0.970313	0.98745	1	0.748057	1
Abnormality of head or neck	Alagille syndrome, DIGEORGE syndrome, Noonan syndrome, Marfan syndrome	FBN1	1962	968	994	0.254048	0.750196	0.965908	1	0.766068	0.979734	0.917994	1
Emphysema	Marfan syndrome	DGCR6	275	164	111	0.254206	0.750196	0.735851	0.997184	0.469709	0.921847	0.359376	1
Emphysema	Marfan syndrome	PTPN11	832	263	569	0.25433	0.750196	0.0365411	0.403256	0.289185	0.879858	0.704362	1
Congestive heart failure	Marfan syndrome	BRAF				0.254665	0.750196
Schizophrenia	DIGEORGE syndrome	RASA2	1665	454	1211	0.255453	0.750759	0.440208	0.890819	0.282969	0.879858	0.596402	1
Stroke	Alagille syndrome	RRAS	171	67	104	0.255693	0.750759	0.768947	1	0.531703	0.935845	0.630823	1
Hypertriglyceridemia	Alagille syndrome	NRAS	246	84	162	0.257347	0.754379	0.818553	1	0.802829	0.979734	0.655221	1
Cirrhosis	Alagille syndrome	MAP2K1	1555	616	939	0.258503	0.755102	0.50608	0.917059	0.705387	0.977097	0.359943	1
Band keratopathy	Alagille syndrome	DGCR8	603	231	372	0.258641	0.755102	0.0440024	0.451512	0.064804	0.65211	0.0122027	0.348196
Joint hypermobility	Noonan syndrome, Marfan syndrome	BRAF				0.259446	0.755102
Strabism	Alagille syndrome	NOTCH2	897	397	500	0.259624	0.755102	0.974152	1	0.339587	0.881048	0.96386	1
Abnormality of head or neck	Alagille syndrome, DIGEORGE syndrome, Noonan syndrome, Marfan syndrome	SOS2	1792	730	1062	0.259707	0.755102	0.995115	1	0.598458	0.959831	0.999648	1
Growth abnormality	Alagille syndrome, DIGEORGE syndrome, Noonan syndrome, Marfan syndrome	KRAS	733	330	403	0.260245	0.755102	0.117691	0.651994	0.0668363	0.662953	0.803396	1
Umbilical hernia	DIGEORGE syndrome	TBX1	457	217	240	0.260952	0.755102	0.893509	1	0.0814322	0.712703	0.781698	1
Bipolar affective disorder	DIGEORGE syndrome	KRAS	733	329	404	0.261123	0.755102	0.522081	0.920046	0.697327	0.9769	0.284534	0.96885
Femoral hernia	DIGEORGE syndrome	RASA2	1665	454	1211	0.26194	0.755102	0.701959	0.984333	0.394326	0.886574	0.66612	1
Abnormality of the skeletal system	Alagille syndrome, DIGEORGE syndrome, Noonan syndrome, Marfan syndrome	DGCR2	1267	628	639	0.262645	0.755102	0.543369	0.923948	0.811017	0.982416	0.437877	1
Attention deficit hyperactivity disorder	DIGEORGE syndrome	SHOC2	1183	422	761	0.262804	0.755102	0.0977696	0.599033	0.745087	0.977463	0.0382656	0.603843
Spondylolisthesis	Marfan syndrome	LZTR1	400	198	202	0.263568	0.755102	0.553376	0.931897	0.252998	0.866627	0.609552	1
Abnormality of the nervous system	Alagille syndrome, DIGEORGE syndrome, Noonan syndrome, Marfan syndrome	NRAS	246	84	162	0.263651	0.755102	0.0272771	0.361899	0.0203131	0.421256	0.0267243	0.525158
Premature osteoarthritis	Marfan syndrome	RASA2	1665	454	1211	0.263966	0.755102	0.150664	0.708427	0.927187	1	0.445233	1
Hypothyroidism	DIGEORGE syndrome, Noonan syndrome	PRODH	446	267	179	0.26427	0.755102	0.736462	0.997184	0.883906	0.996804	0.784626	1
Optic atrophy	Marfan syndrome	DGCR6	275	164	111	0.264328	0.755102	0.125645	0.667557	0.106151	0.760387	0.0498862	0.643623
Intellectual disability, mild	Alagille syndrome	SOS2	1791	740	1051	0.264964	0.755715	0.403285	0.87721	0.110487	0.762133	0.231749	0.9411
Abnormality of the digestive system	Alagille syndrome, DIGEORGE syndrome, Marfan syndrome	DGCR6	275	164	111	0.266541	0.759006	0.47261	0.907324	0.482085	0.931885	0.287399	0.96885
Increased urinary potassium	DIGEORGE syndrome, Noonan syndrome, Marfan syndrome, Alagille syndrome	SOS2	1792	731	1061	0.267678	0.76102	0.151614	0.711287	0.773745	0.979734	0.143051	0.858968
Hydronephrosis	DIGEORGE syndrome	DGCR6	275	164	111	0.268096	0.76102	0.764621	1	0.788601	0.979734	0.572457	1
Attention deficit hyperactivity disorder	DIGEORGE syndrome	LZTR1	400	198	202	0.270934	0.76786	0.0107929	0.208163	0.0459252	0.576278	0.109668	0.821724
Increased urinary potassium	DIGEORGE syndrome, Noonan syndrome, Marfan syndrome, Alagille syndrome	LZTR1	400	198	202	0.271933	0.768177	0.842872	1	0.318771	0.879858	0.800796	1
Microalbuminuria	DIGEORGE syndrome, Noonan syndrome, Marfan syndrome, Alagille syndrome	RIT1	234	90	144	0.272343	0.768177	0.929216	1	0.798871	0.979734	0.747008	1
Obesity	DIGEORGE syndrome	NRAS	246	84	162	0.272966	0.768177	0.454251	0.896329	0.799922	0.979734	0.791008	1
Seborrheic dermatitis	DIGEORGE syndrome	SOS1	1966	671	1295	0.273023	0.768177	0.488049	0.912246	0.719775	0.977287	0.373481	1
Joint laxity	Noonan syndrome	MAP2K1	1555	616	939	0.273781	0.768177	0.76276	1	0.829129	0.98598	0.818359	1
Optic atrophy	Marfan syndrome	TBX1	457	217	240	0.273916	0.768177	0.0211575	0.301856	0.30237	0.879858	0.588258	1
Abnormality of the cardiovascular system	Alagille syndrome, DIGEORGE syndrome, Noonan syndrome, Marfan syndrome	SOS1	1966	671	1295	0.274054	0.768177	0.730231	0.993515	0.635249	0.964949	0.606391	1
Cholelithiasis	DIGEORGE syndrome	BRAF				0.274471	0.768177
Hydronephrosis	DIGEORGE syndrome	JAG1	580	257	323	0.276342	0.772209	0.510915	0.917059	0.567318	0.948067	0.220331	0.934942
Hypertriglyceridemia	Alagille syndrome	CBL	1295	386	909	0.276982	0.772792	0.742793	1	0.808875	0.982367	0.508537	1
Obesity	DIGEORGE syndrome	RIT1	234	90	144	0.278867	0.776844	0.963921	1	0.371507	0.886574	0.961491	1
Hydronephrosis	DIGEORGE syndrome	PRODH	446	267	179	0.279642	0.777795	0.870155	1	0.500121	0.934293	0.918245	1
Papillary thyroid carcinoma	Alagille syndrome	JAG1	580	257	323	0.283907	0.782675	0.698624	0.984333	0.128538	0.778326	0.889783	1
Abnormality of connective tissue	DIGEORGE syndrome, Marfan syndrome	SOS2	1792	730	1062	0.283974	0.782675	0.961066	1	0.59263	0.957679	0.936107	1
Lymphedema	Noonan syndrome	NRAS	246	84	162	0.284	0.782675	0.397112	0.874402	0.700417	0.977058	0.548873	1
Renal tubular acidosis	Alagille syndrome	KRAS	733	329	404	0.284068	0.782675	0.78224	1	0.725459	0.977287	0.750675	1
Stroke	Alagille syndrome	CBL	1295	386	909	0.284856	0.782675	0.056025	0.491277	0.231239	0.862033	0.0676724	0.711927
Bipolar affective disorder	DIGEORGE syndrome	COMT	691	275	416	0.28506	0.782675	0.563277	0.938066	0.516843	0.934293	0.781096	1
Cholelithiasis	DIGEORGE syndrome	JAG1	580	257	323	0.285183	0.782675	0.431215	0.888426	0.380289	0.886574	0.688401	1
Retinal detachment	Marfan syndrome	LZTR1	400	198	202	0.28569	0.782675	0.0572634	0.491277	0.0829239	0.714376	0.720539	1
Bone mineral density	Marfan syndrome	BRAF				0.285699	0.782675
Pneumothorax	Marfan syndrome	RIT1	234	90	144	0.285866	0.782675	0.0846273	0.580626	0.0374313	0.551966	0.0753874	0.733578
Urine sodium concentration	DIGEORGE syndrome, Noonan syndrome, Marfan syndrome, Alagille syndrome	JAG1	580	257	323	0.28637	0.782675	0.313936	0.829722	0.405309	0.886574	0.686686	1
Aortic regurgitation	Marfan syndrome	RIT1	234	90	144	0.286632	0.782675	0.138598	0.67478	0.847081	0.992967	0.0508797	0.643623
Growth abnormality	Alagille syndrome, DIGEORGE syndrome, Noonan syndrome, Marfan syndrome	DGCR6	275	164	111	0.288257	0.783869	0.495186	0.913615	0.407586	0.886574	0.311368	0.974973
Cafe-au-lait spot	Noonan syndrome	RIT1	234	90	144	0.288258	0.783869	0.395499	0.873435	0.99088	1	0.753839	1
Hypothyroidism	DIGEORGE syndrome, Noonan syndrome	DGCR2	1267	628	639	0.289008	0.783869	0.569061	0.938066	0.27887	0.879858	0.893685	1
Emphysema	Marfan syndrome	DGCR8	603	231	372	0.289267	0.783869	0.893238	1	0.388342	0.886574	0.921942	1
Diastolic blood pressure	DIGEORGE syndrome, Noonan syndrome, Marfan syndrome, Alagille syndrome	MAP2K1	1555	616	939	0.289604	0.783869	0.622236	0.96116	0.666491	0.973918	0.446265	1
Emphysema	Marfan syndrome	JAG1	580	257	323	0.289691	0.783869	0.00591976	0.140123	0.703037	0.977097	0.148453	0.858968
Glaucoma	Marfan syndrome	KRAS	733	329	404	0.290825	0.784589	0.71963	0.991429	0.939028	1	0.284764	0.96885
Acne	DIGEORGE syndrome	RIT1	234	90	144	0.291157	0.784589	0.998983	1	0.648379	0.965001	0.999985	1
Obesity	DIGEORGE syndrome	PTPN11	832	263	569	0.291269	0.784589	0.00365863	0.102986	0.0140828	0.360954	0.171583	0.884697
Umbilical hernia	DIGEORGE syndrome	MAP2K1	1555	616	939	0.292299	0.785094	0.0125823	0.231525	0.0334865	0.528427	0.12306	0.842188
Lymphedema	Noonan syndrome	A2ML1	937	494	443	0.292566	0.785094	0.239358	0.793189	0.378703	0.886574	0.0683031	0.714951
Chronic bronchitis	Marfan syndrome	SHOC2	1183	422	761	0.293219	0.785094	0.165591	0.718425	0.0482093	0.587061	0.185204	0.899255
Abnormality of the head	Alagille syndrome, Noonan syndrome	COMT	667	278	389	0.293583	0.785094	0.837335	1	0.512273	0.934293	0.709612	1
Growth abnormality	Alagille syndrome, DIGEORGE syndrome, Noonan syndrome, Marfan syndrome	RRAS	171	67	104	0.293728	0.785094	0.0365893	0.403256	0.0118037	0.327829	0.877376	1
Body mass index	DIGEORGE syndrome, Noonan syndrome, Marfan syndrome, Alagille syndrome	SOS2	1792	731	1061	0.294082	0.785094	0.47885	0.912154	0.24354	0.862033	0.365536	1
Abnormality of connective tissue	DIGEORGE syndrome, Marfan syndrome	COMT	691	275	416	0.294538	0.785144	0.304816	0.828426	1	1	0.735444	1
Joint laxity	Noonan syndrome	LZTR1	400	198	202	0.295507	0.785534	0.436807	0.890819	0.329597	0.879858	0.454599	1
Hypothyroidism	DIGEORGE syndrome, Noonan syndrome	DGCR6	275	164	111	0.295602	0.785534	0.831052	1	0.879587	0.995515	0.901959	1
Pneumothorax	Marfan syndrome	SOS2	1792	730	1062	0.296174	0.785534	0.690965	0.980436	0.400594	0.886574	0.802885	1
Mitral valve prolapse	Marfan syndrome	DGCR6	275	164	111	0.296436	0.785534	0.226485	0.77541	0.582112	0.952999	0.353984	0.995072
Optic atrophy	Marfan syndrome	KRAS	733	329	404	0.298396	0.788717	0.0872082	0.589889	0.252499	0.866627	0.0436879	0.643623
Aortic dissection	Marfan syndrome	RAF1	1282	497	785	0.298517	0.788717	0.408	0.884084	0.556478	0.94608	0.669227	1
Abnormality of the nervous system	Alagille syndrome, DIGEORGE syndrome, Noonan syndrome, Marfan syndrome	LZTR1	400	198	202	0.299685	0.790639	0.00913714	0.185907	0.288149	0.879858	0.00168644	0.0924436
Stroke	Alagille syndrome	SOS1	1966	671	1295	0.30017	0.790757	0.616475	0.960979	0.557852	0.946259	0.737903	1
Intellectual disability, mild	Alagille syndrome	MAP2K1	1555	617	938	0.300741	0.791099	0.377459	0.868436	0.235909	0.862033	0.847411	1
Abnormality of the cardiovascular system	Alagille syndrome, DIGEORGE syndrome, Noonan syndrome, Marfan syndrome	JAG1	580	257	323	0.302458	0.79445	0.759832	1	0.792085	0.979734	0.912712	1
Strabism	Alagille syndrome	FBN1	1962	968	994	0.303124	0.795037	0.285693	0.820153	0.539193	0.939409	0.87475	1
Umbilical hernia	DIGEORGE syndrome	RASA2	1665	454	1211	0.303612	0.795153	0.370662	0.86557	0.205754	0.847454	0.211279	0.930221
Joint laxity	Noonan syndrome	NOTCH2	897	397	500	0.305122	0.797944	0.800983	1	0.776204	0.979734	0.748715	1
Aortic dissection	Marfan syndrome	DGCR2	1267	628	639	0.305711	0.798137	0.408697	0.884084	0.0527487	0.597897	0.720969	1
Joint laxity	Noonan syndrome	SOS2	1792	730	1062	0.306086	0.798137	0.289246	0.820153	0.534571	0.93888	0.783519	1
Femoral hernia	DIGEORGE syndrome	SOS2	1792	730	1062	0.307274	0.800073	0.654683	0.970313	0.648584	0.965001	0.44452	1
Retinal detachment	Marfan syndrome	SOS1	1966	671	1295	0.308485	0.800835	0.279133	0.81892	0.168092	0.827126	0.393802	1
Glaucoma	Marfan syndrome	DGCR2	1267	628	639	0.308817	0.800835	0.535793	0.922661	0.346249	0.881048	0.423846	1
Retinal detachment	Marfan syndrome	RAF1	1282	497	785	0.308906	0.800835	0.715797	0.989042	0.74565	0.977463	0.968901	1
Strabism	Alagille syndrome	LZTR1	400	198	202	0.310422	0.803604	0.0261178	0.350989	0.190951	0.8301	0.231907	0.9411
Acne	DIGEORGE syndrome	FBN1	1962	968	994	0.311379	0.804919	0.26831	0.803141	0.0661653	0.659437	0.773115	1
Hypothyroidism	DIGEORGE syndrome, Noonan syndrome	NRAS	246	84	162	0.312873	0.806473	0.2721	0.805488	0.808366	0.982367	0.586871	1
Abnormality of the cardiovascular system	Alagille syndrome, DIGEORGE syndrome, Noonan syndrome, Marfan syndrome	PRODH	446	267	179	0.312896	0.806473	0.152959	0.714379	0.0439755	0.568951	0.0750871	0.733578
Abnormality of the cardiovascular system	Alagille syndrome, DIGEORGE syndrome, Noonan syndrome, Marfan syndrome	HIC2	100	56	44	0.313329	0.806473	0.00627743	0.142316	0.773055	0.979734	0.450509	1
Lymphedema	Noonan syndrome	FBN1	1962	968	994	0.315094	0.809855	0.240688	0.793189	0.762753	0.979734	0.44478	1
Cirrhosis	Alagille syndrome	COMT	691	275	416	0.318253	0.814721	0.950292	1	0.501317	0.934293	0.93176	1
Bipolar affective disorder	DIGEORGE syndrome	LZTR1	400	198	202	0.318364	0.814721	0.507512	0.917059	0.14412	0.79629	0.524839	1
Strabism	Alagille syndrome	NRAS	246	84	162	0.318616	0.814721	0.0172908	0.272136	0.363159	0.884958	0.00941329	0.311236
Chronic bronchitis	Marfan syndrome	DGCR6	275	164	111	0.318804	0.814721	0.580934	0.942434	0.644957	0.965001	0.597858	1
Chronic bronchitis	Marfan syndrome	NRAS	246	84	162	0.319876	0.815729	0.390032	0.872994	0.568846	0.948683	0.575444	1
Cholelithiasis	DIGEORGE syndrome	KAT6B	1923	696	1227	0.320368	0.815729	0.139321	0.67647	0.344245	0.881048	0.0670489	0.710282
Diastolic blood pressure	DIGEORGE syndrome, Noonan syndrome, Marfan syndrome, Alagille syndrome	HIC2	100	56	44	0.32148	0.815729	0.503888	0.917059	0.472982	0.921847	0.303441	0.970917
Body mass index	DIGEORGE syndrome, Noonan syndrome, Marfan syndrome, Alagille syndrome	LZTR1	400	198	202	0.322826	0.815729	0.348203	0.855782	0.231284	0.862033	0.187432	0.903751
Renal tubular acidosis	Alagille syndrome	HIC2	100	56	44	0.322934	0.815729	0.394282	0.872994	0.816878	0.982785	0.514768	1
Umbilical hernia	DIGEORGE syndrome	LZTR1	400	198	202	0.323862	0.815729	0.72856	0.992821	0.261623	0.866627	0.777195	1
Systolic blood pressure	DIGEORGE syndrome, Noonan syndrome, Marfan syndrome, Alagille syndrome	RASA2	1665	454	1211	0.32387	0.815729	0.334682	0.846996	0.717931	0.977287	0.34963	0.991731
creatinine clearance	DIGEORGE syndrome, Noonan syndrome, Marfan syndrome, Alagille syndrome	FBN1	1962	969	993	0.324372	0.815729	0.00982016	0.195647	0.0208302	0.421256	0.00419154	0.167903
Aortic valve stenosis	Noonan syndrome	NOTCH2	897	397	500	0.324438	0.815729	0.226536	0.77541	0.658636	0.970472	0.266575	0.965562
Systolic blood pressure	DIGEORGE syndrome, Noonan syndrome, Marfan syndrome, Alagille syndrome	BRAF				0.325114	0.815729
Optic atrophy	Marfan syndrome	HIC2	100	56	44	0.325804	0.815729	0.0787831	0.569918	0.11671	0.766931	0.156436	0.871728
Spondylolisthesis	Marfan syndrome	PRODH	446	267	179	0.326858	0.815729	0.971244	1	0.526582	0.934293	0.782907	1
Microalbuminuria	DIGEORGE syndrome, Noonan syndrome, Marfan syndrome, Alagille syndrome	KAT6B	1921	695	1226	0.327304	0.815729	0.219228	0.774273	0.302995	0.879858	0.638516	1
Small for gestational age	Noonan syndrome	KRAS	733	330	403	0.32731	0.815729	0.291266	0.820153	0.491275	0.934293	0.633729	1
Renal tubular acidosis	Alagille syndrome	PRODH	446	267	179	0.327543	0.815729	0.226007	0.77541	0.093798	0.732367	0.0335824	0.573378
Body mass index	DIGEORGE syndrome, Noonan syndrome, Marfan syndrome, Alagille syndrome	BRAF				0.328145	0.815729
Mitral regurgitation	Noonan syndrome, Marfan syndrome	RASA2	1665	454	1211	0.329063	0.815729	0.569051	0.938066	0.738771	0.977463	0.309973	0.974973
Abnormality of the head	Alagille syndrome, Noonan syndrome	CBL	1184	373	811	0.329251	0.815729	0.620763	0.96116	0.8323	0.987263	0.404914	1
Seborrheic dermatitis	DIGEORGE syndrome	DGCR6	275	164	111	0.329808	0.815729	0.671506	0.975557	0.753192	0.979734	0.987828	1
Increased urinary potassium	DIGEORGE syndrome, Noonan syndrome, Marfan syndrome, Alagille syndrome	RRAS	171	67	104	0.329835	0.815729	0.355993	0.860547	0.310845	0.879858	0.331615	0.985119
Bone mineral density	Marfan syndrome	PRODH	437	269	168	0.329915	0.815729	0.386591	0.872994	0.893993	0.996888	0.217716	0.934942
Bone mineral density	Marfan syndrome	RAF1	1069	501	568	0.330606	0.815729	0.680216	0.977166	0.36448	0.884958	0.910341	1
Body mass index	DIGEORGE syndrome, Noonan syndrome, Marfan syndrome, Alagille syndrome	SOS1				0.330911	0.815729
Urine sodium concentration	DIGEORGE syndrome, Noonan syndrome, Marfan syndrome, Alagille syndrome	SOS2	1792	732	1060	0.331658	0.815729	0.590206	0.945906	0.649393	0.965515	0.393172	1
Small for gestational age	Noonan syndrome	DGCR8	603	230	373	0.331767	0.815729	0.797882	1	0.537032	0.939327	0.697769	1
Hydronephrosis	DIGEORGE syndrome	KRAS	733	329	404	0.332719	0.815729	0.452125	0.896329	0.324094	0.879858	0.536746	1
Small for gestational age	Noonan syndrome	NOTCH2	897	397	500	0.333433	0.815729	0.622685	0.96116	0.190406	0.8301	0.407152	1
creatinine clearance	DIGEORGE syndrome, Noonan syndrome, Marfan syndrome, Alagille syndrome	KRAS	733	329	404	0.33388	0.815729	0.0787981	0.569918	0.710638	0.977097	0.293425	0.96885
Renal tubular acidosis	Alagille syndrome	NRAS	246	84	162	0.334255	0.815729	0.88291	1	0.612144	0.959831	0.931782	1
Pneumothorax	Marfan syndrome	SHOC2	1183	422	761	0.334371	0.815729	0.205629	0.764956	0.184628	0.8289	0.0712015	0.730604
Growth abnormality	Alagille syndrome, DIGEORGE syndrome, Noonan syndrome, Marfan syndrome	A2ML1	937	494	443	0.334968	0.815729	0.497756	0.914308	0.527744	0.934293	0.790005	1
Abnormality of the cardiovascular system	Alagille syndrome, DIGEORGE syndrome, Noonan syndrome, Marfan syndrome	SHOC2	1183	422	761	0.337289	0.815729	0.0623481	0.508296	0.111246	0.762133	0.149803	0.861687
Systolic blood pressure	DIGEORGE syndrome, Noonan syndrome, Marfan syndrome, Alagille syndrome	RIT1	234	90	144	0.337379	0.815729	0.568683	0.938066	0.369603	0.886574	0.862333	1
Hypertriglyceridemia	Alagille syndrome	A2ML1	937	494	443	0.337767	0.815729	0.800679	1	0.187477	0.8289	0.947898	1
Small for gestational age	Noonan syndrome	FBN1	1962	967	995	0.33831	0.815729	0.0846414	0.580626	0.098879	0.746665	0.136658	0.844107
Diastolic blood pressure	DIGEORGE syndrome, Noonan syndrome, Marfan syndrome, Alagille syndrome	LZTR1	400	198	202	0.338973	0.815729	0.455264	0.896329	0.90472	0.999425	0.262727	0.96151
Autism	DIGEORGE syndrome, Noonan syndrome, Marfan syndrome, Alagille syndrome	MAP2K1	1555	616	939	0.339526	0.815729	0.00567515	0.135877	0.188231	0.8289	0.00959481	0.312281
Abnormality of the head	Alagille syndrome, Noonan syndrome	KRAS	717	308	409	0.339585	0.815729	0.256003	0.799197	0.465248	0.921847	0.130679	0.842188
Attention deficit hyperactivity disorder	DIGEORGE syndrome	TBX1	457	217	240	0.339668	0.815729	0.393509	0.872994	0.515771	0.934293	0.308743	0.974973
Microalbuminuria	DIGEORGE syndrome, Noonan syndrome, Marfan syndrome, Alagille syndrome	COMT	691	275	416	0.340226	0.815729	0.0906857	0.596992	0.506095	0.934293	0.457916	1
Mitral regurgitation	Noonan syndrome, Marfan syndrome	TBX1	457	217	240	0.340379	0.815729	0.000298994	0.0169819	0.100273	0.754041	5.05354e-05	0.00701768
Amblyopia	DIGEORGE syndrome	DGCR6	275	164	111	0.340609	0.815729	0.656798	0.970313	0.741542	0.977463	0.418666	1
Abnormality of head or neck	Alagille syndrome, DIGEORGE syndrome, Noonan syndrome, Marfan syndrome	KRAS	733	329	404	0.341015	0.815729	0.181448	0.73924	0.395513	0.886574	0.147372	0.858968
Papillary thyroid carcinoma	Alagille syndrome	RAF1	1282	497	785	0.34117	0.815729	0.897846	1	0.954202	1	0.881535	1
subcutaneous adipose tissue	Marfan syndrome	PRODH	446	267	179	0.341439	0.815729	0.486443	0.912246	0.247574	0.86417	0.324021	0.983599
Hypertriglyceridemia	Alagille syndrome	RIT1	234	90	144	0.341546	0.815729	0.504276	0.917059	0.232451	0.862033	0.431255	1
Abnormality of the nervous system	Alagille syndrome, DIGEORGE syndrome, Noonan syndrome, Marfan syndrome	SOS2	1792	730	1062	0.342422	0.815729	0.00124505	0.0480267	0.031717	0.512143	0.000553769	0.0397759
Obesity	DIGEORGE syndrome	BRAF				0.343139	0.815729
Mitral regurgitation	Noonan syndrome, Marfan syndrome	RAF1	1282	497	785	0.343318	0.815729	0.999295	1	0.332811	0.879858	0.999922	1
Diastolic blood pressure	DIGEORGE syndrome, Noonan syndrome, Marfan syndrome, Alagille syndrome	CBL	1295	389	906	0.343704	0.815729	0.279671	0.81908	0.0764881	0.698792	0.595989	1
Abnormality of head or neck	Alagille syndrome, DIGEORGE syndrome, Noonan syndrome, Marfan syndrome	DGCR8	603	231	372	0.343907	0.815729	0.00356575	0.101746	0.141144	0.787799	4.85466e-05	0.00701768
Abnormality of the digestive system	Alagille syndrome, DIGEORGE syndrome, Marfan syndrome	KAT6B	1923	696	1227	0.344792	0.815729	0.0500333	0.478071	0.272833	0.875162	0.301185	0.96885
Cirrhosis	Alagille syndrome	RRAS	171	67	104	0.345134	0.815729	0.127454	0.667557	0.290984	0.879858	0.0493189	0.643623
Gastroesophageal reflux	DIGEORGE syndrome, Noonan syndrome, Marfan syndrome, Alagille syndrome	BRAF				0.345261	0.815729
Systolic blood pressure	DIGEORGE syndrome, Noonan syndrome, Marfan syndrome, Alagille syndrome	SOS1	1966	671	1295	0.345303	0.815729	0.251481	0.796051	0.398526	0.886574	0.17441	0.884697
Schizophrenia	DIGEORGE syndrome	BRAF				0.345708	0.815729
Urine sodium concentration	DIGEORGE syndrome, Noonan syndrome, Marfan syndrome, Alagille syndrome	A2ML1	937	494	443	0.34585	0.815729	0.43135	0.888426	0.180295	0.82721	0.410055	1
Increased urinary potassium	DIGEORGE syndrome, Noonan syndrome, Marfan syndrome, Alagille syndrome	TBX1	457	218	239	0.345933	0.815729	0.617488	0.960979	0.0520698	0.597897	0.479718	1
Abnormality of the skeletal system	Alagille syndrome, DIGEORGE syndrome, Noonan syndrome, Marfan syndrome	JAG1	580	257	323	0.346025	0.815729	0.859273	1	0.527648	0.934293	0.91807	1
Mitral valve prolapse	Marfan syndrome	SOS2	1792	730	1062	0.346511	0.815803	0.71446	0.989042	0.938424	1	0.907207	1
Cholelithiasis	DIGEORGE syndrome	MAP2K1	1555	616	939	0.347705	0.816982	0.356461	0.860547	0.125516	0.778124	0.172676	0.884697
Strabism	Alagille syndrome	RRAS	171	67	104	0.34858	0.816982	0.874419	1	0.0471972	0.585189	0.972414	1
Intellectual disability, mild	Alagille syndrome	TBX1	457	221	236	0.348826	0.816982	0.634684	0.961962	0.806255	0.981548	0.543779	1
creatinine clearance	DIGEORGE syndrome, Noonan syndrome, Marfan syndrome, Alagille syndrome	DGCR2	1267	628	639	0.348974	0.816982	0.393816	0.872994	0.309407	0.879858	0.220831	0.934942
Pneumothorax	Marfan syndrome	KAT6B	1923	696	1227	0.349404	0.816982	0.959895	1	0.240913	0.862033	0.989409	1
Emphysema	Marfan syndrome	LZTR1	400	198	202	0.350275	0.816982	0.495951	0.914218	0.494168	0.934293	0.581827	1
Cataract	Alagille syndrome, Marfan syndrome	DGCR2	1267	628	639	0.350941	0.816982	0.217109	0.769366	0.114176	0.766931	0.961852	1
Abnormality of the digestive system	Alagille syndrome, DIGEORGE syndrome, Marfan syndrome	DGCR8	603	231	372	0.350958	0.816982	0.14077	0.678759	0.873975	0.995515	0.0975059	0.783714
Obesity	DIGEORGE syndrome	SOS2	1792	730	1062	0.351111	0.816982	0.162932	0.718425	0.197661	0.834264	0.262197	0.96151
Premature osteoarthritis	Marfan syndrome	COMT	691	275	416	0.352425	0.818977	0.93401	1	0.337662	0.881048	0.911862	1
Bone mineral density	Marfan syndrome	DGCR2	1218	623	595	0.353023	0.819306	0.305483	0.828426	0.71488	0.977274	0.169184	0.884697
Mitral valve prolapse	Marfan syndrome	TBX1	457	217	240	0.353987	0.81957	0.192983	0.749913	0.0900186	0.715682	0.480012	1
Cataract	Alagille syndrome, Marfan syndrome	SHOC2	1183	422	761	0.354051	0.81957	0.267391	0.803141	0.843558	0.992307	0.40191	1
Cafe-au-lait spot	Noonan syndrome	KRAS	733	329	404	0.354539	0.819642	0.157	0.716137	0.886215	0.996804	0.247391	0.955068
Cryptorchidism	Noonan syndrome	NOTCH2	897	397	500	0.356163	0.822338	0.664624	0.970836	0.357005	0.884958	0.916709	1
Umbilical hernia	DIGEORGE syndrome	SHOC2	1183	422	761	0.356911	0.823005	0.0681539	0.53979	0.85193	0.994714	0.0541913	0.643623
Optic atrophy	Marfan syndrome	FBN1	1962	968	994	0.358751	0.824734	0.824813	1	0.467319	0.921847	0.707814	1
Abnormality of the skeletal system	Alagille syndrome, DIGEORGE syndrome, Noonan syndrome, Marfan syndrome	RIT1	234	90	144	0.359214	0.824734	0.788769	1	0.825556	0.98598	0.555991	1
Aortic valve stenosis	Noonan syndrome	SOS2	1792	730	1062	0.359628	0.824734	0.983795	1	0.733787	0.977287	0.983279	1
Myopia	Alagille syndrome, Marfan syndrome	FBN1	1962	968	994	0.360508	0.824734	0.515338	0.91807	0.933626	1	0.918032	1
Obesity	DIGEORGE syndrome	CBL	1295	386	909	0.361098	0.824734	0.357743	0.860547	0.283406	0.879858	0.303922	0.970967
Joint hypermobility	Noonan syndrome, Marfan syndrome	CBL	1295	386	909	0.361296	0.824734	0.0652234	0.527063	0.162725	0.820737	0.330933	0.985119
Autism	DIGEORGE syndrome, Noonan syndrome, Marfan syndrome, Alagille syndrome	A2ML1	937	494	443	0.36164	0.824734	0.403036	0.87721	0.4079	0.886574	0.837978	1
Aortic valve stenosis	Noonan syndrome	DGCR6	275	164	111	0.361786	0.824734	5.4829e-05	0.0047587	0.000528041	0.0633031	3.39639e-05	0.00544207
Abnormality of the skeletal system	Alagille syndrome, DIGEORGE syndrome, Noonan syndrome, Marfan syndrome	COMT	691	275	416	0.36249	0.824734	0.438971	0.890819	0.289126	0.879858	0.699707	1
Seborrheic dermatitis	DIGEORGE syndrome	A2ML1	937	494	443	0.363157	0.824734	0.335345	0.846996	0.914191	0.999425	0.181996	0.893976
Cryptorchidism	Noonan syndrome	JAG1	580	257	323	0.363262	0.824734	0.817493	1	0.635897	0.964949	0.867768	1
creatinine clearance	DIGEORGE syndrome, Noonan syndrome, Marfan syndrome, Alagille syndrome	LZTR1	400	198	202	0.363359	0.824734	0.573728	0.940797	0.198253	0.834264	0.993306	1
Renal tubular acidosis	Alagille syndrome	JAG1	580	257	323	0.363637	0.824734	0.911363	1	0.689847	0.9769	0.945008	1
Premature osteoarthritis	Marfan syndrome	RRAS	171	67	104	0.364309	0.825215	0.100987	0.609527	0.0206923	0.421256	0.114627	0.837781
Bipolar affective disorder	DIGEORGE syndrome	RIT1	234	90	144	0.366361	0.825455	0.0904498	0.596992	0.144611	0.796893	0.874487	1
Abnormality of connective tissue	DIGEORGE syndrome, Marfan syndrome	PRODH	446	267	179	0.366447	0.825455	0.0022966	0.0735972	0.0119996	0.328885	0.000893969	0.0561928
Band keratopathy	Alagille syndrome	COMT	691	275	416	0.366533	0.825455	0.167075	0.718425	0.987079	1	0.827897	1
Cataract	Alagille syndrome, Marfan syndrome	DGCR6	275	164	111	0.36679	0.825455	0.24699	0.793952	1	1	0.0840395	0.752715
Joint laxity	Noonan syndrome	HIC2	100	56	44	0.367314	0.825455	0.775848	1	0.691742	0.9769	0.747993	1
Umbilical hernia	DIGEORGE syndrome	SOS1	1966	671	1295	0.368283	0.825455	0.389823	0.872994	0.35082	0.881048	0.663793	1
Myopia	Alagille syndrome, Marfan syndrome	DGCR8	603	231	372	0.36832	0.825455	0.881626	1	0.781129	0.979734	0.897135	1
Lymphedema	Noonan syndrome	SHOC2	1183	422	761	0.368966	0.825455	0.754919	1	0.27483	0.879057	0.928587	1
Abnormality of the cardiovascular system	Alagille syndrome, DIGEORGE syndrome, Noonan syndrome, Marfan syndrome	RRAS	171	67	104	0.368966	0.825455	0.41869	0.885515	0.790805	0.979734	0.513286	1
Femoral hernia	DIGEORGE syndrome	MAP2K1	1555	616	939	0.369319	0.825455	0.0527292	0.487079	0.114237	0.766931	0.0409371	0.617913
Abnormality of connective tissue	DIGEORGE syndrome, Marfan syndrome	RASA2	1665	454	1211	0.369476	0.825455	0.449571	0.896329	0.62596	0.964949	0.99996	1
Standing/sitting height ratio	DIGEORGE syndrome, Noonan syndrome,Marfan syndrome	HIC2	100	56	44	0.370167	0.82597	0.0573117	0.491277	0.273094	0.875162	0.453309	1
Cirrhosis	Alagille syndrome	BRAF				0.371279	0.827421
Urine sodium concentration	DIGEORGE syndrome, Noonan syndrome, Marfan syndrome, Alagille syndrome	SOS1	1966	672	1294	0.372095	0.82812	0.268544	0.803141	0.271801	0.875162	0.334836	0.985119
Umbilical hernia	DIGEORGE syndrome	KAT6B	1923	696	1227	0.373693	0.82812	0.249017	0.796051	0.506967	0.934293	0.232677	0.9411
Abnormality of connective tissue	DIGEORGE syndrome, Marfan syndrome	DGCR6	275	164	111	0.373825	0.82812	0.00436722	0.115151	0.0253124	0.450646	0.002215	0.112533
Band keratopathy	Alagille syndrome	JAG1	580	257	323	0.374401	0.82812	0.294657	0.821648	0.79619	0.979734	0.226561	0.9411
Incisional hernia	Marfan syndrome	TBX1	457	217	240	0.374636	0.82812	0.0492649	0.477297	0.467227	0.921847	0.00321924	0.149015
Spondylolisthesis	Marfan syndrome	RIT1	234	90	144	0.374903	0.82812	0.0754553	0.566412	0.441669	0.907701	0.0658251	0.710282
Incisional hernia	Marfan syndrome	RAF1	1282	497	785	0.375177	0.82812	2.2489e-08	7.80742e-06	1.08915e-05	0.00252078	4.49318e-15	4.67965e-12
Abnormality of head or neck	Alagille syndrome, DIGEORGE syndrome, Noonan syndrome, Marfan syndrome	RASA2	1665	454	1211	0.375445	0.82812	0.292519	0.821182	0.559958	0.946748	0.176685	0.884697
Lymphedema	Noonan syndrome	JAG1	580	257	323	0.375747	0.82812	0.456831	0.897265	0.302317	0.879858	0.746086	1
Strabism	Alagille syndrome	HIC2	100	56	44	0.376211	0.828126	0.104426	0.611008	0.494736	0.934293	0.198078	0.923912
Congestive heart failure	Marfan syndrome	DGCR8	603	231	372	0.379721	0.833981	0.0338988	0.39896	0.159296	0.817275	0.0375669	0.603083
Abnormality of the nervous system	Alagille syndrome, DIGEORGE syndrome, Noonan syndrome, Marfan syndrome	RAF1	1282	497	785	0.380203	0.833981	0.987741	1	0.329996	0.879858	0.987547	1
Abnormality of the head	Alagille syndrome, Noonan syndrome	RASA2	1479	453	1026	0.380266	0.833981	0.520924	0.920046	0.241012	0.862033	0.375633	1
Joint hypermobility	Noonan syndrome, Marfan syndrome	FBN1	1962	968	994	0.381817	0.83636	0.28327	0.820153	0.173867	0.82721	0.731567	1
Hypothyroidism	DIGEORGE syndrome, Noonan syndrome	KRAS	733	329	404	0.382791	0.836394	0.0116127	0.219903	0.0207129	0.421256	0.0475043	0.643623
Joint hypermobility	Noonan syndrome, Marfan syndrome	HIC2	100	56	44	0.383148	0.836394	0.960872	1	0.977803	1	0.981646	1
Cryptorchidism	Noonan syndrome	HIC2	100	56	44	0.383427	0.836394	0.157804	0.716137	0.916118	0.999425	0.46131	1
Schizophrenia	DIGEORGE syndrome	RRAS	171	67	104	0.384113	0.836394	0.519338	0.919882	0.669078	0.974589	0.468298	1
Acne	DIGEORGE syndrome	NOTCH2	897	397	500	0.384163	0.836394	0.860863	1	0.851576	0.994714	0.670945	1
Chronic bronchitis	Marfan syndrome	PRODH	446	267	179	0.385298	0.837848	0.658736	0.970313	0.541708	0.940184	0.662847	1
Standing/sitting height ratio	DIGEORGE syndrome, Noonan syndrome,Marfan syndrome	SOS1	1966	672	1294	0.385782	0.837885	0.0942607	0.596992	0.314426	0.879858	0.0568139	0.653831
Bone mineral density	Marfan syndrome	PTPN11	720	265	455	0.386316	0.838031	0.97478	1	0.471731	0.921847	0.843165	1
Urine sodium concentration	DIGEORGE syndrome, Noonan syndrome, Marfan syndrome, Alagille syndrome	PRODH	446	267	179	0.387016	0.838534	0.348789	0.855782	0.999144	1	0.776073	1
Acne	DIGEORGE syndrome	PTPN11	832	263	569	0.387623	0.838837	0.810799	1	0.847096	0.992967	0.94988	1
Umbilical hernia	DIGEORGE syndrome	KRAS	733	329	404	0.388186	0.839042	0.0244882	0.333303	0.581859	0.952999	0.0195989	0.453622
abnormality of the kidney		SOS2	1792	730	1062	0.389233	0.840293	0.979082	1	0.909235	0.999425	0.936286	1
Strabism	Alagille syndrome	KAT6B	1923	696	1227	0.389957	0.840844	0.0567256	0.491277	0.338962	0.881048	0.0489236	0.643623
Premature osteoarthritis	Marfan syndrome	RAF1	1282	497	785	0.392029	0.842082	0.263232	0.803141	0.425986	0.896292	0.455092	1
Autism	DIGEORGE syndrome, Noonan syndrome, Marfan syndrome, Alagille syndrome	SHOC2	1183	422	761	0.392297	0.842082	0.908428	1	0.386106	0.886574	0.999988	1
Spondylolisthesis	Marfan syndrome	RAF1	1282	497	785	0.392397	0.842082	0.348041	0.855782	0.820444	0.985005	0.28133	0.96885
Inguinal hernia	DIGEORGE syndrome	KAT6B	1923	696	1227	0.392408	0.842082	0.484401	0.912246	0.472808	0.921847	0.332839	0.985119
Renal tubular acidosis	Alagille syndrome	BRAF				0.392885	0.842097
Anxiety	DIGEORGE syndrome, Noonan syndrome, Marfan syndrome, Alagille syndrome	SOS1	1966	671	1295	0.394124	0.842979	0.931856	1	0.913654	0.999425	0.857068	1
Cryptorchidism	Noonan syndrome	RIT1	234	90	144	0.395057	0.842979	0.127339	0.667557	0.260864	0.866627	0.0438806	0.643623
Diastolic blood pressure	DIGEORGE syndrome, Noonan syndrome, Marfan syndrome, Alagille syndrome	RIT1	234	90	144	0.395788	0.842979	0.881176	1	0.992764	1	0.671573	1
Pneumothorax	Marfan syndrome	MAP2K1	1555	616	939	0.396118	0.842979	0.972146	1	0.469665	0.921847	0.850115	1
Aortic dissection	Marfan syndrome	HIC2	100	56	44	0.396692	0.842979	0.233325	0.783964	0.812754	0.982785	0.507546	1
Abnormality of head or neck	Alagille syndrome, DIGEORGE syndrome, Noonan syndrome, Marfan syndrome	MAP2K1	1555	616	939	0.397113	0.842979	0.0763145	0.566412	0.117089	0.766931	0.225759	0.9411
Hypothyroidism	DIGEORGE syndrome, Noonan syndrome	RIT1	234	90	144	0.397591	0.842979	0.40199	0.87721	0.30817	0.879858	0.5028	1
Schizophrenia	DIGEORGE syndrome	LZTR1	400	198	202	0.39777	0.842979	0.852427	1	0.627963	0.964949	0.628666	1
Myopia	Alagille syndrome, Marfan syndrome	SHOC2	1183	422	761	0.398072	0.842979	0.486496	0.912246	0.106434	0.760387	0.766084	1
Ptosis	Noonan syndrome	A2ML1	937	494	443	0.398252	0.842979	0.728223	0.992821	0.442548	0.907721	0.617631	1
Hypercholesterolemia	Alagille syndrome	NRAS	246	84	162	0.398465	0.842979	0.394377	0.872994	0.402629	0.886574	0.559471	1
Spondylolisthesis	Marfan syndrome	DGCR6	275	164	111	0.399138	0.843407	0.902434	1	0.714918	0.977274	0.679196	1
Optic atrophy	Marfan syndrome	RASA2	1665	454	1211	0.400015	0.843797	0.547519	0.927221	0.409808	0.886574	0.193509	0.911945
Ptosis	Noonan syndrome	RIT1	234	90	144	0.400509	0.843797	0.467958	0.904271	0.634645	0.964949	0.235791	0.94391
Premature osteoarthritis	Marfan syndrome	TBX1	457	217	240	0.400733	0.843797	0.480819	0.912246	0.188622	0.8289	0.904724	1
Amblyopia	DIGEORGE syndrome	FBN1	1962	968	994	0.401766	0.844434	0.390037	0.872994	1	1	0.381589	1
Abnormality of the cardiovascular system	Alagille syndrome, DIGEORGE syndrome, Noonan syndrome, Marfan syndrome	FBN1	1962	968	994	0.402138	0.844434	0.00151145	0.0562207	0.0131234	0.347561	0.000584661	0.040595
Joint laxity	Noonan syndrome	DGCR6	275	164	111	0.402448	0.844434	0.963255	1	0.800759	0.979734	0.983638	1
Aortic valve stenosis	Noonan syndrome	KRAS	733	329	404	0.403343	0.845324	0.814407	1	0.723841	0.977287	0.681662	1
Seborrheic dermatitis	DIGEORGE syndrome	DGCR2	1267	628	639	0.4042	0.846133	0.915978	1	0.839142	0.989769	0.993826	1
Obesity	DIGEORGE syndrome	LZTR1	400	198	202	0.405424	0.847704	0.657242	0.970313	0.355398	0.884958	0.389698	1
creatinine clearance	DIGEORGE syndrome, Noonan syndrome, Marfan syndrome, Alagille syndrome	SOS1	1966	672	1294	0.405988	0.847896	0.161867	0.718297	0.115428	0.766931	0.426265	1
Schizophrenia	DIGEORGE syndrome	HIC2	100	56	44	0.406895	0.848801	0.899985	1	0.0971046	0.740911	0.818059	1
Hypothyroidism	DIGEORGE syndrome, Noonan syndrome	LZTR1	400	198	202	0.407675	0.849441	0.728657	0.992821	0.791425	0.979734	0.658072	1
Abnormality of the skeletal system	Alagille syndrome, DIGEORGE syndrome, Noonan syndrome, Marfan syndrome	FBN1	1962	968	994	0.409668	0.851248	0.0726221	0.556291	0.313009	0.879858	0.0814532	0.741221
Abnormality of connective tissue	DIGEORGE syndrome, Marfan syndrome	RRAS	171	67	104	0.409897	0.851248	0.59774	0.952634	0.535466	0.938891	0.448329	1
Cryptorchidism	Noonan syndrome	FBN1	1962	968	994	0.410185	0.851248	0.589488	0.945906	0.533637	0.938031	0.40801	1
Abnormality of the cardiovascular system	Alagille syndrome, DIGEORGE syndrome, Noonan syndrome, Marfan syndrome	RAF1	1282	497	785	0.410591	0.851248	0.186715	0.748269	0.0846945	0.714376	0.16563	0.875655
Schizophrenia	DIGEORGE syndrome	PRODH	446	267	179	0.410914	0.851248	0.984248	1	0.606332	0.959831	0.899435	1
Mitral valve prolapse	Marfan syndrome	KRAS	733	329	404	0.411569	0.851536	0.966288	1	0.916354	0.999425	0.733625	1
Incisional hernia	Marfan syndrome	RIT1	234	90	144	0.412003	0.851536	0.270284	0.803141	0.931055	1	0.305192	0.97204
Abnormality of the cardiovascular system	Alagille syndrome, DIGEORGE syndrome, Noonan syndrome, Marfan syndrome	COMT	691	275	416	0.412503	0.851588	0.903272	1	0.667667	0.974589	0.919462	1
Bone mineral density	Marfan syndrome	FBN1				0.413245	0.85214
Abnormality of connective tissue	DIGEORGE syndrome, Marfan syndrome	SHOC2	1183	422	761	0.416678	0.858233	0.937688	1	0.689046	0.9769	0.904004	1
Papillary thyroid carcinoma	Alagille syndrome	CBL	1295	386	909	0.417523	0.858462	0.450559	0.896329	0.817174	0.982785	0.22917	0.9411
Small for gestational age	Noonan syndrome	PRODH	446	267	179	0.418171	0.858462	0.15061	0.708427	0.912725	0.999425	0.9222	1
Autism	DIGEORGE syndrome, Noonan syndrome, Marfan syndrome, Alagille syndrome	FBN1	1962	968	994	0.418225	0.858462	0.385308	0.872994	0.823504	0.985745	0.0911024	0.768285
abnormality of the kidney		RAF1	1282	497	785	0.420349	0.860731	0.0337927	0.39896	0.128424	0.778326	0.0318748	0.572644
Cirrhosis	Alagille syndrome	RASA2	1665	454	1211	0.420704	0.860731	0.990347	1	0.459156	0.921203	0.99997	1
Mitral valve prolapse	Marfan syndrome	JAG1	580	257	323	0.42077	0.860731	0.684729	0.980436	0.785179	0.979734	0.907726	1
Aortic dissection	Marfan syndrome	PTPN11	832	263	569	0.42262	0.86353	0.346319	0.855782	0.519856	0.934293	0.324184	0.983599
Ptosis	Noonan syndrome	RASA2	1665	454	1211	0.423396	0.864133	0.860241	1	0.756476	0.979734	0.761726	1
Cryptorchidism	Noonan syndrome	PRODH	446	267	179	0.425693	0.867833	0.166099	0.718425	0.308302	0.879858	0.0400445	0.61697
Abnormality of the skeletal system	Alagille syndrome, DIGEORGE syndrome, Noonan syndrome, Marfan syndrome	RRAS	171	67	104	0.427289	0.868786	0.195544	0.754293	0.405133	0.886574	0.136243	0.844107
Bipolar affective disorder	DIGEORGE syndrome	DGCR6	275	164	111	0.427531	0.868786	0.660351	0.970313	0.588727	0.955381	0.515543	1
Abnormality of connective tissue	DIGEORGE syndrome, Marfan syndrome	DGCR2	1267	628	639	0.427613	0.868786	0.453901	0.896329	0.729217	0.977287	0.504915	1
Renal tubular acidosis	Alagille syndrome	SOS2	1792	730	1062	0.42993	0.870593	0.475245	0.909829	0.514401	0.934293	0.477484	1
Cryptorchidism	Noonan syndrome	PTPN11	832	263	569	0.431227	0.870593	0.213505	0.769366	0.330452	0.879858	0.240642	0.94935
Schizophrenia	DIGEORGE syndrome	FBN1	1962	968	994	0.431305	0.870593	0.66746	0.97264	0.561019	0.947772	0.411213	1
abnormality of the kidney		PRODH	446	267	179	0.431536	0.870593	0.0807204	0.577564	0.272447	0.875162	0.0527146	0.643623
Obesity	DIGEORGE syndrome	SOS1	1966	671	1295	0.431803	0.870593	0.9781	1	0.733638	0.977287	0.97659	1
Aortic regurgitation	Marfan syndrome	RAF1	1282	497	785	0.432489	0.870593	0.624684	0.96116	0.280279	0.879858	0.964018	1
Inguinal hernia	DIGEORGE syndrome	BRAF				0.432804	0.870593
Pneumothorax	Marfan syndrome	PTPN11	832	263	569	0.433193	0.870593	0.705582	0.984333	0.371531	0.886574	0.541633	1
Abnormality of the cardiovascular system	Alagille syndrome, DIGEORGE syndrome, Noonan syndrome, Marfan syndrome	MAP2K1	1555	616	939	0.433696	0.870593	0.0198776	0.29023	0.037886	0.551966	0.200567	0.923912
Abnormality of the head	Alagille syndrome, Noonan syndrome	NRAS	231	88	143	0.43379	0.870593	0.391346	0.872994	0.963379	1	0.758265	1
Aortic dissection	Marfan syndrome	BRAF				0.434772	0.870593
Hypercholesterolemia	Alagille syndrome	SOS2	1792	730	1062	0.435216	0.870593	0.437545	0.890819	0.459938	0.921203	0.769826	1
Gastroesophageal reflux	DIGEORGE syndrome, Noonan syndrome, Marfan syndrome, Alagille syndrome	RASA2	1665	454	1211	0.435467	0.870593	0.225064	0.77541	0.29514	0.879858	0.0852035	0.755229
Emphysema	Marfan syndrome	CBL	1295	386	909	0.435666	0.870593	0.880197	1	0.889724	0.996804	0.56117	1
Inguinal hernia	DIGEORGE syndrome	LZTR1	400	198	202	0.436884	0.870593	0.609287	0.960979	0.740056	0.977463	0.712649	1
Cirrhosis	Alagille syndrome	NOTCH2	897	397	500	0.43698	0.870593	0.925535	1	1	1	0.699377	1
Congestive heart failure	Marfan syndrome	NOTCH2	897	397	500	0.437094	0.870593	0.0459685	0.464344	0.0380913	0.551966	0.730635	1
Abnormality of connective tissue	DIGEORGE syndrome, Marfan syndrome	NOTCH2	897	397	500	0.438034	0.870593	0.517211	0.91807	0.0881912	0.714376	0.994367	1
Mitral valve prolapse	Marfan syndrome	HIC2	100	56	44	0.43828	0.870593	0.87062	1	0.0306861	0.512143	0.995724	1
Abnormality of connective tissue	DIGEORGE syndrome, Marfan syndrome	BRAF				0.438685	0.870593
Retinal detachment	Marfan syndrome	MAP2K1	1555	616	939	0.438694	0.870593	0.205656	0.764956	0.241564	0.862033	0.133354	0.844107
Diastolic blood pressure	DIGEORGE syndrome, Noonan syndrome, Marfan syndrome, Alagille syndrome	TBX1	457	218	239	0.439287	0.870615	0.725813	0.992821	0.798542	0.979734	0.483118	1
Premature osteoarthritis	Marfan syndrome	NOTCH2	897	397	500	0.439675	0.870615	0.252841	0.796776	0.576471	0.950032	0.253964	0.957842
Joint laxity	Noonan syndrome	DGCR8	603	231	372	0.441912	0.872712	0.0346571	0.39896	0.207402	0.847454	0.0162247	0.409563
Band keratopathy	Alagille syndrome	BRAF				0.441978	0.872712
Renal tubular acidosis	Alagille syndrome	DGCR6	275	164	111	0.442193	0.872712	0.243073	0.793189	0.108776	0.760387	0.0506912	0.643623
Glaucoma	Marfan syndrome	BRAF				0.442792	0.872932
Anxiety	DIGEORGE syndrome, Noonan syndrome, Marfan syndrome, Alagille syndrome	TBX1	457	217	240	0.4441	0.87455	0.480913	0.912246	0.320188	0.879858	0.367901	1
Ptosis	Noonan syndrome	RRAS	171	67	104	0.44492	0.874594	0.230321	0.780813	0.494234	0.934293	0.558557	1
Myopia	Alagille syndrome, Marfan syndrome	DGCR2	1267	628	639	0.445097	0.874594	0.807963	1	0.816581	0.982785	0.438016	1
Chronic bronchitis	Marfan syndrome	DGCR8	603	231	372	0.446657	0.875746	0.881201	1	0.676292	0.9769	0.843863	1
creatinine clearance	DIGEORGE syndrome, Noonan syndrome, Marfan syndrome, Alagille syndrome	TBX1	457	218	239	0.44666	0.875746	0.483907	0.912246	0.0393094	0.560126	0.746246	1
Optic atrophy	Marfan syndrome	A2ML1	937	494	443	0.448392	0.878184	0.570487	0.938645	0.73438	0.977452	0.889125	1
Strabism	Alagille syndrome	JAG1	580	257	323	0.450494	0.881337	0.913231	1	0.269704	0.873012	0.901947	1
Attention deficit hyperactivity disorder	DIGEORGE syndrome	PRODH	446	267	179	0.45257	0.883866	0.411912	0.885461	0.525952	0.934293	0.36532	1
Intellectual disability, mild	Alagille syndrome	NOTCH2	897	395	502	0.453143	0.883866	1	1	0.961485	1	0.925943	1
Aortic regurgitation	Marfan syndrome	CBL	1295	386	909	0.455073	0.883866	0.388563	0.872994	0.877616	0.995515	0.540279	1
Cataract	Alagille syndrome, Marfan syndrome	KRAS	733	329	404	0.455286	0.883866	0.561545	0.938066	0.9096	0.999425	0.433739	1
Ptosis	Noonan syndrome	SHOC2	1183	422	761	0.455723	0.883866	0.159245	0.717264	0.152958	0.806612	0.0545772	0.643623
Abnormality of the nervous system	Alagille syndrome, DIGEORGE syndrome, Noonan syndrome, Marfan syndrome	HIC2	100	56	44	0.455864	0.883866	0.251847	0.796051	0.629812	0.964949	0.206646	0.929683
Hydronephrosis	DIGEORGE syndrome	CBL	1295	386	909	0.456259	0.883866	0.981588	1	0.968052	1	0.997972	1
Papillary thyroid carcinoma	Alagille syndrome	LZTR1	400	198	202	0.45672	0.883866	0.453175	0.896329	0.108801	0.760387	0.0971201	0.783714
Abnormality of the head	Alagille syndrome, Noonan syndrome	SOS1				0.456871	0.883866
Joint hypermobility	Noonan syndrome, Marfan syndrome	KRAS	733	329	404	0.457244	0.883866	0.219571	0.774273	0.281262	0.879858	0.173875	0.884697
Inguinal hernia	DIGEORGE syndrome	DGCR6	275	164	111	0.457523	0.883866	0.947727	1	0.979413	1	0.784613	1
Emphysema	Marfan syndrome	MAP2K1	1555	616	939	0.457699	0.883866	0.708837	0.984994	0.654663	0.968413	0.38228	1
Small for gestational age	Noonan syndrome	SOS1	1961	669	1292	0.458406	0.884281	0.163979	0.718425	0.156414	0.810154	0.0750537	0.733578
Emphysema	Marfan syndrome	PRODH	446	267	179	0.459516	0.885469	0.865208	1	0.34511	0.881048	0.528778	1
Joint laxity	Noonan syndrome	KRAS	733	329	404	0.460049	0.885544	0.367126	0.861442	0.720464	0.977287	0.140813	0.857644
Retinal detachment	Marfan syndrome	DGCR2	1267	628	639	0.461146	0.885786	0.372836	0.867729	0.635378	0.964949	0.239456	0.946467
Bone mineral density	Marfan syndrome	SOS1				0.461582	0.885786
Papillary thyroid carcinoma	Alagille syndrome	DGCR8	603	231	372	0.46218	0.885786	0.220814	0.774273	0.109513	0.760387	0.882547	1
Band keratopathy	Alagille syndrome	A2ML1	937	494	443	0.462581	0.885786	0.938772	1	0.263145	0.868669	0.989584	1
Femoral hernia	DIGEORGE syndrome	SOS1	1966	671	1295	0.462875	0.885786	0.999509	1	0.312548	0.879858	0.999955	1
Scoliosis	DIGEORGE syndrome	HIC2	100	56	44	0.463162	0.885786	0.36481	0.861442	0.68616	0.9769	0.348616	0.991731
Amblyopia	DIGEORGE syndrome	DGCR2	1267	628	639	0.463975	0.885786	0.59034	0.945906	0.664131	0.972637	0.320227	0.983599
Acne	DIGEORGE syndrome	SOS2	1792	730	1062	0.464124	0.885786	0.999904	1	0.306204	0.879858	1	1
Cholelithiasis	DIGEORGE syndrome	RRAS	171	67	104	0.464851	0.886231	0.536629	0.922661	0.510301	0.934293	0.84733	1
Chronic bronchitis	Marfan syndrome	SOS1	1966	671	1295	0.465485	0.886498	0.168911	0.721348	0.714708	0.977274	0.0388432	0.608349
Body mass index	DIGEORGE syndrome, Noonan syndrome, Marfan syndrome, Alagille syndrome	DGCR6	275	164	111	0.466652	0.88695	0.616343	0.960979	0.377593	0.886574	0.644875	1
Joint hypermobility	Noonan syndrome, Marfan syndrome	SOS2	1792	730	1062	0.466712	0.88695	0.102356	0.611008	0.107965	0.760387	0.200965	0.923912
Renal tubular acidosis	Alagille syndrome	RIT1	234	90	144	0.468468	0.888736	0.896553	1	0.785435	0.979734	0.84122	1
Bipolar affective disorder	DIGEORGE syndrome	CBL	1295	386	909	0.468642	0.888736	0.287371	0.820153	0.381844	0.886574	0.784578	1
Abnormality of head or neck	Alagille syndrome, DIGEORGE syndrome, Noonan syndrome, Marfan syndrome	RIT1	234	90	144	0.469452	0.888756	0.951474	1	0.134632	0.782496	0.996786	1
Congestive heart failure	Marfan syndrome	HIC2	100	56	44	0.469854	0.888756	0.106619	0.615198	0.256852	0.866627	0.148251	0.858968
Abnormality of head or neck	Alagille syndrome, DIGEORGE syndrome, Noonan syndrome, Marfan syndrome	A2ML1	937	494	443	0.470139	0.888756	0.00116421	0.0466355	0.00354513	0.168526	8.66631e-05	0.0100288
Mitral valve prolapse	Marfan syndrome	RASA2	1665	454	1211	0.471787	0.890439	0.632715	0.961302	0.601747	0.959831	0.571447	1
Bipolar affective disorder	DIGEORGE syndrome	SOS1	1966	671	1295	0.472158	0.890439	0.626114	0.96116	0.189965	0.8301	0.869488	1
Amblyopia	DIGEORGE syndrome	PTPN11	832	263	569	0.472519	0.890439	0.186798	0.748269	0.466392	0.921847	0.0313769	0.572644
Chronic bronchitis	Marfan syndrome	A2ML1	937	494	443	0.474417	0.890871	0.632528	0.961302	0.915365	0.999425	0.721424	1
Umbilical hernia	DIGEORGE syndrome	SOS2	1792	730	1062	0.474754	0.890871	0.12885	0.667557	0.0621181	0.643742	0.0670481	0.710282
Cataract	Alagille syndrome, Marfan syndrome	RRAS	171	67	104	0.475998	0.890871	0.62716	0.96116	0.95905	1	0.509439	1
Cataract	Alagille syndrome, Marfan syndrome	NRAS	246	84	162	0.477042	0.890871	0.16581	0.718425	0.10899	0.760387	0.161248	0.871728
Seborrheic dermatitis	DIGEORGE syndrome	BRAF				0.477084	0.890871
Cryptorchidism	Noonan syndrome	SOS2	1792	730	1062	0.477259	0.890871	0.131497	0.669779	0.21949	0.853967	0.0161918	0.409563
Bone mineral density	Marfan syndrome	COMT	667	278	389	0.477296	0.890871	0.409156	0.884084	0.834983	0.987263	0.230198	0.9411
Acne	DIGEORGE syndrome	KRAS	733	329	404	0.4783	0.890871	0.259786	0.800494	0.698087	0.9769	0.31042	0.974973
Hydronephrosis	DIGEORGE syndrome	TBX1	457	217	240	0.478371	0.890871	0.365952	0.861442	0.956225	1	0.130641	0.842188
Lymphedema	Noonan syndrome	BRAF				0.478386	0.890871
Hypothyroidism	DIGEORGE syndrome, Noonan syndrome	NOTCH2	897	397	500	0.478652	0.890871	0.844674	1	0.821172	0.985312	0.702882	1
Hydronephrosis	DIGEORGE syndrome	HIC2	100	56	44	0.478706	0.890871	0.972825	1	0.690717	0.9769	0.958209	1
Abnormality of the skeletal system	Alagille syndrome, DIGEORGE syndrome, Noonan syndrome, Marfan syndrome	KAT6B	1923	696	1227	0.480402	0.891369	0.171386	0.725059	0.46978	0.921847	0.209993	0.930221
Hydronephrosis	DIGEORGE syndrome	KAT6B	1923	696	1227	0.480702	0.891369	0.92797	1	0.15174	0.802218	0.856994	1
Emphysema	Marfan syndrome	RRAS	171	67	104	0.480991	0.891369	0.142563	0.684236	0.254336	0.866627	0.0243127	0.491684
Hypertriglyceridemia	Alagille syndrome	PRODH	446	267	179	0.481832	0.891369	0.862169	1	0.768833	0.979734	0.811115	1
Hypertriglyceridemia	Alagille syndrome	RASA2	1665	454	1211	0.482019	0.891369	0.870457	1	0.893195	0.996826	0.514978	1
Autism	DIGEORGE syndrome, Noonan syndrome, Marfan syndrome, Alagille syndrome	RRAS	171	67	104	0.482538	0.891369	0.261613	0.803141	0.106479	0.760387	0.901894	1
Cholelithiasis	DIGEORGE syndrome	LZTR1	400	198	202	0.482723	0.891369	0.245487	0.793952	0.229224	0.862033	0.505431	1
Abnormality of the digestive system	Alagille syndrome, DIGEORGE syndrome, Marfan syndrome	RASA2	1665	454	1211	0.482949	0.891369	0.442457	0.892194	0.46268	0.921847	0.613179	1
Lymphedema	Noonan syndrome	RAF1	1282	497	785	0.485128	0.8936	0.9521	1	0.98358	1	0.953916	1
Small for gestational age	Noonan syndrome	MAP2K1	1547	616	931	0.485469	0.8936	0.434969	0.890325	0.832833	0.987263	0.701818	1
Abnormality of the cardiovascular system	Alagille syndrome, DIGEORGE syndrome, Noonan syndrome, Marfan syndrome	DGCR2	1267	628	639	0.485652	0.8936	0.83968	1	0.551186	0.942437	0.769872	1
Chronic bronchitis	Marfan syndrome	LZTR1	400	198	202	0.486786	0.894373	0.319956	0.840276	0.8239	0.985745	0.571793	1
Abnormality of the nervous system	Alagille syndrome, DIGEORGE syndrome, Noonan syndrome, Marfan syndrome	JAG1	580	257	323	0.487069	0.894373	0.414916	0.885515	0.467599	0.921847	0.711404	1
Retinal detachment	Marfan syndrome	PRODH	446	267	179	0.487946	0.895005	0.441071	0.890819	0.36123	0.884958	0.32375	0.983599
Abnormality of the skeletal system	Alagille syndrome, DIGEORGE syndrome, Noonan syndrome, Marfan syndrome	NOTCH2	897	397	500	0.488411	0.895005	0.962956	1	0.361369	0.884958	0.84204	1
Joint laxity	Noonan syndrome	RAF1	1282	497	785	0.490773	0.897944	0.678697	0.97666	0.241014	0.862033	0.462696	1
Lymphedema	Noonan syndrome	TBX1	457	217	240	0.491016	0.897944	0.990095	1	0.971477	1	0.975734	1
Obesity	DIGEORGE syndrome	DGCR2	1267	628	639	0.492381	0.899523	0.232323	0.783964	0.149579	0.799682	0.814232	1
subcutaneous adipose tissue	Marfan syndrome	HIC2	100	56	44	0.493207	0.900115	0.381832	0.872036	0.250421	0.866627	0.347089	0.991731
Systolic blood pressure	DIGEORGE syndrome, Noonan syndrome, Marfan syndrome, Alagille syndrome	DGCR2	1267	628	639	0.494413	0.900191	0.349378	0.855782	0.60335	0.959831	0.256343	0.957846
Aortic regurgitation	Marfan syndrome	KRAS	733	329	404	0.494649	0.900191	0.99532	1	0.826857	0.98598	0.986139	1
Abnormality of the cardiovascular system	Alagille syndrome, DIGEORGE syndrome, Noonan syndrome, Marfan syndrome	TBX1	457	217	240	0.494797	0.900191	0.662462	0.970313	0.419082	0.892584	0.803159	1
Autism	DIGEORGE syndrome, Noonan syndrome, Marfan syndrome, Alagille syndrome	DGCR2	1267	628	639	0.495256	0.900191	0.836569	1	0.887929	0.996804	0.656774	1
Congestive heart failure	Marfan syndrome	SOS1	1966	671	1295	0.496296	0.900505	0.12677	0.667557	0.203717	0.845302	0.10952	0.821724
Optic atrophy	Marfan syndrome	DGCR2	1267	628	639	0.496562	0.900505	0.285747	0.820153	0.961789	1	0.638899	1
Cholelithiasis	DIGEORGE syndrome	RAF1	1282	497	785	0.496934	0.900505	0.48467	0.912246	0.696764	0.9769	0.421514	1
Autism	DIGEORGE syndrome, Noonan syndrome, Marfan syndrome, Alagille syndrome	SOS2	1792	730	1062	0.497611	0.900821	0.97418	1	0.905606	0.999425	0.957895	1
Abnormality of head or neck	Alagille syndrome, DIGEORGE syndrome, Noonan syndrome, Marfan syndrome	SOS1	1966	671	1295	0.49946	0.903258	0.480004	0.912246	0.537868	0.939409	0.55743	1
Small for gestational age	Noonan syndrome	KAT6B	1923	695	1228	0.500394	0.903721	0.796427	1	0.922076	0.99983	0.966875	1
Abnormality of head or neck	Alagille syndrome, DIGEORGE syndrome, Noonan syndrome, Marfan syndrome	COMT	691	275	416	0.500724	0.903721	0.0528468	0.487079	0.385601	0.886574	0.0117083	0.348196
Retinal detachment	Marfan syndrome	PTPN11	832	263	569	0.502069	0.905238	0.246917	0.793952	0.178689	0.82721	0.366975	1
Band keratopathy	Alagille syndrome	CBL	1295	386	909	0.504157	0.908089	0.672305	0.975557	0.405127	0.886574	0.537684	1
Aortic regurgitation	Marfan syndrome	HIC2	100	56	44	0.504814	0.908362	0.0495944	0.477356	0.336459	0.881048	0.0125917	0.349713
Ptosis	Noonan syndrome	SOS1	1966	671	1295	0.508175	0.913493	0.523262	0.920569	0.358314	0.884958	0.255615	0.957842
Abnormality of the digestive system	Alagille syndrome, DIGEORGE syndrome, Marfan syndrome	RAF1	1282	497	785	0.508916	0.913909	0.992309	1	0.0559433	0.603782	0.999849	1
Optic atrophy	Marfan syndrome	SHOC2	1183	422	761	0.510426	0.914825	0.929317	1	0.255517	0.866627	0.999886	1
Microalbuminuria	DIGEORGE syndrome, Noonan syndrome, Marfan syndrome, Alagille syndrome	SHOC2	1183	423	760	0.511604	0.914825	0.323346	0.842611	0.270197	0.873012	0.171559	0.884697
Emphysema	Marfan syndrome	RAF1	1282	497	785	0.511802	0.914825	0.0930012	0.596992	0.321109	0.879858	0.0633537	0.694557
Femoral hernia	DIGEORGE syndrome	RRAS	171	67	104	0.512096	0.914825	0.407365	0.884084	0.320907	0.879858	0.602767	1
Glaucoma	Marfan syndrome	SHOC2	1183	422	761	0.512481	0.914825	0.293007	0.821444	0.403328	0.886574	0.666891	1
Spondylolisthesis	Marfan syndrome	CBL	1295	386	909	0.512485	0.914825	0.38263	0.872036	0.599817	0.959831	0.128623	0.842188
Myopia	Alagille syndrome, Marfan syndrome	KAT6B	1923	696	1227	0.513106	0.915022	0.823933	1	0.738494	0.977463	0.712274	1
Mitral regurgitation	Noonan syndrome, Marfan syndrome	HIC2	100	56	44	0.513908	0.915378	0.859066	1	0.876065	0.995515	0.710037	1
Papillary thyroid carcinoma	Alagille syndrome	PRODH	446	267	179	0.515033	0.915378	0.208073	0.764956	0.486497	0.934293	0.430042	1
Abnormality of the digestive system	Alagille syndrome, DIGEORGE syndrome, Marfan syndrome	RRAS	171	67	104	0.515485	0.915378	0.525192	0.921042	0.825737	0.98598	0.365873	1
Abnormality of the nervous system	Alagille syndrome, DIGEORGE syndrome, Noonan syndrome, Marfan syndrome	DGCR8	603	231	372	0.515894	0.915378	0.190983	0.749625	0.162525	0.820737	0.343751	0.991731
Hydronephrosis	DIGEORGE syndrome	RASA2	1665	454	1211	0.51805	0.915378	0.000553262	0.0278243	0.0013705	0.0933848	0.000479599	0.0370002
Incisional hernia	Marfan syndrome	NOTCH2	897	397	500	0.518114	0.915378	0.586619	0.944303	0.54481	0.940184	0.621026	1
Aortic valve stenosis	Noonan syndrome	MAP2K1	1555	616	939	0.518827	0.915378	0.311868	0.829722	0.127175	0.778326	0.827276	1
Strabism	Alagille syndrome	A2ML1	937	494	443	0.518944	0.915378	0.904691	1	0.891451	0.996804	0.91198	1
Spondylolisthesis	Marfan syndrome	HIC2	100	56	44	0.519509	0.915378	0.609036	0.960979	0.511399	0.934293	0.51864	1
Microalbuminuria	DIGEORGE syndrome, Noonan syndrome, Marfan syndrome, Alagille syndrome	SOS2	1785	736	1049	0.51954	0.915378	0.722567	0.991697	0.529955	0.934714	0.990999	1
Bipolar affective disorder	DIGEORGE syndrome	A2ML1	937	494	443	0.519758	0.915378	0.42654	0.888426	0.89032	0.996804	0.204711	0.923912
Incisional hernia	Marfan syndrome	KAT6B	1923	696	1227	0.51987	0.915378	0.21986	0.774273	0.691657	0.9769	0.121303	0.842188
Mitral valve prolapse	Marfan syndrome	CBL	1295	386	909	0.519939	0.915378	0.119166	0.654941	0.207643	0.847454	0.0924132	0.774066
Umbilical hernia	DIGEORGE syndrome	COMT	691	275	416	0.521814	0.916923	0.992357	1	0.837337	0.988443	0.886846	1
creatinine clearance	DIGEORGE syndrome, Noonan syndrome, Marfan syndrome, Alagille syndrome	KAT6B	1923	694	1229	0.521838	0.916923	0.553859	0.931897	0.134218	0.782496	0.336771	0.989099
Spondylolisthesis	Marfan syndrome	DGCR2	1267	628	639	0.522441	0.917083	0.859488	1	0.2148	0.853871	0.735649	1
Abnormality of the skeletal system	Alagille syndrome, DIGEORGE syndrome, Noonan syndrome, Marfan syndrome	KRAS	733	329	404	0.524647	0.918241	0.312536	0.829722	0.626943	0.964949	0.263338	0.96151
Band keratopathy	Alagille syndrome	NRAS	246	84	162	0.525085	0.918241	0.607444	0.960979	0.551704	0.942437	0.523585	1
Microalbuminuria	DIGEORGE syndrome, Noonan syndrome, Marfan syndrome, Alagille syndrome	DGCR2	1265	627	638	0.525225	0.918241	0.811038	1	0.682573	0.9769	0.963887	1
Hypercholesterolemia	Alagille syndrome	A2ML1	937	494	443	0.526108	0.918241	0.690006	0.980436	0.57477	0.949206	0.857446	1
Acne	DIGEORGE syndrome	CBL	1295	386	909	0.526277	0.918241	0.667761	0.97264	0.733551	0.977287	0.859201	1
Anxiety	DIGEORGE syndrome, Noonan syndrome, Marfan syndrome, Alagille syndrome	FBN1	1962	968	994	0.526603	0.918241	0.944071	1	0.923102	0.99983	0.851125	1
Umbilical hernia	DIGEORGE syndrome	RRAS	171	67	104	0.526683	0.918241	0.492885	0.913615	0.102246	0.760387	0.815537	1
Hypertriglyceridemia	Alagille syndrome	FBN1	1962	968	994	0.528472	0.919004	0.313741	0.829722	0.215648	0.853967	0.0941454	0.776387
Autism	DIGEORGE syndrome, Noonan syndrome, Marfan syndrome, Alagille syndrome	HIC2	100	56	44	0.528763	0.919004	0.828561	1	0.647155	0.965001	0.491684	1
Hypercholesterolemia	Alagille syndrome	BRAF				0.528827	0.919004
Seborrheic dermatitis	DIGEORGE syndrome	KAT6B	1923	696	1227	0.52917	0.919004	0.905884	1	0.896738	0.997127	0.855019	1
Papillary thyroid carcinoma	Alagille syndrome	KRAS	733	329	404	0.530447	0.91952	0.727611	0.992821	0.301482	0.879858	0.843011	1
Aortic valve stenosis	Noonan syndrome	DGCR8	603	231	372	0.530493	0.91952	0.613009	0.960979	0.724291	0.977287	0.775871	1
Amblyopia	DIGEORGE syndrome	KAT6B	1923	696	1227	0.531215	0.919884	0.0828119	0.579809	0.125946	0.778326	0.0207903	0.464758
Femoral hernia	DIGEORGE syndrome	KAT6B	1923	696	1227	0.532405	0.9205	0.924709	1	0.231928	0.862033	0.953176	1
Abnormality of the nervous system	Alagille syndrome, DIGEORGE syndrome, Noonan syndrome, Marfan syndrome	RRAS	171	67	104	0.532816	0.9205	0.972966	1	0.767645	0.979734	0.918101	1
creatinine clearance	DIGEORGE syndrome, Noonan syndrome, Marfan syndrome, Alagille syndrome	SOS2	1792	732	1060	0.533716	0.9205	0.330742	0.844384	0.280849	0.879858	0.473418	1
Seborrheic dermatitis	DIGEORGE syndrome	CBL	1295	386	909	0.53555	0.9205	0.90682	1	0.981185	1	0.948201	1
Cafe-au-lait spot	Noonan syndrome	SOS2	1792	730	1062	0.536583	0.9205	0.960273	1	0.584537	0.952999	0.971368	1
Umbilical hernia	DIGEORGE syndrome	BRAF				0.537268	0.9205
Schizophrenia	DIGEORGE syndrome	COMT	691	275	416	0.537567	0.9205	0.0517557	0.487079	0.410561	0.886574	0.0828351	0.749992
Attention deficit hyperactivity disorder	DIGEORGE syndrome	DGCR6	275	164	111	0.53757	0.9205	0.210526	0.767772	0.522307	0.934293	0.346515	0.991731
Diastolic blood pressure	DIGEORGE syndrome, Noonan syndrome, Marfan syndrome, Alagille syndrome	NOTCH2	897	397	500	0.53775	0.9205	0.0665071	0.532824	0.12074	0.768225	0.20202	0.923912
Cafe-au-lait spot	Noonan syndrome	TBX1	457	217	240	0.539099	0.9205	1	1	0.252697	0.866627	1	1
Seborrheic dermatitis	DIGEORGE syndrome	PTPN11	832	263	569	0.539557	0.9205	0.0569068	0.491277	0.438837	0.905046	0.0327147	0.572644
Aortic regurgitation	Marfan syndrome	NOTCH2	897	397	500	0.540857	0.9205	0.999994	1	0.694079	0.9769	0.999994	1
Abnormality of the skeletal system	Alagille syndrome, DIGEORGE syndrome, Noonan syndrome, Marfan syndrome	SOS2	1792	730	1062	0.54188	0.9205	0.436771	0.890819	0.602708	0.959831	0.837013	1
Urine sodium concentration	DIGEORGE syndrome, Noonan syndrome, Marfan syndrome, Alagille syndrome	SHOC2	1183	422	761	0.542169	0.9205	0.845446	1	0.318071	0.879858	0.643926	1
Amblyopia	DIGEORGE syndrome	COMT	691	275	416	0.542356	0.9205	0.687191	0.980436	0.332285	0.879858	0.737545	1
Incisional hernia	Marfan syndrome	RASA2	1665	454	1211	0.542946	0.9205	0.987814	1	0.883069	0.996442	0.850668	1
Optic atrophy	Marfan syndrome	PRODH	446	267	179	0.543278	0.9205	0.161559	0.718297	0.252729	0.866627	0.067175	0.710282
Aortic dissection	Marfan syndrome	LZTR1	400	198	202	0.544108	0.9205	0.611301	0.960979	0.511585	0.934293	0.668583	1
Incisional hernia	Marfan syndrome	JAG1	580	257	323	0.544459	0.9205	0.921935	1	0.608347	0.959831	0.96467	1
Autism	DIGEORGE syndrome, Noonan syndrome, Marfan syndrome, Alagille syndrome	RASA2	1665	454	1211	0.544613	0.9205	0.982934	1	0.467117	0.921847	1	1
Abnormality of the digestive system	Alagille syndrome, DIGEORGE syndrome, Marfan syndrome	SHOC2	1183	422	761	0.544859	0.9205	0.97827	1	0.469633	0.921847	0.934622	1
Small for gestational age	Noonan syndrome	TBX1	457	218	239	0.545904	0.9205	0.670101	0.974735	0.933515	1	0.431612	1
Scoliosis	DIGEORGE syndrome	LZTR1	400	198	202	0.546275	0.9205	0.400418	0.87721	0.946676	1	0.130496	0.842188
Chronic bronchitis	Marfan syndrome	CBL	1295	386	909	0.546364	0.9205	0.811107	1	0.745353	0.977463	0.417755	1
Mitral valve prolapse	Marfan syndrome	RIT1	234	90	144	0.54655	0.9205	0.998005	1	0.507032	0.934293	0.996784	1
Abnormality of the cardiovascular system	Alagille syndrome, DIGEORGE syndrome, Noonan syndrome, Marfan syndrome	SOS2	1792	730	1062	0.546976	0.9205	0.291365	0.820153	0.636505	0.964949	0.542832	1
Aortic valve stenosis	Noonan syndrome	HIC2	100	56	44	0.548017	0.9205	0.232213	0.783964	0.0366114	0.548644	0.108974	0.821724
Mitral valve prolapse	Marfan syndrome	A2ML1	937	494	443	0.5487	0.9205	0.963444	1	0.285891	0.879858	0.948815	1
Microalbuminuria	DIGEORGE syndrome, Noonan syndrome, Marfan syndrome, Alagille syndrome	KRAS	732	330	402	0.548728	0.9205	0.115155	0.642222	0.129131	0.77838	0.0477005	0.643623
Mitral regurgitation	Noonan syndrome, Marfan syndrome	COMT	691	275	416	0.548731	0.9205	0.962375	1	0.930035	1	0.959069	1
Optic atrophy	Marfan syndrome	LZTR1	400	198	202	0.549043	0.9205	0.69433	0.983813	0.785726	0.979734	0.70134	1
Ptosis	Noonan syndrome	CBL	1295	386	909	0.549289	0.9205	0.122866	0.661317	0.241458	0.862033	0.0538484	0.643623
Hypercholesterolemia	Alagille syndrome	CBL	1295	386	909	0.549313	0.9205	0.532374	0.922661	0.728735	0.977287	0.647427	1
Emphysema	Marfan syndrome	KRAS	733	329	404	0.549433	0.9205	0.924271	1	0.766246	0.979734	0.669597	1
Inguinal hernia	DIGEORGE syndrome	NOTCH2	897	397	500	0.549856	0.9205	0.723792	0.992533	0.338768	0.881048	0.868236	1
Papillary thyroid carcinoma	Alagille syndrome	DGCR2	1267	628	639	0.550333	0.9205	0.553377	0.931897	0.32905	0.879858	0.759305	1
Stroke	Alagille syndrome	FBN1	1962	968	994	0.550605	0.9205	0.186426	0.748269	0.516691	0.934293	0.186962	0.903751
Optic atrophy	Marfan syndrome	NRAS	246	84	162	0.55139	0.9205	0.957616	1	0.210047	0.847454	0.996627	1
Joint laxity	Noonan syndrome	PRODH	446	267	179	0.552467	0.9205	0.6832	0.979426	0.95883	1	0.872252	1
Abnormality of head or neck	Alagille syndrome, DIGEORGE syndrome, Noonan syndrome, Marfan syndrome	RRAS	171	67	104	0.55257	0.9205	0.999905	1	0.0556823	0.603782	0.9998	1
Gastroesophageal reflux	DIGEORGE syndrome, Noonan syndrome, Marfan syndrome, Alagille syndrome	NRAS	246	84	162	0.552829	0.9205	0.532342	0.922661	0.256729	0.866627	0.204013	0.923912
Myopia	Alagille syndrome, Marfan syndrome	RIT1	234	90	144	0.553608	0.9205	0.876588	1	0.869224	0.995515	0.877154	1
Standing/sitting height ratio	DIGEORGE syndrome, Noonan syndrome,Marfan syndrome	COMT	691	275	416	0.553634	0.9205	0.395834	0.873435	0.970967	1	0.232084	0.9411
Aortic dissection	Marfan syndrome	KAT6B	1923	696	1227	0.554991	0.921902	0.374668	0.867843	0.387225	0.886574	0.379869	1
Renal tubular acidosis	Alagille syndrome	SOS1	1966	671	1295	0.557545	0.925287	0.79302	1	0.909961	0.999425	0.808475	1
abnormality of the kidney		MAP2K1	1555	616	939	0.558567	0.926127	0.255701	0.799197	0.77008	0.979734	0.127841	0.842188
Anxiety	DIGEORGE syndrome, Noonan syndrome, Marfan syndrome, Alagille syndrome	PRODH	446	267	179	0.559482	0.926787	0.576633	0.941321	0.781517	0.979734	0.36491	1
Obesity	DIGEORGE syndrome	FBN1	1962	968	994	0.560528	0.927003	0.625163	0.96116	0.488748	0.934293	0.582228	1
Premature osteoarthritis	Marfan syndrome	DGCR6	275	164	111	0.560645	0.927003	0.440004	0.890819	0.0881898	0.714376	0.751017	1
Cryptorchidism	Noonan syndrome	MAP2K1	1555	616	939	0.561833	0.927896	0.376545	0.867843	0.773211	0.979734	0.631705	1
Bone mineral density	Marfan syndrome	KAT6B				0.56222	0.927896
Retinal detachment	Marfan syndrome	BRAF				0.566672	0.933202
Aortic valve stenosis	Noonan syndrome	RASA2	1665	454	1211	0.567473	0.933202	0.596123	0.952152	0.996729	1	0.262091	0.96151
Autism	DIGEORGE syndrome, Noonan syndrome, Marfan syndrome, Alagille syndrome	PTPN11	832	263	569	0.56774	0.933202	0.166104	0.718425	0.896746	0.997127	0.438322	1
Mitral regurgitation	Noonan syndrome, Marfan syndrome	RRAS	171	67	104	0.567957	0.933202	0.998752	1	0.714486	0.977274	0.99678	1
Abnormality of the skeletal system	Alagille syndrome, DIGEORGE syndrome, Noonan syndrome, Marfan syndrome	MAP2K1	1555	616	939	0.568036	0.933202	0.0819071	0.578847	0.173127	0.82721	0.0242179	0.491684
Cirrhosis	Alagille syndrome	DGCR6	275	164	111	0.568559	0.933207	0.342433	0.854911	0.967785	1	0.111679	0.823913
Cirrhosis	Alagille syndrome	HIC2	100	56	44	0.570988	0.934919	0.102386	0.611008	0.245104	0.862033	0.0248976	0.49867
Cirrhosis	Alagille syndrome	FBN1	1962	968	994	0.57118	0.934919	0.130735	0.669779	0.167364	0.827126	0.0545604	0.643623
Cafe-au-lait spot	Noonan syndrome	SOS1	1966	671	1295	0.571244	0.934919	0.995686	1	0.727548	0.977287	0.994328	1
Mitral regurgitation	Noonan syndrome, Marfan syndrome	KAT6B	1923	696	1227	0.572173	0.934919	0.830576	1	0.559227	0.946748	0.995028	1
Lymphedema	Noonan syndrome	DGCR8	603	231	372	0.572472	0.934919	0.593632	0.94972	0.270328	0.873012	0.396841	1
Stroke	Alagille syndrome	KAT6B	1923	696	1227	0.572729	0.934919	0.85177	1	0.709833	0.977097	0.841237	1
Abnormality of the head	Alagille syndrome, Noonan syndrome	A2ML1	916	490	426	0.573924	0.935608	0.323968	0.842611	0.385373	0.886574	0.172579	0.884697
Optic atrophy	Marfan syndrome	RRAS	171	67	104	0.574194	0.935608	0.722706	0.991697	0.33267	0.879858	0.845549	1
Chronic bronchitis	Marfan syndrome	RAF1	1282	497	785	0.575494	0.935676	0.826208	1	0.583864	0.952999	0.92232	1
Intellectual disability, mild	Alagille syndrome	BRAF				0.57569	0.935676
Amblyopia	DIGEORGE syndrome	SHOC2	1183	422	761	0.576691	0.935676	0.84114	1	0.209462	0.847454	0.424741	1
Femoral hernia	DIGEORGE syndrome	RIT1	234	90	144	0.576766	0.935676	0.267685	0.803141	0.211599	0.847454	0.086342	0.757009
Body mass index	DIGEORGE syndrome, Noonan syndrome, Marfan syndrome, Alagille syndrome	A2ML1	937	494	443	0.577112	0.935676	0.877437	1	0.823604	0.985745	0.660367	1
Gastroesophageal reflux	DIGEORGE syndrome, Noonan syndrome, Marfan syndrome, Alagille syndrome	SOS2	1792	730	1062	0.578529	0.935676	0.822776	1	0.943585	1	0.611798	1
Femoral hernia	DIGEORGE syndrome	DGCR6	275	164	111	0.578655	0.935676	0.0900107	0.596992	0.0267828	0.468812	0.839262	1
Cholelithiasis	DIGEORGE syndrome	SOS2	1792	730	1062	0.579789	0.935676	0.848214	1	0.29635	0.879858	0.88471	1
Congestive heart failure	Marfan syndrome	RRAS	171	67	104	0.580034	0.935676	0.00624407	0.142316	0.0533298	0.597897	0.0405785	0.61697
Emphysema	Marfan syndrome	A2ML1	937	494	443	0.580172	0.935676	0.818023	1	0.950498	1	0.638437	1
Cryptorchidism	Noonan syndrome	KRAS	733	329	404	0.58022	0.935676	0.00221642	0.0730806	0.240827	0.862033	0.000250938	0.0231759
Bipolar affective disorder	DIGEORGE syndrome	DGCR2	1267	628	639	0.580581	0.935676	0.328497	0.843896	0.268651	0.873012	0.179404	0.88607
Cryptorchidism	Noonan syndrome	SOS1	1966	671	1295	0.581256	0.935676	0.0158691	0.270946	0.0772888	0.702072	0.00230624	0.114379
Hypothyroidism	DIGEORGE syndrome, Noonan syndrome	SOS2	1792	730	1062	0.581537	0.935676	0.603176	0.957211	0.322772	0.879858	0.625503	1
Bipolar affective disorder	DIGEORGE syndrome	JAG1	580	257	323	0.583836	0.937855	0.106206	0.615198	0.41093	0.886574	0.0524878	0.643623
Microalbuminuria	DIGEORGE syndrome, Noonan syndrome, Marfan syndrome, Alagille syndrome	LZTR1	400	199	201	0.584407	0.937855	0.87212	1	0.223205	0.853967	0.736851	1
abnormality of the kidney		CBL	1295	386	909	0.58499	0.937855	0.609771	0.960979	0.844704	0.992307	0.268855	0.965562
Urine sodium concentration	DIGEORGE syndrome, Noonan syndrome, Marfan syndrome, Alagille syndrome	MAP2K1	1555	616	939	0.585145	0.937855	0.336626	0.847838	0.281364	0.879858	0.53899	1
Cataract	Alagille syndrome, Marfan syndrome	KAT6B	1923	696	1227	0.586518	0.937855	0.387693	0.872994	0.310885	0.879858	0.480435	1
Premature osteoarthritis	Marfan syndrome	SHOC2	1183	422	761	0.586921	0.937855	0.468369	0.904271	0.833744	0.987263	0.627314	1
Lymphedema	Noonan syndrome	PTPN11	832	263	569	0.587944	0.937855	0.0835058	0.579809	0.17827	0.82721	0.00810616	0.276805
Cholelithiasis	DIGEORGE syndrome	FBN1	1962	968	994	0.588129	0.937855	0.571108	0.938925	0.709052	0.977097	0.219923	0.934942
Joint laxity	Noonan syndrome	SHOC2	1183	422	761	0.588699	0.937855	0.677223	0.97666	0.723025	0.977287	0.304803	0.97204
Scoliosis	DIGEORGE syndrome	FBN1	1962	968	994	0.58988	0.937855	0.187991	0.749301	0.959273	1	0.394535	1
Aortic valve stenosis	Noonan syndrome	JAG1	580	257	323	0.590814	0.937855	0.421512	0.886766	0.709029	0.977097	0.0793085	0.740131
Cholelithiasis	DIGEORGE syndrome	COMT	691	275	416	0.590815	0.937855	0.0895932	0.596992	0.387478	0.886574	0.214762	0.934942
Anxiety	DIGEORGE syndrome, Noonan syndrome, Marfan syndrome, Alagille syndrome	MAP2K1	1555	616	939	0.591497	0.937855	0.116779	0.648668	0.407973	0.886574	0.236466	0.94391
Cryptorchidism	Noonan syndrome	DGCR6	275	164	111	0.59158	0.937855	0.0281487	0.366462	0.0328552	0.522423	0.00745124	0.258682
subcutaneous adipose tissue	Marfan syndrome	LZTR1	400	198	202	0.591689	0.937855	0.0239468	0.33034	0.393135	0.886574	0.0091441	0.307212
Congestive heart failure	Marfan syndrome	LZTR1	400	198	202	0.59199	0.937855	0.503989	0.917059	0.0228067	0.435838	0.634258	1
Joint laxity	Noonan syndrome	RRAS	171	67	104	0.592313	0.937855	0.789383	1	0.352632	0.883913	0.650645	1
Bipolar affective disorder	DIGEORGE syndrome	SOS2	1792	730	1062	0.592976	0.937855	0.673238	0.975891	0.343002	0.881048	0.313685	0.97669
Attention deficit hyperactivity disorder	DIGEORGE syndrome	PTPN11	832	263	569	0.593253	0.937855	0.0396042	0.423054	0.217592	0.853967	0.490042	1
Abnormality of head or neck	Alagille syndrome, DIGEORGE syndrome, Noonan syndrome, Marfan syndrome	NRAS	246	84	162	0.593348	0.937855	0.367277	0.861442	0.138641	0.786436	0.731172	1
Retinal detachment	Marfan syndrome	NRAS	246	84	162	0.594305	0.938541	0.543028	0.923948	0.655015	0.968413	0.38319	1
Increased urinary potassium	DIGEORGE syndrome, Noonan syndrome, Marfan syndrome, Alagille syndrome	KRAS	733	329	404	0.595076	0.938909	0.413989	0.885515	0.464761	0.921847	0.265349	0.96293
Mitral valve prolapse	Marfan syndrome	BRAF				0.596397	0.938909
Chronic bronchitis	Marfan syndrome	NOTCH2	897	397	500	0.597151	0.938909	0.93528	1	0.603689	0.959831	0.796974	1
Diastolic blood pressure	DIGEORGE syndrome, Noonan syndrome, Marfan syndrome, Alagille syndrome	COMT	691	275	416	0.597166	0.938909	0.246596	0.793952	0.80077	0.979734	0.122828	0.842188
Myopia	Alagille syndrome, Marfan syndrome	MAP2K1	1555	616	939	0.597682	0.938909	0.459976	0.899105	0.545243	0.940184	0.39325	1
Chronic bronchitis	Marfan syndrome	SOS2	1792	730	1062	0.597994	0.938909	0.0621841	0.508296	0.0321814	0.515645	0.743328	1
Retinal detachment	Marfan syndrome	HIC2	100	56	44	0.599178	0.938909	0.870291	1	0.40204	0.886574	0.929752	1
Aortic dissection	Marfan syndrome	RIT1	234	90	144	0.599668	0.938909	0.00773044	0.169623	0.367509	0.88534	0.000928177	0.0561928
Myopia	Alagille syndrome, Marfan syndrome	DGCR6	275	164	111	0.599745	0.938909	0.126431	0.667557	0.200985	0.839776	0.0888487	0.761707
Body mass index	DIGEORGE syndrome, Noonan syndrome, Marfan syndrome, Alagille syndrome	HIC2	100	56	44	0.600468	0.938909	0.330075	0.844384	0.212497	0.847954	0.411745	1
Strabism	Alagille syndrome	SOS1	1966	671	1295	0.601459	0.938909	0.817888	1	0.583581	0.952999	0.630858	1
Premature osteoarthritis	Marfan syndrome	SOS2	1792	730	1062	0.601817	0.938909	0.217054	0.769366	0.361891	0.884958	0.317824	0.983599
creatinine clearance	DIGEORGE syndrome, Noonan syndrome, Marfan syndrome, Alagille syndrome	CBL	1295	387	908	0.601894	0.938909	0.306858	0.828426	0.654809	0.968413	0.937628	1
Myopia	Alagille syndrome, Marfan syndrome	SOS2	1792	730	1062	0.6019	0.938909	0.281795	0.81908	0.911261	0.999425	0.0932744	0.774066
Mitral valve prolapse	Marfan syndrome	PTPN11	832	263	569	0.603034	0.938909	0.917957	1	0.404378	0.886574	0.901261	1
Urine sodium concentration	DIGEORGE syndrome, Noonan syndrome, Marfan syndrome, Alagille syndrome	KRAS	733	329	404	0.603313	0.938909	0.707415	0.984333	0.913775	0.999425	0.597653	1
creatinine clearance	DIGEORGE syndrome, Noonan syndrome, Marfan syndrome, Alagille syndrome	MAP2K1	1555	616	939	0.603435	0.938909	0.0137487	0.242699	0.0176471	0.39158	0.83392	1
Urine sodium concentration	DIGEORGE syndrome, Noonan syndrome, Marfan syndrome, Alagille syndrome	RIT1	234	90	144	0.604065	0.939075	0.440081	0.890819	0.958344	1	0.25399	0.957842
Abnormality of connective tissue	DIGEORGE syndrome, Marfan syndrome	TBX1	457	217	240	0.604974	0.939674	0.535221	0.922661	1	1	0.330256	0.985119
Cholelithiasis	DIGEORGE syndrome	DGCR6	275	164	111	0.607044	0.940183	0.903087	1	0.388058	0.886574	0.90051	1
Inguinal hernia	DIGEORGE syndrome	SOS1	1966	671	1295	0.607167	0.940183	0.828104	1	0.613846	0.959831	0.704158	1
Strabism	Alagille syndrome	CBL	1295	386	909	0.607322	0.940183	0.751145	1	0.813785	0.982785	0.586931	1
Femoral hernia	DIGEORGE syndrome	NOTCH2	897	397	500	0.608063	0.940183	0.948137	1	0.769789	0.979734	0.929918	1
Umbilical hernia	DIGEORGE syndrome	JAG1	580	257	323	0.608213	0.940183	0.541072	0.923948	0.359704	0.884958	0.456186	1
Glaucoma	Marfan syndrome	COMT	691	275	416	0.60886	0.940183	0.067994	0.53979	0.084507	0.714376	0.014122	0.382027
Urine sodium concentration	DIGEORGE syndrome, Noonan syndrome, Marfan syndrome, Alagille syndrome	HIC2	100	56	44	0.60929	0.940183	0.649137	0.970313	0.401947	0.886574	0.423874	1
Intellectual disability, mild	Alagille syndrome	RRAS	170	68	102	0.609494	0.940183	0.140262	0.67788	0.546212	0.941076	0.294405	0.96885
Inguinal hernia	DIGEORGE syndrome	SOS2	1792	730	1062	0.611971	0.943192	0.778328	1	0.131775	0.782234	0.818793	1
Intellectual disability, mild	Alagille syndrome	LZTR1	400	200	200	0.61285	0.943736	0.344489	0.855782	0.956431	1	0.184647	0.899255
Cataract	Alagille syndrome, Marfan syndrome	COMT	691	275	416	0.613844	0.943805	0.392458	0.872994	0.203277	0.84516	0.226317	0.9411
Strabism	Alagille syndrome	PTPN11	832	263	569	0.614048	0.943805	0.955601	1	0.228169	0.862033	0.976593	1
Gastroesophageal reflux	DIGEORGE syndrome, Noonan syndrome, Marfan syndrome, Alagille syndrome	MAP2K1	1555	616	939	0.614473	0.943805	0.823891	1	0.71618	0.977287	0.775231	1
Bone mineral density	Marfan syndrome	KRAS	717	308	409	0.615734	0.944934	0.545588	0.926199	0.131697	0.782234	0.596857	1
Urine sodium concentration	DIGEORGE syndrome, Noonan syndrome, Marfan syndrome, Alagille syndrome	FBN1	1962	968	994	0.616825	0.945078	0.417546	0.885515	0.476548	0.925978	0.238878	0.946467
Inguinal hernia	DIGEORGE syndrome	RASA2	1665	454	1211	0.617796	0.945078	0.50326	0.917059	0.429727	0.89733	0.277867	0.96885
Abnormality of the cardiovascular system	Alagille syndrome, DIGEORGE syndrome, Noonan syndrome, Marfan syndrome	A2ML1	937	494	443	0.618419	0.945078	0.700602	0.984333	0.964917	1	0.596377	1
Renal tubular acidosis	Alagille syndrome	KAT6B	1923	696	1227	0.61878	0.945078	0.819381	1	0.806153	0.981548	0.548493	1
Abnormality of the digestive system	Alagille syndrome, DIGEORGE syndrome, Marfan syndrome	BRAF				0.620266	0.945078
Abnormality of the digestive system	Alagille syndrome, DIGEORGE syndrome, Marfan syndrome	NRAS	246	84	162	0.620677	0.945078	0.213901	0.769366	0.209692	0.847454	0.295149	0.96885
Abnormality of head or neck	Alagille syndrome, DIGEORGE syndrome, Noonan syndrome, Marfan syndrome	CBL	1295	386	909	0.621357	0.945078	0.652186	0.970313	0.543574	0.940184	0.577647	1
Scoliosis	DIGEORGE syndrome	A2ML1	937	494	443	0.622674	0.945078	0.78835	1	0.802258	0.979734	0.635258	1
Hydronephrosis	DIGEORGE syndrome	PTPN11	832	263	569	0.623048	0.945078	0.913589	1	0.470195	0.921847	0.921508	1
Scoliosis	DIGEORGE syndrome	DGCR2	1267	628	639	0.623079	0.945078	0.464187	0.901661	0.380248	0.886574	0.73341	1
Abnormality of the skeletal system	Alagille syndrome, DIGEORGE syndrome, Noonan syndrome, Marfan syndrome	PTPN11	832	263	569	0.623623	0.945078	0.284288	0.820153	0.737447	0.977463	0.0490046	0.643623
Anxiety	DIGEORGE syndrome, Noonan syndrome, Marfan syndrome, Alagille syndrome	RRAS	171	67	104	0.624751	0.945078	0.583662	0.94341	0.346688	0.881048	0.902331	1
Hydronephrosis	DIGEORGE syndrome	LZTR1	400	198	202	0.625211	0.945078	0.952436	1	0.62477	0.964949	0.782159	1
Congestive heart failure	Marfan syndrome	FBN1	1962	968	994	0.6254	0.945078	0.988294	1	0.783928	0.979734	0.886972	1
Papillary thyroid carcinoma	Alagille syndrome	COMT	691	275	416	0.626526	0.945078	0.35855	0.860547	0.742314	0.977463	0.142372	0.858968
Cataract	Alagille syndrome, Marfan syndrome	DGCR8	603	231	372	0.626581	0.945078	0.416971	0.885515	0.51873	0.934293	0.435959	1
Small for gestational age	Noonan syndrome	NRAS	246	84	162	0.628286	0.945078	0.722359	0.991697	0.950615	1	0.720178	1
Bone mineral density	Marfan syndrome	LZTR1	395	212	183	0.629086	0.945078	0.649802	0.970313	0.119014	0.768225	0.412634	1
Small for gestational age	Noonan syndrome	RRAS	171	67	104	0.629133	0.945078	0.45353	0.896329	0.601788	0.959831	0.767994	1
Pneumothorax	Marfan syndrome	HIC2	100	56	44	0.629581	0.945078	0.827479	1	0.25433	0.866627	0.980258	1
Hypothyroidism	DIGEORGE syndrome, Noonan syndrome	MAP2K1	1555	616	939	0.630025	0.945078	0.535073	0.922661	0.27959	0.879858	0.349474	0.991731
Band keratopathy	Alagille syndrome	PTPN11	832	263	569	0.630661	0.945078	0.923107	1	0.676581	0.9769	0.820347	1
Bipolar affective disorder	DIGEORGE syndrome	PTPN11	832	263	569	0.630726	0.945078	0.476754	0.910247	0.409023	0.886574	0.773485	1
Pneumothorax	Marfan syndrome	COMT	691	275	416	0.632273	0.945078	0.877769	1	0.112857	0.766931	0.860152	1
Anxiety	DIGEORGE syndrome, Noonan syndrome, Marfan syndrome, Alagille syndrome	COMT	691	275	416	0.632278	0.945078	0.0784699	0.569918	0.942706	1	0.0209732	0.464758
Hypercholesterolemia	Alagille syndrome	FBN1	1962	968	994	0.632938	0.945078	0.486566	0.912246	0.57192	0.949206	0.469293	1
Chronic bronchitis	Marfan syndrome	RRAS	171	67	104	0.633175	0.945078	0.309463	0.829616	0.169831	0.827126	0.635143	1
Inguinal hernia	DIGEORGE syndrome	KRAS	733	329	404	0.63328	0.945078	0.84425	1	0.619831	0.962794	0.599743	1
Retinal detachment	Marfan syndrome	DGCR6	275	164	111	0.633322	0.945078	0.509555	0.917059	0.501643	0.934293	0.279028	0.96885
Emphysema	Marfan syndrome	DGCR2	1267	628	639	0.634325	0.945078	0.192232	0.749847	0.178908	0.82721	0.145105	0.858968
Scoliosis	DIGEORGE syndrome	KRAS	733	329	404	0.634531	0.945078	0.63512	0.961962	0.795084	0.979734	0.341907	0.991731
Hypothyroidism	DIGEORGE syndrome, Noonan syndrome	CBL	1295	386	909	0.634694	0.945078	0.581734	0.942998	0.522147	0.934293	0.374149	1
Cryptorchidism	Noonan syndrome	NRAS	246	84	162	0.634956	0.945078	0.979526	1	0.403466	0.886574	0.995057	1
Increased urinary potassium	DIGEORGE syndrome, Noonan syndrome, Marfan syndrome, Alagille syndrome	MAP2K1	1555	616	939	0.635663	0.945078	0.0161542	0.271365	0.222078	0.853967	0.896872	1
Joint laxity	Noonan syndrome	RIT1	234	90	144	0.635849	0.945078	0.577551	0.941346	0.550704	0.942437	0.57466	1
Bone mineral density	Marfan syndrome	NRAS	231	88	143	0.635968	0.945078	0.43365	0.889943	0.0354798	0.545819	0.27615	0.96885
Joint hypermobility	Noonan syndrome, Marfan syndrome	RIT1	234	90	144	0.636596	0.945078	0.978772	1	0.645838	0.965001	0.992218	1
Hypothyroidism	DIGEORGE syndrome, Noonan syndrome	JAG1	580	257	323	0.636757	0.945078	0.283876	0.820153	0.500755	0.934293	0.28131	0.96885
Small for gestational age	Noonan syndrome	COMT	691	274	417	0.636925	0.945078	0.161597	0.718297	0.940943	1	0.163484	0.873543
Strabism	Alagille syndrome	DGCR6	275	164	111	0.638575	0.945078	0.949969	1	0.789846	0.979734	0.897453	1
Spondylolisthesis	Marfan syndrome	JAG1	580	257	323	0.64033	0.945078	0.337367	0.847838	0.793597	0.979734	0.215969	0.934942
Acne	DIGEORGE syndrome	DGCR2	1267	628	639	0.640897	0.945078	0.972329	1	0.861722	0.995515	0.992296	1
abnormality of the kidney		NRAS	246	84	162	0.64236	0.945078	0.4016	0.87721	0.718611	0.977287	0.299661	0.96885
Abnormality of the skeletal system	Alagille syndrome, DIGEORGE syndrome, Noonan syndrome, Marfan syndrome	BRAF				0.642653	0.945078
Joint laxity	Noonan syndrome	SOS1	1966	671	1295	0.642669	0.945078	0.97139	1	0.928647	1	0.881204	1
Congestive heart failure	Marfan syndrome	KAT6B	1923	696	1227	0.642884	0.945078	0.0406952	0.430295	0.40353	0.886574	0.00373804	0.159723
Renal tubular acidosis	Alagille syndrome	DGCR2	1267	628	639	0.642934	0.945078	0.457894	0.897265	0.307507	0.879858	0.431793	1
Abnormality of head or neck	Alagille syndrome, DIGEORGE syndrome, Noonan syndrome, Marfan syndrome	SHOC2	1183	422	761	0.643142	0.945078	0.0523519	0.487079	0.443802	0.908986	0.0752259	0.733578
Cholelithiasis	DIGEORGE syndrome	RIT1	234	90	144	0.644818	0.945078	0.422258	0.886766	0.168603	0.827126	0.353813	0.995072
Schizophrenia	DIGEORGE syndrome	DGCR6	275	164	111	0.64555	0.945078	0.601516	0.956456	0.54374	0.940184	0.666234	1
Cirrhosis	Alagille syndrome	KRAS	733	329	404	0.645586	0.945078	0.449871	0.896329	0.987865	1	0.433276	1
Mitral regurgitation	Noonan syndrome, Marfan syndrome	FBN1	1962	968	994	0.645961	0.945078	0.904688	1	0.918881	0.999425	0.624943	1
Femoral hernia	DIGEORGE syndrome	HIC2	100	56	44	0.646155	0.945078	0.811232	1	0.730772	0.977287	0.621413	1
Retinal detachment	Marfan syndrome	RASA2	1665	454	1211	0.64623	0.945078	0.978645	1	0.937123	1	0.986149	1
Aortic regurgitation	Marfan syndrome	SHOC2	1183	422	761	0.646263	0.945078	0.716022	0.989042	0.786087	0.979734	0.251918	0.957842
Glaucoma	Marfan syndrome	TBX1	457	217	240	0.646419	0.945078	0.0168856	0.271849	0.504135	0.934293	0.155892	0.871728
Strabism	Alagille syndrome	SOS2	1792	730	1062	0.646937	0.945078	0.482334	0.912246	0.991429	1	0.130746	0.842188
Increased urinary potassium	DIGEORGE syndrome, Noonan syndrome, Marfan syndrome, Alagille syndrome	BRAF				0.647665	0.945078
Scoliosis	DIGEORGE syndrome	RRAS	171	67	104	0.647753	0.945078	0.197151	0.755512	0.24275	0.862033	0.500219	1
Premature osteoarthritis	Marfan syndrome	KRAS	733	329	404	0.647839	0.945078	0.494264	0.913615	0.562589	0.948067	0.701408	1
Abnormality of the digestive system	Alagille syndrome, DIGEORGE syndrome, Marfan syndrome	CBL	1295	386	909	0.647963	0.945078	0.16651	0.718425	0.0404036	0.560126	0.0471919	0.643623
Bipolar affective disorder	DIGEORGE syndrome	BRAF				0.64972	0.946871
Glaucoma	Marfan syndrome	LZTR1	400	198	202	0.650344	0.94701	0.515787	0.91807	0.67128	0.97645	0.432414	1
Abnormality of the digestive system	Alagille syndrome, DIGEORGE syndrome, Marfan syndrome	PTPN11	832	263	569	0.651586	0.94805	0.909102	1	0.208145	0.847454	0.957194	1
Inguinal hernia	DIGEORGE syndrome	RRAS	171	67	104	0.652609	0.948768	0.432058	0.888426	0.870307	0.995515	0.389602	1
Ptosis	Noonan syndrome	FBN1	1962	968	994	0.65361	0.94878	0.842531	1	0.679571	0.9769	0.902909	1
Optic atrophy	Marfan syndrome	NOTCH2	897	397	500	0.653675	0.94878	0.821055	1	0.789473	0.979734	0.466774	1
Band keratopathy	Alagille syndrome	DGCR2	1267	628	639	0.655984	0.9513	0.865619	1	0.882137	0.99593	0.579695	1
Intellectual disability, mild	Alagille syndrome	KAT6B	1917	695	1222	0.656693	0.9513	0.755448	1	0.93974	1	0.986368	1
Abnormality of the head	Alagille syndrome, Noonan syndrome	DGCR8	549	231	318	0.657001	0.9513	0.0560553	0.491277	0.0761771	0.698792	0.76176	1
Abnormality of the nervous system	Alagille syndrome, DIGEORGE syndrome, Noonan syndrome, Marfan syndrome	CBL	1295	386	909	0.658222	0.951729	0.896078	1	0.209222	0.847454	0.655979	1
Myopia	Alagille syndrome, Marfan syndrome	A2ML1	937	494	443	0.658606	0.951729	0.59986	0.955282	0.86344	0.995515	0.681657	1
Optic atrophy	Marfan syndrome	CBL	1295	386	909	0.659074	0.951729	0.564637	0.938066	0.217344	0.853967	0.351367	0.991731
Abnormality of connective tissue	DIGEORGE syndrome, Marfan syndrome	KRAS	733	329	404	0.660883	0.951729	0.999988	1	0.265646	0.872776	0.999999	1
Femoral hernia	DIGEORGE syndrome	BRAF				0.66089	0.951729
abnormality of the kidney		HIC2	100	56	44	0.662029	0.951729	0.935683	1	0.711597	0.977097	0.65234	1
Increased urinary potassium	DIGEORGE syndrome, Noonan syndrome, Marfan syndrome, Alagille syndrome	FBN1	1962	969	993	0.662863	0.951729	0.0165606	0.271849	0.0427311	0.560126	0.00708372	0.250091
Mitral valve prolapse	Marfan syndrome	DGCR2	1267	628	639	0.66287	0.951729	0.454795	0.896329	0.553009	0.943422	0.422195	1
Band keratopathy	Alagille syndrome	FBN1	1962	968	994	0.664247	0.951729	0.913166	1	0.408251	0.886574	0.99855	1
Chronic bronchitis	Marfan syndrome	JAG1	580	257	323	0.664797	0.951729	0.156092	0.716137	0.513604	0.934293	0.401878	1
Cafe-au-lait spot	Noonan syndrome	DGCR6	275	164	111	0.665021	0.951729	0.696179	0.983813	0.493723	0.934293	0.95625	1
Schizophrenia	DIGEORGE syndrome	SOS2	1792	730	1062	0.665081	0.951729	0.513782	0.917059	0.503205	0.934293	0.311947	0.974973
Acne	DIGEORGE syndrome	JAG1	580	257	323	0.665312	0.951729	0.506244	0.917059	0.872646	0.995515	0.36378	1
Mitral regurgitation	Noonan syndrome, Marfan syndrome	SHOC2	1183	422	761	0.66564	0.951729	0.226956	0.77541	0.985037	1	0.204186	0.923912
Incisional hernia	Marfan syndrome	HIC2	100	56	44	0.666232	0.951729	0.996921	1	0.713459	0.977274	0.983087	1
Seborrheic dermatitis	DIGEORGE syndrome	LZTR1	400	198	202	0.669088	0.951729	6.68998e-05	0.00535971	0.040898	0.560126	1.36881e-06	0.000570246
Abnormality of the cardiovascular system	Alagille syndrome, DIGEORGE syndrome, Noonan syndrome, Marfan syndrome	RIT1	234	90	144	0.669698	0.951729	0.814112	1	0.78962	0.979734	0.879217	1
Hypercholesterolemia	Alagille syndrome	RASA2	1665	454	1211	0.670015	0.951729	0.130064	0.668944	0.127486	0.778326	0.0457601	0.643623
Renal tubular acidosis	Alagille syndrome	FBN1	1962	968	994	0.670394	0.951729	0.99408	1	0.936321	1	0.976378	1
Abnormality of the skeletal system	Alagille syndrome, DIGEORGE syndrome, Noonan syndrome, Marfan syndrome	A2ML1	937	494	443	0.670646	0.951729	0.9661	1	0.834877	0.987263	0.939434	1
Schizophrenia	DIGEORGE syndrome	NOTCH2	897	397	500	0.671111	0.951729	0.362382	0.861442	0.26986	0.873012	0.5957	1
Autism	DIGEORGE syndrome, Noonan syndrome, Marfan syndrome, Alagille syndrome	KRAS	733	329	404	0.671306	0.951729	0.974154	1	0.347169	0.881048	0.999647	1
Congestive heart failure	Marfan syndrome	DGCR2	1267	628	639	0.672527	0.951729	0.6755	0.97666	0.576952	0.950032	0.590627	1
Stroke	Alagille syndrome	COMT	691	275	416	0.673402	0.951729	0.560073	0.938066	0.519324	0.934293	0.253481	0.957842
Amblyopia	DIGEORGE syndrome	JAG1	580	257	323	0.673488	0.951729	0.200656	0.758561	0.679254	0.9769	0.178213	0.88607
Autism	DIGEORGE syndrome, Noonan syndrome, Marfan syndrome, Alagille syndrome	COMT	691	275	416	0.674298	0.951729	0.375485	0.867843	0.891435	0.996804	0.175119	0.884697
Spondylolisthesis	Marfan syndrome	SOS1	1966	671	1295	0.675309	0.951729	0.931515	1	0.733027	0.977287	0.908226	1
Abnormality of connective tissue	DIGEORGE syndrome, Marfan syndrome	JAG1	580	257	323	0.675794	0.951729	0.631054	0.961302	0.774214	0.979734	0.607379	1
Papillary thyroid carcinoma	Alagille syndrome	SOS1	1966	671	1295	0.675827	0.951729	0.0847385	0.580626	0.612208	0.959831	0.301791	0.96885
Schizophrenia	DIGEORGE syndrome	CBL	1295	386	909	0.677095	0.951729	0.927373	1	0.918003	0.999425	0.838689	1
Ptosis	Noonan syndrome	COMT	691	275	416	0.677111	0.951729	0.273635	0.806197	0.0178589	0.39158	0.0400376	0.61697
Chronic bronchitis	Marfan syndrome	KAT6B	1923	696	1227	0.677214	0.951729	0.451562	0.896329	0.695941	0.9769	0.2958	0.96885
Cryptorchidism	Noonan syndrome	CBL	1295	386	909	0.677707	0.951729	0.99849	1	0.482763	0.931885	0.999732	1
Optic atrophy	Marfan syndrome	RIT1	234	90	144	0.67791	0.951729	0.993344	1	0.501063	0.934293	0.98958	1
Aortic valve stenosis	Noonan syndrome	BRAF				0.679136	0.951729
Pneumothorax	Marfan syndrome	DGCR2	1267	628	639	0.679239	0.951729	0.86027	1	0.878697	0.995515	0.85584	1
Scoliosis	DIGEORGE syndrome	TBX1	457	217	240	0.679467	0.951729	0.927471	1	0.805176	0.981381	0.902675	1
Stroke	Alagille syndrome	PRODH	446	267	179	0.679526	0.951729	0.319141	0.840276	0.220421	0.853967	0.130111	0.842188
Renal tubular acidosis	Alagille syndrome	PTPN11	832	263	569	0.679732	0.951729	0.949352	1	0.430725	0.89733	0.801149	1
Abnormality of the skeletal system	Alagille syndrome, DIGEORGE syndrome, Noonan syndrome, Marfan syndrome	HIC2	100	56	44	0.680238	0.951729	0.945926	1	0.686519	0.9769	0.902963	1
Cirrhosis	Alagille syndrome	LZTR1	400	198	202	0.680812	0.951729	0.746089	1	0.608721	0.959831	0.888483	1
Abnormality of the head	Alagille syndrome, Noonan syndrome	BRAF				0.681676	0.951729
Abnormality of the head	Alagille syndrome, Noonan syndrome	NOTCH2	869	401	468	0.683115	0.951729	0.268914	0.803141	0.0545331	0.601939	0.139305	0.850943
Femoral hernia	DIGEORGE syndrome	CBL	1295	386	909	0.684952	0.951729	0.221883	0.774273	0.208687	0.847454	0.280988	0.96885
Abnormality of the cardiovascular system	Alagille syndrome, DIGEORGE syndrome, Noonan syndrome, Marfan syndrome	KRAS	733	329	404	0.685384	0.951729	0.776896	1	0.501479	0.934293	0.897124	1
Premature osteoarthritis	Marfan syndrome	NRAS	246	84	162	0.685392	0.951729	0.901719	1	0.998619	1	0.526319	1
Intellectual disability, mild	Alagille syndrome	RASA2	1665	453	1212	0.685695	0.951729	0.172314	0.726579	0.18571	0.8289	0.131807	0.842188
Cafe-au-lait spot	Noonan syndrome	HIC2	100	56	44	0.685703	0.951729	0.236888	0.792035	0.639786	0.965001	0.150855	0.863271
Schizophrenia	DIGEORGE syndrome	TBX1	457	217	240	0.686766	0.951729	0.104413	0.611008	0.04877	0.587213	0.172264	0.884697
subcutaneous adipose tissue	Marfan syndrome	NOTCH2	897	398	499	0.686775	0.951729	0.794707	1	0.28472	0.879858	0.584094	1
Acne	DIGEORGE syndrome	DGCR6	275	164	111	0.687307	0.951729	0.823209	1	0.743162	0.977463	0.574819	1
Emphysema	Marfan syndrome	SOS2	1792	730	1062	0.687935	0.951729	0.0685821	0.541123	0.0952816	0.732367	0.0348324	0.589885
Hydronephrosis	DIGEORGE syndrome	SOS1	1966	671	1295	0.687948	0.951729	0.129885	0.668944	0.0861337	0.714376	0.0304676	0.571748
Obesity	DIGEORGE syndrome	HIC2	100	56	44	0.688026	0.951729	0.324421	0.842611	0.390613	0.886574	0.207959	0.930221
Strabism	Alagille syndrome	DGCR2	1267	628	639	0.688507	0.951729	0.337426	0.847838	0.543291	0.940184	0.635035	1
Hydronephrosis	DIGEORGE syndrome	SHOC2	1183	422	761	0.688806	0.951729	0.470151	0.904271	0.325336	0.879858	0.389711	1
Incisional hernia	Marfan syndrome	DGCR8	603	231	372	0.689905	0.951729	0.944095	1	0.784403	0.979734	0.950511	1
Ptosis	Noonan syndrome	NRAS	246	84	162	0.690016	0.951729	0.749106	1	0.074266	0.687538	0.558441	1
Abnormality of connective tissue	DIGEORGE syndrome, Marfan syndrome	MAP2K1	1555	616	939	0.691788	0.951729	0.995334	1	0.648206	0.965001	0.99693	1
Cholelithiasis	DIGEORGE syndrome	TBX1	457	217	240	0.692482	0.951729	0.499581	0.916102	0.237728	0.862033	0.888074	1
Abnormality of the skeletal system	Alagille syndrome, DIGEORGE syndrome, Noonan syndrome, Marfan syndrome	RAF1	1282	497	785	0.692736	0.951729	0.870816	1	0.567566	0.948067	0.868634	1
Schizophrenia	DIGEORGE syndrome	KRAS	733	329	404	0.693428	0.951729	0.767407	1	0.421711	0.894175	0.614185	1
Anxiety	DIGEORGE syndrome, Noonan syndrome, Marfan syndrome, Alagille syndrome	A2ML1	937	494	443	0.693801	0.951729	0.873296	1	0.71095	0.977097	0.773637	1
Strabism	Alagille syndrome	KRAS	733	329	404	0.694122	0.951729	0.483874	0.912246	0.434556	0.900707	0.393026	1
Abnormality of the nervous system	Alagille syndrome, DIGEORGE syndrome, Noonan syndrome, Marfan syndrome	SOS1	1966	671	1295	0.694173	0.951729	0.605264	0.959486	0.860955	0.995515	0.570088	1
Pneumothorax	Marfan syndrome	TBX1	457	217	240	0.694732	0.951729	0.852342	1	0.631696	0.964949	0.713335	1
Spondylolisthesis	Marfan syndrome	KAT6B	1923	696	1227	0.695077	0.951729	0.896603	1	0.332851	0.879858	0.892398	1
Cryptorchidism	Noonan syndrome	RASA2	1665	454	1211	0.695157	0.951729	0.448119	0.896329	0.498886	0.934293	0.409164	1
Hypertriglyceridemia	Alagille syndrome	DGCR6	275	164	111	0.695453	0.951729	0.87577	1	0.595048	0.959831	0.91294	1
Spondylolisthesis	Marfan syndrome	RRAS	171	67	104	0.695674	0.951729	0.156864	0.716137	0.813588	0.982785	0.0795917	0.740131
Inguinal hernia	DIGEORGE syndrome	PRODH	446	267	179	0.696172	0.951729	0.741033	1	0.540557	0.939883	0.547012	1
Body mass index	DIGEORGE syndrome, Noonan syndrome, Marfan syndrome, Alagille syndrome	JAG1	580	257	323	0.696607	0.951729	0.429291	0.888426	0.348388	0.881048	0.414711	1
Aortic regurgitation	Marfan syndrome	LZTR1	400	198	202	0.697017	0.951729	0.0166247	0.271849	0.872336	0.995515	0.0206208	0.464758
Cirrhosis	Alagille syndrome	A2ML1	937	494	443	0.697918	0.951729	0.999792	1	0.31512	0.879858	0.999992	1
Cirrhosis	Alagille syndrome	JAG1	580	257	323	0.697989	0.951729	0.804286	1	0.559686	0.946748	0.661543	1
Emphysema	Marfan syndrome	HIC2	100	56	44	0.698355	0.951729	0.28194	0.81908	0.826489	0.98598	0.879181	1
Abnormality of the head	Alagille syndrome, Noonan syndrome	RIT1	202	92	110	0.698795	0.951729	0.421846	0.886766	0.692396	0.9769	0.238972	0.946467
Inguinal hernia	DIGEORGE syndrome	COMT	691	275	416	0.699056	0.951729	0.0481471	0.476766	0.293912	0.879858	0.0403759	0.61697
Gastroesophageal reflux	DIGEORGE syndrome, Noonan syndrome, Marfan syndrome, Alagille syndrome	DGCR6	275	164	111	0.699208	0.951729	0.98689	1	0.964097	1	0.917293	1
Myopia	Alagille syndrome, Marfan syndrome	BRAF				0.701503	0.953819
Bone mineral density	Marfan syndrome	MAP2K1	1449	615	834	0.702354	0.953819	0.157216	0.716137	0.482549	0.931885	0.484047	1
Femoral hernia	DIGEORGE syndrome	DGCR2	1267	628	639	0.704174	0.953819	0.662815	0.970313	0.802406	0.979734	0.379327	1
Cirrhosis	Alagille syndrome	CBL	1295	386	909	0.705002	0.953819	0.879062	1	0.810243	0.982416	0.649616	1
Lymphedema	Noonan syndrome	DGCR2	1267	628	639	0.705257	0.953819	0.750996	1	0.416249	0.890192	0.324561	0.983599
Gastroesophageal reflux	DIGEORGE syndrome, Noonan syndrome, Marfan syndrome, Alagille syndrome	DGCR8	603	231	372	0.705482	0.953819	0.510456	0.917059	0.727025	0.977287	0.400228	1
Spondylolisthesis	Marfan syndrome	TBX1	457	217	240	0.706033	0.953819	0.924052	1	0.316699	0.879858	0.979895	1
Spondylolisthesis	Marfan syndrome	MAP2K1	1555	616	939	0.706475	0.953819	0.368067	0.861442	0.195409	0.833044	0.179749	0.88607
Bipolar affective disorder	DIGEORGE syndrome	SHOC2	1183	422	761	0.706539	0.953819	0.197624	0.755512	0.757974	0.979734	0.192643	0.910437
Femoral hernia	DIGEORGE syndrome	KRAS	733	329	404	0.707248	0.953819	0.132133	0.669779	0.169938	0.827126	0.319116	0.983599
Gastroesophageal reflux	DIGEORGE syndrome, Noonan syndrome, Marfan syndrome, Alagille syndrome	RIT1	234	90	144	0.707654	0.953819	0.510728	0.917059	0.307633	0.879858	0.20424	0.923912
Abnormality of the digestive system	Alagille syndrome, DIGEORGE syndrome, Marfan syndrome	A2ML1	937	494	443	0.707759	0.953819	0.694768	0.983813	0.140071	0.786436	0.972189	1
Diastolic blood pressure	DIGEORGE syndrome, Noonan syndrome, Marfan syndrome, Alagille syndrome	PRODH	446	267	179	0.709567	0.953819	0.59698	0.952152	0.937065	1	0.968752	1
Diastolic blood pressure	DIGEORGE syndrome, Noonan syndrome, Marfan syndrome, Alagille syndrome	DGCR8	603	231	372	0.709868	0.953819	0.299207	0.825496	0.708511	0.977097	0.158992	0.871728
Aortic regurgitation	Marfan syndrome	JAG1	580	257	323	0.709894	0.953819	0.982224	1	0.458708	0.921203	0.99967	1
Ptosis	Noonan syndrome	MAP2K1	1555	616	939	0.710068	0.953819	0.960696	1	0.376136	0.886574	0.99899	1
Hypercholesterolemia	Alagille syndrome	PTPN11	832	263	569	0.710298	0.953819	0.0278558	0.365138	0.00219997	0.129622	0.494868	1
Retinal detachment	Marfan syndrome	COMT	691	275	416	0.710764	0.953819	0.950498	1	0.548673	0.942437	0.653899	1
abnormality of the kidney		PTPN11	832	263	569	0.711621	0.953819	0.165512	0.718425	0.0471856	0.585189	0.634938	1
Femoral hernia	DIGEORGE syndrome	TBX1	457	217	240	0.712104	0.953819	0.690645	0.980436	0.45166	0.916075	0.479057	1
Obesity	DIGEORGE syndrome	RAF1	1282	497	785	0.71277	0.953819	0.340329	0.853074	0.788015	0.979734	0.125678	0.842188
Hypercholesterolemia	Alagille syndrome	KRAS	733	329	404	0.712861	0.953819	0.536542	0.922661	0.329404	0.879858	0.394048	1
Joint hypermobility	Noonan syndrome, Marfan syndrome	MAP2K1	1555	616	939	0.712972	0.953819	0.173611	0.729352	0.568345	0.948607	0.112606	0.825908
Amblyopia	DIGEORGE syndrome	RASA2	1665	454	1211	0.713715	0.954102	0.80259	1	0.710996	0.977097	0.966276	1
Pneumothorax	Marfan syndrome	DGCR6	275	164	111	0.715992	0.956086	0.747193	1	0.873037	0.995515	0.724497	1
Standing/sitting height ratio	DIGEORGE syndrome, Noonan syndrome,Marfan syndrome	A2ML1	937	494	443	0.716961	0.956086	0.628363	0.96116	0.319151	0.879858	0.398104	1
Mitral valve prolapse	Marfan syndrome	KAT6B	1923	696	1227	0.71749	0.956086	0.640296	0.965077	0.550193	0.942437	0.51981	1
Lymphedema	Noonan syndrome	NOTCH2	897	397	500	0.718483	0.956086	0.868457	1	0.787953	0.979734	0.778636	1
Glaucoma	Marfan syndrome	RIT1	234	90	144	0.718634	0.956086	0.526611	0.921042	0.729059	0.977287	0.391787	1
Aortic dissection	Marfan syndrome	SOS2	1792	730	1062	0.720422	0.956086	0.997385	1	0.156381	0.810154	0.982684	1
Ptosis	Noonan syndrome	DGCR6	275	164	111	0.72083	0.956086	0.434787	0.890325	0.622095	0.964949	0.148054	0.858968
Incisional hernia	Marfan syndrome	LZTR1	400	198	202	0.721078	0.956086	0.951911	1	0.725241	0.977287	0.970577	1
Urine sodium concentration	DIGEORGE syndrome, Noonan syndrome, Marfan syndrome, Alagille syndrome	TBX1	457	218	239	0.721412	0.956086	0.961698	1	0.896385	0.997127	0.807289	1
Obesity	DIGEORGE syndrome	SHOC2	1183	422	761	0.721602	0.956086	0.293531	0.821648	0.981492	1	0.16154	0.871728
Standing/sitting height ratio	DIGEORGE syndrome, Noonan syndrome,Marfan syndrome	RIT1	234	90	144	0.7224	0.956086	0.307873	0.828426	0.321479	0.879858	0.382518	1
Small for gestational age	Noonan syndrome	DGCR6	275	164	111	0.722715	0.956086	0.677567	0.97666	0.462955	0.921847	0.838509	1
Abnormality of the digestive system	Alagille syndrome, DIGEORGE syndrome, Marfan syndrome	KRAS	733	329	404	0.723678	0.956086	0.863118	1	0.365047	0.884958	0.91704	1
Bone mineral density	Marfan syndrome	SOS2	1611	737	874	0.723755	0.956086	0.740818	1	0.804324	0.980917	0.728915	1
Band keratopathy	Alagille syndrome	RAF1	1282	497	785	0.723997	0.956086	0.797071	1	0.827013	0.98598	0.47651	1
Bipolar affective disorder	DIGEORGE syndrome	NOTCH2	897	397	500	0.724816	0.956086	0.0244897	0.333303	0.0150472	0.364458	0.0359926	0.599781
Spondylolisthesis	Marfan syndrome	A2ML1	937	494	443	0.725641	0.956086	0.228667	0.77829	0.787351	0.979734	0.0623415	0.69073
Renal tubular acidosis	Alagille syndrome	A2ML1	937	494	443	0.726319	0.956086	0.977163	1	0.557377	0.946223	0.75613	1
Joint laxity	Noonan syndrome	DGCR2	1267	628	639	0.726569	0.956086	0.676048	0.97666	0.71501	0.977274	0.32911	0.985119
Abnormality of the cardiovascular system	Alagille syndrome, DIGEORGE syndrome, Noonan syndrome, Marfan syndrome	KAT6B	1923	696	1227	0.728952	0.956086	0.207815	0.764956	0.914348	0.999425	0.0182396	0.43691
Myopia	Alagille syndrome, Marfan syndrome	SOS1	1966	671	1295	0.729202	0.956086	0.840827	1	0.456106	0.919719	0.689707	1
Hydronephrosis	DIGEORGE syndrome	RAF1	1282	497	785	0.730621	0.956086	0.710528	0.986224	0.939801	1	0.397327	1
Chronic bronchitis	Marfan syndrome	HIC2	100	56	44	0.7314	0.956086	0.464466	0.901661	0.87475	0.995515	0.550973	1
Congestive heart failure	Marfan syndrome	RAF1	1282	497	785	0.731623	0.956086	0.306348	0.828426	0.70507	0.977097	0.0546909	0.643623
Abnormality of the nervous system	Alagille syndrome, DIGEORGE syndrome, Noonan syndrome, Marfan syndrome	KRAS	733	329	404	0.732292	0.956086	0.515894	0.91807	0.828017	0.98598	0.405313	1
Stroke	Alagille syndrome	KRAS	733	329	404	0.732337	0.956086	0.872831	1	0.322569	0.879858	0.62588	1
Lymphedema	Noonan syndrome	DGCR6	275	164	111	0.732729	0.956086	0.705871	0.984333	0.651854	0.968315	0.603195	1
Bipolar affective disorder	DIGEORGE syndrome	RASA2	1665	454	1211	0.732827	0.956086	0.486979	0.912246	0.504159	0.934293	0.718324	1
Mitral valve prolapse	Marfan syndrome	COMT	691	275	416	0.733063	0.956086	0.996235	1	0.589211	0.955381	0.992791	1
Abnormality of head or neck	Alagille syndrome, DIGEORGE syndrome, Noonan syndrome, Marfan syndrome	JAG1	580	257	323	0.733132	0.956086	0.969822	1	0.0632065	0.645388	0.985201	1
Papillary thyroid carcinoma	Alagille syndrome	NRAS	246	84	162	0.733831	0.956086	0.418322	0.885515	0.673944	0.9769	0.462381	1
Abnormality of head or neck	Alagille syndrome, DIGEORGE syndrome, Noonan syndrome, Marfan syndrome	HIC2	100	56	44	0.733925	0.956086	0.320297	0.840276	0.357781	0.884958	0.115974	0.841721
Femoral hernia	DIGEORGE syndrome	PRODH	446	267	179	0.73431	0.956086	0.0860858	0.586605	0.157542	0.810533	0.69983	1
Cholelithiasis	DIGEORGE syndrome	HIC2	100	56	44	0.735253	0.956086	0.479505	0.912154	0.688237	0.9769	0.329292	0.985119
Spondylolisthesis	Marfan syndrome	NOTCH2	897	397	500	0.735474	0.956086	0.662666	0.970313	0.524226	0.934293	0.856295	1
Renal tubular acidosis	Alagille syndrome	MAP2K1	1555	616	939	0.736116	0.956086	0.0669751	0.534518	0.879064	0.995515	0.0121111	0.348196
Bipolar affective disorder	DIGEORGE syndrome	PRODH	446	267	179	0.736172	0.956086	0.422207	0.886766	0.433646	0.900707	0.217559	0.934942
Lymphedema	Noonan syndrome	RRAS	171	67	104	0.736244	0.956086	0.747721	1	0.238302	0.862033	0.996054	1
Incisional hernia	Marfan syndrome	SOS1	1966	671	1295	0.736659	0.956086	0.999984	1	0.654723	0.968413	0.999989	1
Hypercholesterolemia	Alagille syndrome	RIT1	234	90	144	0.737145	0.956086	0.968241	1	0.989207	1	0.93623	1
Chronic bronchitis	Marfan syndrome	RASA2	1665	454	1211	0.73753	0.956086	0.774239	1	0.996049	1	0.649654	1
Obesity	DIGEORGE syndrome	A2ML1	937	494	443	0.738038	0.956086	0.917217	1	0.457201	0.921035	0.957301	1
Myopia	Alagille syndrome, Marfan syndrome	TBX1	457	217	240	0.738115	0.956086	0.0318257	0.394601	0.240736	0.862033	0.145195	0.858968
Chronic bronchitis	Marfan syndrome	KRAS	733	329	404	0.739609	0.957329	0.141949	0.682863	0.656194	0.969353	0.0733529	0.733578
Papillary thyroid carcinoma	Alagille syndrome	KAT6B	1923	696	1227	0.74171	0.959357	0.970539	1	0.297472	0.879858	0.973664	1
Abnormality of the digestive system	Alagille syndrome, DIGEORGE syndrome, Marfan syndrome	JAG1	580	257	323	0.742937	0.960251	0.00824239	0.175476	0.526742	0.934293	0.0464997	0.643623
Band keratopathy	Alagille syndrome	SOS1	1966	671	1295	0.74604	0.961652	0.537739	0.922661	0.82887	0.98598	0.356277	0.997189
Joint laxity	Noonan syndrome	CBL	1295	386	909	0.746237	0.961652	0.36386	0.861442	0.60361	0.959831	0.715906	1
Aortic regurgitation	Marfan syndrome	BRAF				0.746566	0.961652
Cholelithiasis	DIGEORGE syndrome	SOS1	1966	671	1295	0.746925	0.961652	0.257515	0.799197	0.571867	0.949206	0.192752	0.910437
Umbilical hernia	DIGEORGE syndrome	HIC2	100	56	44	0.747574	0.961652	0.734211	0.997184	0.695543	0.9769	0.456804	1
Band keratopathy	Alagille syndrome	DGCR6	275	164	111	0.747855	0.961652	0.679123	0.97666	0.511793	0.934293	0.800016	1
Band keratopathy	Alagille syndrome	MAP2K1	1555	616	939	0.747959	0.961652	0.91601	1	0.8746	0.995515	0.627673	1
Papillary thyroid carcinoma	Alagille syndrome	DGCR6	275	164	111	0.749504	0.961652	0.382641	0.872036	0.585159	0.952999	0.453329	1
Seborrheic dermatitis	DIGEORGE syndrome	RIT1	234	90	144	0.749681	0.961652	0.667096	0.97264	0.276776	0.879858	0.611068	1
Hydronephrosis	DIGEORGE syndrome	NRAS	246	84	162	0.750103	0.961652	0.499612	0.916102	0.389917	0.886574	0.472234	1
Cirrhosis	Alagille syndrome	KAT6B	1923	696	1227	0.751687	0.961652	0.99946	1	0.566554	0.948067	0.996309	1
Abnormality of the head	Alagille syndrome, Noonan syndrome	DGCR6	269	167	102	0.751801	0.961652	0.591945	0.947749	0.69566	0.9769	0.396356	1
Scoliosis	DIGEORGE syndrome	JAG1	580	257	323	0.752621	0.961652	0.53454	0.922661	0.707154	0.977097	0.421984	1
Ptosis	Noonan syndrome	SOS2	1792	730	1062	0.752721	0.961652	0.237948	0.793032	0.139593	0.786436	0.425655	1
Autism	DIGEORGE syndrome, Noonan syndrome, Marfan syndrome, Alagille syndrome	DGCR8	603	231	372	0.752742	0.961652	1	1	0.345828	0.881048	1	1
Gastroesophageal reflux	DIGEORGE syndrome, Noonan syndrome, Marfan syndrome, Alagille syndrome	PRODH	446	267	179	0.752969	0.961652	0.961328	1	0.953125	1	0.538528	1
Anxiety	DIGEORGE syndrome, Noonan syndrome, Marfan syndrome, Alagille syndrome	DGCR2	1267	628	639	0.753211	0.961652	0.814831	1	0.983942	1	0.921288	1
Hypertriglyceridemia	Alagille syndrome	SHOC2	1183	422	761	0.753701	0.961652	0.846663	1	0.146553	0.798491	0.862495	1
Aortic regurgitation	Marfan syndrome	RASA2	1665	454	1211	0.754855	0.961652	0.997576	1	0.86177	0.995515	0.995682	1
Joint laxity	Noonan syndrome	JAG1	580	257	323	0.754976	0.961652	0.0772257	0.566412	0.376654	0.886574	0.0991064	0.790952
Small for gestational age	Noonan syndrome	A2ML1	937	493	444	0.755545	0.961652	0.569355	0.938066	0.523885	0.934293	0.762874	1
Cryptorchidism	Noonan syndrome	BRAF				0.755814	0.961652
Acne	DIGEORGE syndrome	RRAS	171	67	104	0.757854	0.962229	0.86384	1	0.796429	0.979734	0.760309	1
Hypertriglyceridemia	Alagille syndrome	SOS2	1792	730	1062	0.758904	0.962229	0.521491	0.920046	0.350391	0.881048	0.337139	0.989099
Hypothyroidism	DIGEORGE syndrome, Noonan syndrome	BRAF				0.759625	0.962229
Cryptorchidism	Noonan syndrome	RAF1	1282	497	785	0.759789	0.962229	0.364493	0.861442	0.407062	0.886574	0.477885	1
Abnormality of the nervous system	Alagille syndrome, DIGEORGE syndrome, Noonan syndrome, Marfan syndrome	DGCR2	1267	628	639	0.760531	0.962229	0.512052	0.917059	0.922771	0.99983	0.284097	0.96885
Aortic valve stenosis	Noonan syndrome	DGCR2	1267	628	639	0.760927	0.962229	0.673768	0.97598	0.740858	0.977463	0.429635	1
Aortic valve stenosis	Noonan syndrome	RAF1	1282	497	785	0.76118	0.962229	0.943121	1	0.120937	0.768225	0.97588	1
abnormality of the kidney		COMT	691	275	416	0.761593	0.962229	0.849576	1	0.260241	0.866627	0.764449	1
Obesity	DIGEORGE syndrome	PRODH	446	267	179	0.762928	0.962229	0.977829	1	0.988355	1	0.80977	1
Renal tubular acidosis	Alagille syndrome	RAF1	1282	497	785	0.763956	0.962229	0.824606	1	0.845104	0.992307	0.521227	1
Anxiety	DIGEORGE syndrome, Noonan syndrome, Marfan syndrome, Alagille syndrome	RASA2	1665	454	1211	0.76443	0.962229	0.497717	0.914308	0.229766	0.862033	0.86286	1
Acne	DIGEORGE syndrome	DGCR8	603	231	372	0.764916	0.962229	0.98571	1	0.453242	0.916661	0.995811	1
Pneumothorax	Marfan syndrome	RRAS	171	67	104	0.765384	0.962229	0.303055	0.828426	0.196363	0.833044	0.488703	1
Joint hypermobility	Noonan syndrome, Marfan syndrome	JAG1	580	257	323	0.766278	0.962229	0.304662	0.828426	0.767704	0.979734	0.390521	1
Cataract	Alagille syndrome, Marfan syndrome	TBX1	457	217	240	0.768041	0.962229	0.633342	0.961553	0.528033	0.934293	0.514602	1
Aortic valve stenosis	Noonan syndrome	KAT6B	1923	696	1227	0.769542	0.962229	0.427205	0.888426	0.181394	0.8289	0.727098	1
Microalbuminuria	DIGEORGE syndrome, Noonan syndrome, Marfan syndrome, Alagille syndrome	DGCR6	275	164	111	0.769554	0.962229	0.457037	0.897265	0.346939	0.881048	0.273157	0.967664
Aortic regurgitation	Marfan syndrome	DGCR8	603	231	372	0.773303	0.962229	0.112949	0.637239	0.688479	0.9769	0.0101091	0.323956
Acne	DIGEORGE syndrome	TBX1	457	217	240	0.773796	0.962229	0.621771	0.96116	0.276812	0.879858	0.846316	1
Joint laxity	Noonan syndrome	A2ML1	937	494	443	0.773899	0.962229	0.790462	1	0.356064	0.884958	0.593507	1
Renal tubular acidosis	Alagille syndrome	TBX1	457	217	240	0.774017	0.962229	0.308991	0.829418	0.564331	0.948067	0.582316	1
Urine sodium concentration	DIGEORGE syndrome, Noonan syndrome, Marfan syndrome, Alagille syndrome	DGCR6	275	164	111	0.775083	0.962229	0.29201	0.820861	0.949992	1	0.977129	1
Acne	DIGEORGE syndrome	PRODH	446	267	179	0.775627	0.962229	0.945037	1	0.665648	0.973697	0.998362	1
Amblyopia	DIGEORGE syndrome	SOS1	1966	671	1295	0.776278	0.962229	0.562718	0.938066	0.759686	0.979734	0.656654	1
Glaucoma	Marfan syndrome	FBN1	1962	968	994	0.776749	0.962229	0.280723	0.81908	0.51632	0.934293	0.076021	0.733578
Mitral valve prolapse	Marfan syndrome	FBN1	1962	968	994	0.776771	0.962229	0.390997	0.872994	0.376382	0.886574	0.385136	1
Cafe-au-lait spot	Noonan syndrome	RASA2	1665	454	1211	0.777771	0.962229	0.835818	1	0.892661	0.996826	0.9844	1
Stroke	Alagille syndrome	DGCR8	603	231	372	0.779222	0.962229	0.844516	1	0.92737	1	0.747069	1
Spondylolisthesis	Marfan syndrome	FBN1	1962	968	994	0.779766	0.962229	0.505187	0.917059	0.771471	0.979734	0.807297	1
Mitral regurgitation	Noonan syndrome, Marfan syndrome	KRAS	733	329	404	0.780514	0.962229	0.984912	1	0.898806	0.998513	0.905455	1
Schizophrenia	DIGEORGE syndrome	KAT6B	1923	696	1227	0.781077	0.962229	0.445705	0.895273	0.908566	0.999425	0.278285	0.96885
Systolic blood pressure	DIGEORGE syndrome, Noonan syndrome, Marfan syndrome, Alagille syndrome	HIC2	100	56	44	0.781571	0.962229	0.889505	1	0.811212	0.982416	0.685999	1
Incisional hernia	Marfan syndrome	PTPN11	832	263	569	0.781926	0.962229	0.998141	1	0.518793	0.934293	0.997833	1
Emphysema	Marfan syndrome	RASA2	1665	454	1211	0.782332	0.962229	0.600964	0.956309	0.679342	0.9769	0.247593	0.955068
Incisional hernia	Marfan syndrome	RRAS	171	67	104	0.782975	0.962229	0.50872	0.917059	0.504039	0.934293	0.851312	1
Abnormality of the head	Alagille syndrome, Noonan syndrome	TBX1	451	215	236	0.783294	0.962229	0.163905	0.718425	0.122327	0.76981	0.0814881	0.741221
Lymphedema	Noonan syndrome	PRODH	446	267	179	0.783725	0.962229	0.415512	0.885515	0.629275	0.964949	0.246254	0.955068
Femoral hernia	DIGEORGE syndrome	COMT	691	275	416	0.783919	0.962229	0.846283	1	1	1	0.691611	1
Optic atrophy	Marfan syndrome	KAT6B	1923	696	1227	0.784258	0.962229	0.746778	1	0.320029	0.879858	0.876639	1
Chronic bronchitis	Marfan syndrome	PTPN11	832	263	569	0.78528	0.962229	0.97117	1	0.678739	0.9769	0.896956	1
Chronic bronchitis	Marfan syndrome	BRAF				0.787669	0.962229
Abnormality of the skeletal system	Alagille syndrome, DIGEORGE syndrome, Noonan syndrome, Marfan syndrome	SHOC2	1183	422	761	0.788061	0.962229	0.980178	1	0.688097	0.9769	0.975304	1
Abnormality of the cardiovascular system	Alagille syndrome, DIGEORGE syndrome, Noonan syndrome, Marfan syndrome	RASA2	1665	454	1211	0.788165	0.962229	0.230533	0.780813	0.513407	0.934293	0.143353	0.858968
Mitral regurgitation	Noonan syndrome, Marfan syndrome	CBL	1295	386	909	0.789057	0.962229	5.04838e-05	0.00457208	0.000620651	0.0680429	8.84222e-06	0.00204648
Seborrheic dermatitis	DIGEORGE syndrome	NRAS	246	84	162	0.789188	0.962229	0.822854	1	0.714545	0.977274	0.998198	1
Aortic dissection	Marfan syndrome	KRAS	733	329	404	0.789459	0.962229	0.588938	0.945906	0.0533888	0.597897	0.800133	1
Premature osteoarthritis	Marfan syndrome	DGCR2	1267	628	639	0.789807	0.962229	0.858175	1	0.881807	0.99593	0.674092	1
Aortic regurgitation	Marfan syndrome	SOS1	1966	671	1295	0.78989	0.962229	0.587496	0.944984	0.656628	0.969353	0.544835	1
Umbilical hernia	DIGEORGE syndrome	FBN1	1962	968	994	0.790018	0.962229	0.854679	1	0.872935	0.995515	0.678707	1
Abnormality of the skeletal system	Alagille syndrome, DIGEORGE syndrome, Noonan syndrome, Marfan syndrome	TBX1	457	217	240	0.790263	0.962229	0.0507187	0.482407	0.332671	0.879858	0.00523588	0.20578
Microalbuminuria	DIGEORGE syndrome, Noonan syndrome, Marfan syndrome, Alagille syndrome	SOS1	1964	668	1296	0.790472	0.962229	0.437935	0.890819	0.873468	0.995515	0.254532	0.957842
Mitral valve prolapse	Marfan syndrome	LZTR1	400	198	202	0.790505	0.962229	0.856213	1	0.870736	0.995515	0.796388	1
Obesity	DIGEORGE syndrome	DGCR6	275	164	111	0.790765	0.962229	0.897957	1	0.864688	0.995515	0.610317	1
Cafe-au-lait spot	Noonan syndrome	PRODH	446	267	179	0.791138	0.962229	0.668194	0.97264	0.459883	0.921203	0.573174	1
Growth abnormality	Alagille syndrome, DIGEORGE syndrome, Noonan syndrome, Marfan syndrome	HIC2	100	56	44	0.792979	0.962229	0.378846	0.868436	0.854932	0.995515	0.210891	0.930221
creatinine clearance	DIGEORGE syndrome, Noonan syndrome, Marfan syndrome, Alagille syndrome	HIC2	100	56	44	0.794026	0.962229	0.764986	1	0.610552	0.959831	0.535695	1
Umbilical hernia	DIGEORGE syndrome	DGCR8	603	231	372	0.794346	0.962229	0.421563	0.886766	0.630545	0.964949	0.292371	0.96885
Pneumothorax	Marfan syndrome	LZTR1	400	198	202	0.79581	0.962229	0.626586	0.96116	0.196327	0.833044	0.692708	1
Aortic regurgitation	Marfan syndrome	FBN1	1962	968	994	0.797966	0.962229	0.992336	1	0.61098	0.959831	0.992258	1
Gastroesophageal reflux	DIGEORGE syndrome, Noonan syndrome, Marfan syndrome, Alagille syndrome	A2ML1	937	494	443	0.798594	0.962229	0.132647	0.66982	0.434571	0.900707	0.327099	0.985119
Urine sodium concentration	DIGEORGE syndrome, Noonan syndrome, Marfan syndrome, Alagille syndrome	KAT6B	1923	696	1227	0.798638	0.962229	0.216504	0.769366	0.422855	0.894595	0.868677	1
Band keratopathy	Alagille syndrome	PRODH	446	267	179	0.7988	0.962229	0.873194	1	0.772396	0.979734	0.871516	1
Cirrhosis	Alagille syndrome	PRODH	446	267	179	0.799554	0.962229	0.596656	0.952152	1	1	0.246869	0.955068
Obesity	DIGEORGE syndrome	MAP2K1	1555	616	939	0.799919	0.962229	0.76545	1	0.515041	0.934293	0.25567	0.957842
Bipolar affective disorder	DIGEORGE syndrome	RRAS	171	67	104	0.800204	0.962229	0.829547	1	0.401965	0.886574	0.834667	1
Stroke	Alagille syndrome	SOS2	1792	730	1062	0.80078	0.962229	0.67882	0.97666	0.761913	0.979734	0.424634	1
Bone mineral density	Marfan syndrome	RASA2	1479	453	1026	0.800892	0.962229	0.0965745	0.598704	0.780145	0.979734	0.0466255	0.643623
Attention deficit hyperactivity disorder	DIGEORGE syndrome	A2ML1	937	494	443	0.801723	0.962229	0.660702	0.970313	0.405791	0.886574	0.426348	1
Aortic dissection	Marfan syndrome	MAP2K1	1555	616	939	0.801993	0.962229	0.567324	0.938066	0.921671	0.99983	0.448618	1
Hypothyroidism	DIGEORGE syndrome, Noonan syndrome	COMT	691	275	416	0.802051	0.962229	0.205139	0.764956	0.70078	0.977058	0.388847	1
Aortic dissection	Marfan syndrome	DGCR6	275	164	111	0.802432	0.962229	0.959619	1	0.515446	0.934293	0.927428	1
Lymphedema	Noonan syndrome	RIT1	234	90	144	0.802573	0.962229	0.553675	0.931897	0.543386	0.940184	0.46415	1
Acne	DIGEORGE syndrome	HIC2	100	56	44	0.802804	0.962229	0.999999	1	0.718652	0.977287	1	1
Growth abnormality	Alagille syndrome, DIGEORGE syndrome, Noonan syndrome, Marfan syndrome	TBX1	457	218	239	0.803459	0.962229	0.945892	1	0.309367	0.879858	0.771799	1
Cataract	Alagille syndrome, Marfan syndrome	HIC2	100	56	44	0.804099	0.962229	0.693186	0.982918	0.614219	0.959831	0.654907	1
Bipolar affective disorder	DIGEORGE syndrome	MAP2K1	1555	616	939	0.804107	0.962229	0.857033	1	0.465526	0.921847	0.71265	1
Mitral regurgitation	Noonan syndrome, Marfan syndrome	NRAS	246	84	162	0.807356	0.962229	0.00343144	0.0992734	0.342133	0.881048	2.69692e-05	0.00468141
Strabism	Alagille syndrome	SHOC2	1183	422	761	0.808685	0.962229	0.353678	0.860547	0.483166	0.931885	0.300314	0.96885
Cryptorchidism	Noonan syndrome	SHOC2	1183	422	761	0.808946	0.962229	0.516758	0.91807	0.503882	0.934293	0.308549	0.974973
Abnormality of the nervous system	Alagille syndrome, DIGEORGE syndrome, Noonan syndrome, Marfan syndrome	NOTCH2	897	397	500	0.809042	0.962229	0.746978	1	0.415067	0.889565	0.500804	1
Schizophrenia	DIGEORGE syndrome	SHOC2	1183	422	761	0.809152	0.962229	0.546471	0.926199	0.762537	0.979734	0.254396	0.957842
Abnormality of the nervous system	Alagille syndrome, DIGEORGE syndrome, Noonan syndrome, Marfan syndrome	KAT6B	1923	696	1227	0.809456	0.962229	0.262324	0.803141	0.556838	0.94608	0.220487	0.934942
Glaucoma	Marfan syndrome	PTPN11	832	263	569	0.810014	0.962229	0.306557	0.828426	0.535479	0.938891	0.511686	1
Pneumothorax	Marfan syndrome	NOTCH2	897	397	500	0.811392	0.962229	0.449597	0.896329	0.224056	0.853967	0.695154	1
Hypertriglyceridemia	Alagille syndrome	SOS1	1966	671	1295	0.811624	0.962229	0.787388	1	0.324726	0.879858	0.700599	1
Intellectual disability, mild	Alagille syndrome	DGCR2	1267	627	640	0.811832	0.962229	0.757912	1	0.960686	1	0.52643	1
Hypercholesterolemia	Alagille syndrome	SHOC2	1183	422	761	0.81225	0.962229	0.794882	1	0.427422	0.89733	0.744258	1
Diastolic blood pressure	DIGEORGE syndrome, Noonan syndrome, Marfan syndrome, Alagille syndrome	DGCR6	275	164	111	0.812736	0.962229	0.521885	0.920046	0.3925	0.886574	0.786397	1
Seborrheic dermatitis	DIGEORGE syndrome	RRAS	171	67	104	0.813294	0.962229	0.774355	1	0.749842	0.979734	0.921534	1
Acne	DIGEORGE syndrome	KAT6B	1923	696	1227	0.813309	0.962229	0.198036	0.755512	0.829303	0.98598	0.38596	1
Strabism	Alagille syndrome	RIT1	234	90	144	0.814337	0.962229	0.569254	0.938066	0.367654	0.88534	0.322052	0.983599
Abnormality of the cardiovascular system	Alagille syndrome, DIGEORGE syndrome, Noonan syndrome, Marfan syndrome	LZTR1	400	198	202	0.814514	0.962229	0.358085	0.860547	0.844222	0.992307	0.0381446	0.603843
Glaucoma	Marfan syndrome	DGCR8	603	231	372	0.815636	0.962229	0.949646	1	0.442748	0.907721	0.854091	1
Aortic dissection	Marfan syndrome	NRAS	246	84	162	0.815774	0.962229	0.638355	0.963546	0.247434	0.86417	0.382677	1
Chronic bronchitis	Marfan syndrome	FBN1	1962	968	994	0.817616	0.962229	0.82098	1	0.985648	1	0.819421	1
Abnormality of connective tissue	DIGEORGE syndrome, Marfan syndrome	CBL	1295	386	909	0.817694	0.962229	0.363935	0.861442	0.220225	0.853967	0.283333	0.96885
Hypertriglyceridemia	Alagille syndrome	BRAF				0.818	0.962229
Hypertriglyceridemia	Alagille syndrome	HIC2	100	56	44	0.818085	0.962229	0.842605	1	0.960269	1	0.896767	1
Abnormality of the cardiovascular system	Alagille syndrome, DIGEORGE syndrome, Noonan syndrome, Marfan syndrome	NRAS	246	84	162	0.818415	0.962229	0.297515	0.823007	0.567559	0.948067	0.258704	0.96151
Standing/sitting height ratio	DIGEORGE syndrome, Noonan syndrome,Marfan syndrome	LZTR1	400	198	202	0.818681	0.962229	0.892259	1	0.963236	1	0.711722	1
Lymphedema	Noonan syndrome	CBL	1295	386	909	0.819415	0.962229	0.262939	0.803141	0.305662	0.879858	0.126995	0.842188
Incisional hernia	Marfan syndrome	DGCR2	1267	628	639	0.819531	0.962229	0.994372	1	0.571149	0.949206	0.999962	1
Papillary thyroid carcinoma	Alagille syndrome	RIT1	234	90	144	0.819639	0.962229	0.997085	1	0.350626	0.881048	0.993867	1
Gastroesophageal reflux	DIGEORGE syndrome, Noonan syndrome, Marfan syndrome, Alagille syndrome	RRAS	171	67	104	0.820017	0.962229	0.944644	1	0.972866	1	0.93969	1
Abnormality of the skeletal system	Alagille syndrome, DIGEORGE syndrome, Noonan syndrome, Marfan syndrome	SOS1	1966	671	1295	0.820867	0.962229	0.938322	1	0.909037	0.999425	0.893092	1
Scoliosis	DIGEORGE syndrome	SOS2	1792	730	1062	0.821063	0.962229	0.0322714	0.397759	0.108649	0.760387	0.0220676	0.473884
Aortic regurgitation	Marfan syndrome	COMT	691	275	416	0.821242	0.962229	0.0580573	0.49388	0.745568	0.977463	0.0768977	0.733578
Amblyopia	DIGEORGE syndrome	LZTR1	400	198	202	0.822865	0.962229	0.988567	1	0.22105	0.853967	0.88343	1
Hypertriglyceridemia	Alagille syndrome	DGCR2	1267	628	639	0.823057	0.962229	0.830526	1	0.91961	0.999425	0.592456	1
Bone mineral density	Marfan syndrome	HIC2	100	57	43	0.823233	0.962229	0.562511	0.938066	0.22302	0.853967	0.642582	1
Scoliosis	DIGEORGE syndrome	RASA2	1665	454	1211	0.823663	0.962229	0.333281	0.846616	0.873285	0.995515	0.174339	0.884697
Band keratopathy	Alagille syndrome	TBX1	457	217	240	0.824105	0.962229	0.134517	0.671938	0.0296777	0.50671	0.275236	0.96885
Myopia	Alagille syndrome, Marfan syndrome	COMT	691	275	416	0.824646	0.962229	0.51275	0.917059	0.732198	0.977287	0.285634	0.96885
Hydronephrosis	DIGEORGE syndrome	DGCR8	603	231	372	0.824726	0.962229	0.376348	0.867843	0.147119	0.798491	0.579915	1
Cataract	Alagille syndrome, Marfan syndrome	NOTCH2	897	397	500	0.824847	0.962229	0.836224	1	0.220968	0.853967	0.495889	1
abnormality of the kidney		NOTCH2	897	397	500	0.826515	0.962229	0.759221	1	0.644565	0.965001	0.619229	1
Lymphedema	Noonan syndrome	LZTR1	400	198	202	0.82747	0.962229	0.477716	0.911248	0.647017	0.965001	0.875436	1
Strabism	Alagille syndrome	BRAF				0.82768	0.962229
Cafe-au-lait spot	Noonan syndrome	PTPN11	832	263	569	0.828483	0.962229	0.999656	1	0.849861	0.994126	0.999681	1
Abnormality of the head	Alagille syndrome, Noonan syndrome	SOS2	1611	737	874	0.829353	0.962229	0.38215	0.872036	0.139099	0.786436	0.7225	1
Mitral regurgitation	Noonan syndrome, Marfan syndrome	NOTCH2	897	397	500	0.829992	0.962229	0.998428	1	0.697966	0.9769	0.994978	1
Abnormality of the digestive system	Alagille syndrome, DIGEORGE syndrome, Marfan syndrome	HIC2	100	56	44	0.831009	0.962229	0.12268	0.661317	0.429548	0.89733	0.0285711	0.556202
Cafe-au-lait spot	Noonan syndrome	NOTCH2	897	397	500	0.831155	0.962229	0.947438	1	0.563763	0.948067	0.928477	1
Emphysema	Marfan syndrome	NRAS	246	84	162	0.831627	0.962229	0.876098	1	0.999122	1	0.714511	1
Abnormality of the cardiovascular system	Alagille syndrome, DIGEORGE syndrome, Noonan syndrome, Marfan syndrome	DGCR6	275	164	111	0.831692	0.962229	0.137579	0.673557	0.03098	0.512143	0.0733295	0.733578
Joint laxity	Noonan syndrome	FBN1	1962	968	994	0.83222	0.962229	0.920075	1	0.574322	0.949206	0.782958	1
Cryptorchidism	Noonan syndrome	TBX1	457	217	240	0.834255	0.962229	0.0313691	0.393632	0.323101	0.879858	0.00540719	0.208578
Glaucoma	Marfan syndrome	RAF1	1282	497	785	0.834566	0.962229	0.251448	0.796051	0.0863189	0.714376	0.404106	1
Emphysema	Marfan syndrome	SOS1	1966	671	1295	0.834954	0.962229	0.190532	0.749625	0.969011	1	0.0812614	0.741221
Aortic valve stenosis	Noonan syndrome	FBN1	1962	968	994	0.835502	0.962229	0.00547429	0.132592	0.000795947	0.0793883	0.00147371	0.082966
Scoliosis	DIGEORGE syndrome	NOTCH2	897	397	500	0.835742	0.962229	0.698233	0.984333	0.699602	0.977058	0.537591	1
Glaucoma	Marfan syndrome	A2ML1	937	494	443	0.836399	0.962229	0.950281	1	0.208554	0.847454	0.86385	1
Urine sodium concentration	DIGEORGE syndrome, Noonan syndrome, Marfan syndrome, Alagille syndrome	CBL	1295	387	908	0.836712	0.962229	0.281566	0.81908	0.39708	0.886574	0.147535	0.858968
Joint hypermobility	Noonan syndrome, Marfan syndrome	RAF1	1282	497	785	0.837818	0.962229	0.00515016	0.126209	0.370611	0.886574	0.0231791	0.482423
Cryptorchidism	Noonan syndrome	A2ML1	937	494	443	0.837826	0.962229	0.875876	1	0.365369	0.884958	0.95751	1
Abnormality of the head	Alagille syndrome, Noonan syndrome	DGCR2	1218	623	595	0.838602	0.962229	0.222283	0.774273	0.645943	0.965001	0.362624	1
Aortic dissection	Marfan syndrome	SOS1	1966	671	1295	0.839687	0.962229	0.624197	0.96116	0.322495	0.879858	0.918434	1
Joint laxity	Noonan syndrome	RASA2	1665	454	1211	0.839721	0.962229	0.50668	0.917059	0.174792	0.82721	0.330986	0.985119
Anxiety	DIGEORGE syndrome, Noonan syndrome, Marfan syndrome, Alagille syndrome	DGCR6	275	164	111	0.841219	0.962229	0.822365	1	0.919778	0.999425	0.520138	1
Papillary thyroid carcinoma	Alagille syndrome	TBX1	457	217	240	0.841557	0.962229	0.536711	0.922661	0.163367	0.821963	0.862168	1
Emphysema	Marfan syndrome	FBN1	1962	968	994	0.84294	0.962229	0.722045	0.991697	0.43578	0.901419	0.386526	1
Systolic blood pressure	DIGEORGE syndrome, Noonan syndrome, Marfan syndrome, Alagille syndrome	PRODH	446	267	179	0.843579	0.962229	0.82739	1	0.971364	1	0.648581	1
Aortic valve stenosis	Noonan syndrome	TBX1	457	217	240	0.843718	0.962229	0.327255	0.842611	0.98877	1	0.385138	1
Myopia	Alagille syndrome, Marfan syndrome	LZTR1	400	198	202	0.844221	0.962229	0.785729	1	0.817651	0.982785	0.888761	1
Stroke	Alagille syndrome	DGCR6	275	164	111	0.844418	0.962229	0.182769	0.73924	0.147174	0.798491	0.10513	0.811058
Intellectual disability, mild	Alagille syndrome	FBN1	1958	970	988	0.844993	0.962229	0.649165	0.970313	0.901867	0.999425	0.446785	1
Abnormality of connective tissue	DIGEORGE syndrome, Marfan syndrome	RIT1	234	90	144	0.845252	0.962229	0.984644	1	0.701365	0.977097	0.952977	1
Aortic regurgitation	Marfan syndrome	MAP2K1	1555	616	939	0.847804	0.962229	0.731257	0.994261	0.611765	0.959831	0.633025	1
Ptosis	Noonan syndrome	DGCR8	603	231	372	0.847981	0.962229	0.118548	0.654666	0.421975	0.894175	0.047826	0.643623
Inguinal hernia	DIGEORGE syndrome	DGCR2	1267	628	639	0.848576	0.962229	0.997457	1	0.90946	0.999425	0.98316	1
Microalbuminuria	DIGEORGE syndrome, Noonan syndrome, Marfan syndrome, Alagille syndrome	RRAS	171	67	104	0.849427	0.962229	0.83666	1	0.867875	0.995515	0.600098	1
Abnormality of connective tissue	DIGEORGE syndrome, Marfan syndrome	KAT6B	1923	696	1227	0.849507	0.962229	0.964256	1	0.664456	0.972637	0.979661	1
Gastroesophageal reflux	DIGEORGE syndrome, Noonan syndrome, Marfan syndrome, Alagille syndrome	SOS1	1966	671	1295	0.849512	0.962229	0.836755	1	0.772642	0.979734	0.735052	1
Cholelithiasis	DIGEORGE syndrome	NRAS	246	84	162	0.849855	0.962229	0.532227	0.922661	0.349229	0.881048	0.204919	0.923912
Aortic valve stenosis	Noonan syndrome	COMT	691	275	416	0.850739	0.962229	0.688264	0.980436	0.229562	0.862033	0.496953	1
Retinal detachment	Marfan syndrome	RRAS	171	67	104	0.851714	0.962229	0.631704	0.961302	0.755716	0.979734	0.390855	1
Attention deficit hyperactivity disorder	DIGEORGE syndrome	DGCR8	603	231	372	0.851855	0.962229	0.755363	1	0.471579	0.921847	0.557411	1
Mitral valve prolapse	Marfan syndrome	SOS1	1966	671	1295	0.85202	0.962229	0.645674	0.968977	0.592376	0.957679	0.831172	1
Mitral regurgitation	Noonan syndrome, Marfan syndrome	RIT1	234	90	144	0.85244	0.962229	0.844627	1	0.886796	0.996804	0.571953	1
Cirrhosis	Alagille syndrome	NRAS	246	84	162	0.852652	0.962229	0.893686	1	0.892396	0.996826	0.748607	1
Mitral valve prolapse	Marfan syndrome	RAF1	1282	497	785	0.853179	0.962229	0.0187288	0.286245	0.00606535	0.225609	0.000688065	0.0462335
Anxiety	DIGEORGE syndrome, Noonan syndrome, Marfan syndrome, Alagille syndrome	NRAS	246	84	162	0.853213	0.962229	0.87633	1	0.563461	0.948067	0.901892	1
Mitral valve prolapse	Marfan syndrome	RRAS	171	67	104	0.853856	0.962229	0.759363	1	0.642695	0.965001	0.912043	1
Incisional hernia	Marfan syndrome	MAP2K1	1555	616	939	0.8541	0.962229	0.475054	0.909829	0.732926	0.977287	0.212757	0.931036
Aortic valve stenosis	Noonan syndrome	LZTR1	400	198	202	0.854339	0.962229	0.791603	1	0.545079	0.940184	0.645051	1
Abnormality of the head	Alagille syndrome, Noonan syndrome	KAT6B				0.855264	0.962229
Papillary thyroid carcinoma	Alagille syndrome	HIC2	100	56	44	0.855361	0.962229	0.0126711	0.231525	0.0156402	0.374061	0.00375728	0.159723
Strabism	Alagille syndrome	TBX1	457	217	240	0.855686	0.962229	0.635459	0.961962	0.60575	0.959831	0.464701	1
Amblyopia	DIGEORGE syndrome	RAF1	1282	497	785	0.856342	0.962229	0.96696	1	0.735555	0.977463	0.932263	1
Ptosis	Noonan syndrome	PRODH	446	267	179	0.856938	0.962229	0.863878	1	0.683826	0.9769	0.535109	1
Band keratopathy	Alagille syndrome	NOTCH2	897	397	500	0.857558	0.962229	0.894376	1	0.522563	0.934293	0.823733	1
Band keratopathy	Alagille syndrome	RASA2	1665	454	1211	0.857853	0.962229	0.702707	0.984333	0.702675	0.977097	0.545533	1
Abnormality of the skeletal system	Alagille syndrome, DIGEORGE syndrome, Noonan syndrome, Marfan syndrome	DGCR8	603	231	372	0.858002	0.962229	0.799214	1	0.410541	0.886574	0.660538	1
Optic atrophy	Marfan syndrome	SOS2	1792	730	1062	0.858023	0.962229	0.101386	0.609527	0.292215	0.879858	0.0119602	0.348196
Increased urinary potassium	DIGEORGE syndrome, Noonan syndrome, Marfan syndrome, Alagille syndrome	HIC2	100	56	44	0.858096	0.962229	0.626984	0.96116	0.765928	0.979734	0.404383	1
Inguinal hernia	DIGEORGE syndrome	JAG1	580	257	323	0.858226	0.962229	0.461854	0.899105	0.904589	0.999425	0.291077	0.96885
Amblyopia	DIGEORGE syndrome	A2ML1	937	494	443	0.858538	0.962229	0.0099561	0.195647	0.113549	0.766931	0.00350057	0.155142
Aortic valve stenosis	Noonan syndrome	CBL	1295	386	909	0.858609	0.962229	0.7474	1	0.240628	0.862033	0.837565	1
Acne	DIGEORGE syndrome	MAP2K1	1555	616	939	0.858653	0.962229	0.957493	1	0.693426	0.9769	0.9983	1
Renal tubular acidosis	Alagille syndrome	DGCR8	603	231	372	0.858677	0.962229	0.465138	0.902126	0.788217	0.979734	0.248851	0.957842
Cirrhosis	Alagille syndrome	DGCR2	1267	628	639	0.858724	0.962229	0.289437	0.820153	0.464925	0.921847	0.124413	0.842188
Incisional hernia	Marfan syndrome	A2ML1	937	494	443	0.859034	0.962229	0.543006	0.923948	0.179813	0.82721	0.753946	1
Small for gestational age	Noonan syndrome	LZTR1	400	198	202	0.85929	0.962229	0.813241	1	0.108962	0.760387	0.844834	1
Abnormality of head or neck	Alagille syndrome, DIGEORGE syndrome, Noonan syndrome, Marfan syndrome	BRAF				0.860393	0.962229
Anxiety	DIGEORGE syndrome, Noonan syndrome, Marfan syndrome, Alagille syndrome	HIC2	100	56	44	0.860741	0.962229	0.937464	1	0.889085	0.996804	0.964008	1
Bone mineral density	Marfan syndrome	NOTCH2	869	401	468	0.860789	0.962229	0.356715	0.860547	1	1	0.409892	1
Scoliosis	DIGEORGE syndrome	KAT6B	1923	696	1227	0.860911	0.962229	0.785093	1	0.375425	0.886574	0.9441	1
Hypercholesterolemia	Alagille syndrome	PRODH	446	267	179	0.861358	0.962229	0.133866	0.671908	0.646536	0.965001	0.0319899	0.572644
Seborrheic dermatitis	DIGEORGE syndrome	HIC2	100	56	44	0.862277	0.962229	0.99893	1	0.54777	0.942437	1	1
abnormality of the kidney		KRAS	733	329	404	0.862618	0.962229	0.403441	0.87721	0.874683	0.995515	0.37596	1
Hydronephrosis	DIGEORGE syndrome	RRAS	171	67	104	0.862878	0.962229	0.504964	0.917059	0.869247	0.995515	0.331299	0.985119
Congestive heart failure	Marfan syndrome	KRAS	733	329	404	0.86373	0.962229	0.47621	0.910041	0.99287	1	0.164432	0.875655
Abnormality of head or neck	Alagille syndrome, DIGEORGE syndrome, Noonan syndrome, Marfan syndrome	DGCR2	1267	628	639	0.863747	0.962229	0.996188	1	0.60716	0.959831	0.994467	1
Scoliosis	DIGEORGE syndrome	BRAF				0.865135	0.962229
Papillary thyroid carcinoma	Alagille syndrome	FBN1	1962	968	994	0.865333	0.962229	0.363425	0.861442	0.24467	0.862033	0.0931448	0.774066
abnormality of the kidney		RASA2	1665	454	1211	0.866021	0.962229	0.744517	1	0.440531	0.90735	0.582522	1
Cataract	Alagille syndrome, Marfan syndrome	BRAF				0.866107	0.962229
Cirrhosis	Alagille syndrome	TBX1	457	217	240	0.866118	0.962229	0.251716	0.796051	0.523022	0.934293	0.139033	0.850943
Abnormality of the head	Alagille syndrome, Noonan syndrome	JAG1	570	257	313	0.866396	0.962229	0.409806	0.884084	0.802883	0.979734	0.235903	0.94391
Acne	DIGEORGE syndrome	LZTR1	400	198	202	0.866465	0.962229	0.707019	0.984333	0.625176	0.964949	0.673803	1
Emphysema	Marfan syndrome	NOTCH2	897	397	500	0.866935	0.962229	0.813636	1	0.311236	0.879858	0.699204	1
Myopia	Alagille syndrome, Marfan syndrome	CBL	1295	386	909	0.867147	0.962229	0.801483	1	0.790772	0.979734	0.912621	1
Microalbuminuria	DIGEORGE syndrome, Noonan syndrome, Marfan syndrome, Alagille syndrome	RASA2	1665	453	1212	0.867716	0.962229	0.125419	0.667557	0.300456	0.879858	0.0605462	0.678052
Seborrheic dermatitis	DIGEORGE syndrome	KRAS	733	329	404	0.867731	0.962229	0.817583	1	0.554859	0.945804	0.59308	1
Mitral regurgitation	Noonan syndrome, Marfan syndrome	MAP2K1	1555	616	939	0.867803	0.962229	0.961706	1	0.197186	0.834264	0.999999	1
Joint laxity	Noonan syndrome	COMT	691	275	416	0.869563	0.962229	0.305017	0.828426	0.988564	1	0.278322	0.96885
Papillary thyroid carcinoma	Alagille syndrome	RRAS	171	67	104	0.870014	0.962229	0.182243	0.73924	0.774536	0.979734	0.0783018	0.740131
Abnormality of the skeletal system	Alagille syndrome, DIGEORGE syndrome, Noonan syndrome, Marfan syndrome	LZTR1	400	198	202	0.87017	0.962229	0.283412	0.820153	0.715933	0.977287	0.0762914	0.733578
Abnormality of the head	Alagille syndrome, Noonan syndrome	MAP2K1	1449	615	834	0.870226	0.962229	0.986734	1	0.429153	0.89733	0.917778	1
Papillary thyroid carcinoma	Alagille syndrome	A2ML1	937	494	443	0.870827	0.962229	0.973785	1	0.220172	0.853967	0.99673	1
Incisional hernia	Marfan syndrome	SOS2	1792	730	1062	0.870921	0.962229	2.23906e-08	7.80742e-06	4.89726e-06	0.00127512	1.12757e-10	7.82908e-08
Cafe-au-lait spot	Noonan syndrome	NRAS	246	84	162	0.87119	0.962229	0.892817	1	0.573005	0.949206	0.815448	1
Mitral valve prolapse	Marfan syndrome	DGCR8	603	231	372	0.872165	0.962229	0.690231	0.980436	0.42952	0.89733	0.858739	1
Premature osteoarthritis	Marfan syndrome	PTPN11	832	263	569	0.873279	0.962229	0.3752	0.867843	0.615115	0.959831	0.125656	0.842188
Abnormality of the skeletal system	Alagille syndrome, DIGEORGE syndrome, Noonan syndrome, Marfan syndrome	CBL	1295	386	909	0.873319	0.962229	0.564399	0.938066	0.23735	0.862033	0.520427	1
Hypothyroidism	DIGEORGE syndrome, Noonan syndrome	KAT6B	1923	696	1227	0.873617	0.962229	0.31068	0.829722	0.729082	0.977287	0.64808	1
Cirrhosis	Alagille syndrome	RIT1	234	90	144	0.873791	0.962229	0.425442	0.888426	0.980527	1	0.425309	1
Glaucoma	Marfan syndrome	PRODH	446	267	179	0.873849	0.962229	0.772716	1	0.500321	0.934293	0.828033	1
Lymphedema	Noonan syndrome	KAT6B	1923	696	1227	0.873896	0.962229	0.0348333	0.39896	0.890716	0.996804	0.000944191	0.0561928
Premature osteoarthritis	Marfan syndrome	DGCR8	603	231	372	0.874266	0.962229	0.948509	1	0.701991	0.977097	0.838466	1
Ptosis	Noonan syndrome	LZTR1	400	198	202	0.875276	0.962344	0.3492	0.855782	0.121689	0.768225	0.399667	1
Schizophrenia	DIGEORGE syndrome	RIT1	234	90	144	0.875444	0.962344	0.889985	1	0.842377	0.99223	0.851253	1
Autism	DIGEORGE syndrome, Noonan syndrome, Marfan syndrome, Alagille syndrome	BRAF				0.876999	0.962856
Inguinal hernia	DIGEORGE syndrome	TBX1	457	217	240	0.877324	0.962856	0.961006	1	0.698984	0.977058	0.929999	1
subcutaneous adipose tissue	Marfan syndrome	DGCR6	275	164	111	0.877677	0.962856	0.682132	0.978569	0.323154	0.879858	0.485411	1
Optic atrophy	Marfan syndrome	SOS1	1966	671	1295	0.878147	0.962856	0.108956	0.621795	0.186018	0.8289	0.01842	0.43691
Abnormality of the nervous system	Alagille syndrome, DIGEORGE syndrome, Noonan syndrome, Marfan syndrome	MAP2K1	1555	616	939	0.879626	0.962856	0.795582	1	0.863595	0.995515	0.674331	1
Aortic regurgitation	Marfan syndrome	NRAS	246	84	162	0.879927	0.962856	0.991866	1	0.647799	0.965001	0.988097	1
Microalbuminuria	DIGEORGE syndrome, Noonan syndrome, Marfan syndrome, Alagille syndrome	RAF1	1264	496	768	0.880583	0.962856	0.91136	1	0.745458	0.977463	0.979036	1
Scoliosis	DIGEORGE syndrome	PTPN11	832	263	569	0.880666	0.962856	0.658666	0.970313	0.969049	1	0.484491	1
Seborrheic dermatitis	DIGEORGE syndrome	RAF1	1282	497	785	0.88074	0.962856	0.000546879	0.0278243	0.369287	0.886574	1.1047e-05	0.00213854
Aortic dissection	Marfan syndrome	SHOC2	1183	422	761	0.882661	0.962869	0.988491	1	0.255076	0.866627	0.990668	1
Femoral hernia	DIGEORGE syndrome	RAF1	1282	497	785	0.882828	0.962869	0.956432	1	0.958804	1	0.928905	1
Joint hypermobility	Noonan syndrome, Marfan syndrome	DGCR6	275	164	111	0.882861	0.962869	0.563766	0.938066	0.393717	0.886574	0.87359	1
Chronic bronchitis	Marfan syndrome	TBX1	457	217	240	0.882898	0.962869	0.631457	0.961302	0.437005	0.903057	0.700038	1
Optic atrophy	Marfan syndrome	MAP2K1	1555	616	939	0.886016	0.965682	0.0540416	0.491277	0.127848	0.778326	0.0297706	0.563747
Aortic dissection	Marfan syndrome	PRODH	446	267	179	0.887311	0.966506	0.695799	0.983813	0.823711	0.985745	0.382665	1
Band keratopathy	Alagille syndrome	KRAS	733	329	404	0.889227	0.968005	0.616388	0.960979	0.962461	1	0.346974	0.991731
Ptosis	Noonan syndrome	JAG1	580	257	323	0.892653	0.970891	0.287485	0.820153	0.970341	1	0.127424	0.842188
Aortic valve stenosis	Noonan syndrome	A2ML1	937	494	443	0.89296	0.970891	0.479152	0.912154	0.0626831	0.645388	0.173451	0.884697
Inguinal hernia	DIGEORGE syndrome	SHOC2	1183	422	761	0.894411	0.97188	0.873032	1	0.981378	1	0.759449	1
Abnormality of the nervous system	Alagille syndrome, DIGEORGE syndrome, Noonan syndrome, Marfan syndrome	A2ML1	937	494	443	0.895702	0.972693	0.869221	1	0.0422811	0.560126	0.997236	1
Lymphedema	Noonan syndrome	SOS2	1792	730	1062	0.896848	0.972801	0.290132	0.820153	0.684094	0.9769	0.301865	0.96885
Joint laxity	Noonan syndrome	TBX1	457	217	240	0.897019	0.972801	0.700812	0.984333	0.607637	0.959831	0.371214	1
Stroke	Alagille syndrome	LZTR1	400	198	202	0.897453	0.972801	0.801782	1	0.319471	0.879858	0.579558	1
Strabism	Alagille syndrome	PRODH	446	267	179	0.89797	0.972801	0.977996	1	0.967343	1	0.958603	1
Pneumothorax	Marfan syndrome	JAG1	580	257	323	0.900608	0.974534	0.93921	1	0.501461	0.934293	0.90999	1
Incisional hernia	Marfan syndrome	COMT	691	275	416	0.901353	0.974534	0.921164	1	0.147201	0.798491	0.995866	1
Femoral hernia	DIGEORGE syndrome	LZTR1	400	198	202	0.902117	0.974534	0.834737	1	0.206688	0.847454	0.909423	1
Microalbuminuria	DIGEORGE syndrome, Noonan syndrome, Marfan syndrome, Alagille syndrome	TBX1	457	219	238	0.902239	0.974534	0.751706	1	0.285193	0.879858	0.78027	1
Hydronephrosis	DIGEORGE syndrome	A2ML1	937	494	443	0.902286	0.974534	0.707911	0.984364	0.497941	0.934293	0.780462	1
Joint laxity	Noonan syndrome	BRAF				0.905649	0.97665
Congestive heart failure	Marfan syndrome	A2ML1	937	494	443	0.905759	0.97665	0.736875	0.997184	0.14887	0.799682	0.966257	1
Cholelithiasis	DIGEORGE syndrome	PRODH	446	267	179	0.905878	0.97665	0.971341	1	0.359705	0.884958	0.999069	1
Schizophrenia	DIGEORGE syndrome	MAP2K1	1555	616	939	0.906655	0.9769	0.269717	0.803141	0.164405	0.823209	0.711986	1
Microalbuminuria	DIGEORGE syndrome, Noonan syndrome, Marfan syndrome, Alagille syndrome	BRAF				0.907736	0.977478
Schizophrenia	DIGEORGE syndrome	A2ML1	937	494	443	0.912393	0.981903	0.985852	1	0.984453	1	0.92259	1
abnormality of the kidney		A2ML1	937	494	443	1	1	0.000618949	0.0299831	0.014556	0.360954	0.00330392	0.14961
Cryptorchidism	Noonan syndrome	LZTR1	400	198	202	1	1	0.00119495	0.0469637	0.241411	0.862033	6.52048e-05	0.00848885
Papillary thyroid carcinoma	Alagille syndrome	SOS2	1792	730	1062	1	1	0.0120504	0.226136	0.0101695	0.302092	0.00626334	0.232974
abnormality of the kidney		KAT6B	1923	696	1227	1	1	0.0287652	0.372161	0.0594456	0.628554	0.0308258	0.572644
Mitral regurgitation	Noonan syndrome, Marfan syndrome	A2ML1	937	494	443	1	1	0.0433671	0.447196	0.721139	0.977287	0.0112332	0.348196
Hypercholesterolemia	Alagille syndrome	DGCR6	275	164	111	1	1	0.0590126	0.495658	0.230564	0.862033	0.0125869	0.349713
Increased urinary potassium	DIGEORGE syndrome, Noonan syndrome, Marfan syndrome, Alagille syndrome	CBL	1295	387	908	1	1	0.0721589	0.556291	0.0906353	0.717845	0.032428	0.572644
Femoral hernia	DIGEORGE syndrome	FBN1	1962	968	994	1	1	0.0809644	0.577564	0.0457262	0.576278	0.0258621	0.513055
Joint hypermobility	Noonan syndrome, Marfan syndrome	PRODH	446	267	179	1	1	0.101173	0.609527	0.0657615	0.658564	0.0497154	0.643623
Glaucoma	Marfan syndrome	KAT6B	1923	696	1227	1	1	0.113953	0.638648	0.0892847	0.714376	0.0215899	0.473386
Spondylolisthesis	Marfan syndrome	KRAS	733	329	404	1	1	0.114055	0.638648	0.0553338	0.603457	0.0325257	0.572644
Retinal detachment	Marfan syndrome	TBX1	457	217	240	1	1	0.135737	0.672848	0.867041	0.995515	0.239267	0.946467
Myopia	Alagille syndrome, Marfan syndrome	PRODH	446	267	179	1	1	0.174022	0.729352	0.233709	0.862033	0.101343	0.801716
Intellectual disability, mild	Alagille syndrome	SHOC2	1182	420	762	1	1	0.173772	0.729352	0.788986	0.979734	0.749312	1
Glaucoma	Marfan syndrome	NOTCH2	897	397	500	1	1	0.175125	0.730553	0.22218	0.853967	0.220164	0.934942
Autism	DIGEORGE syndrome, Noonan syndrome, Marfan syndrome, Alagille syndrome	TBX1	457	217	240	1	1	0.206619	0.764956	0.963712	1	0.192256	0.910437
Band keratopathy	Alagille syndrome	SHOC2	1183	422	761	1	1	0.243833	0.793189	0.752374	0.979734	0.0522945	0.643623
Hypertriglyceridemia	Alagille syndrome	NOTCH2	897	397	500	1	1	0.243183	0.793189	0.131812	0.782234	0.334809	0.985119
Bipolar affective disorder	DIGEORGE syndrome	HIC2	100	56	44	1	1	0.244528	0.793189	0.17298	0.82721	0.324786	0.983599
Acne	DIGEORGE syndrome	RAF1	1282	497	785	1	1	0.25726	0.799197	0.802107	0.979734	0.0449566	0.643623
Inguinal hernia	DIGEORGE syndrome	FBN1	1962	968	994	1	1	0.265201	0.803141	0.687004	0.9769	0.0877817	0.758711
Cryptorchidism	Noonan syndrome	DGCR2	1267	628	639	1	1	0.266203	0.803141	0.450719	0.91595	0.108404	0.821724
Premature osteoarthritis	Marfan syndrome	A2ML1	937	494	443	1	1	0.290704	0.820153	0.192335	0.83119	0.109281	0.821724
Hypercholesterolemia	Alagille syndrome	TBX1	457	217	240	1	1	0.295938	0.823007	0.0509486	0.597897	0.690821	1
Femoral hernia	DIGEORGE syndrome	SHOC2	1183	422	761	1	1	0.300579	0.825946	0.728406	0.977287	0.111938	0.823913
Scoliosis	DIGEORGE syndrome	CBL	1295	386	909	1	1	0.326584	0.842611	0.596093	0.959831	0.229121	0.9411
Growth abnormality	Alagille syndrome, DIGEORGE syndrome, Noonan syndrome, Marfan syndrome	NOTCH2	897	398	499	1	1	0.332232	0.846616	0.106572	0.760387	0.202375	0.923912
Hydronephrosis	DIGEORGE syndrome	COMT	691	275	416	1	1	0.348493	0.855782	0.0497235	0.591852	0.0574375	0.657376
Abnormality of the nervous system	Alagille syndrome, DIGEORGE syndrome, Noonan syndrome, Marfan syndrome	DGCR6	275	164	111	1	1	0.344474	0.855782	0.0872585	0.714376	0.110073	0.821801
Ptosis	Noonan syndrome	DGCR2	1267	628	639	1	1	0.359009	0.860547	0.669533	0.974589	0.165595	0.875655
Premature osteoarthritis	Marfan syndrome	PRODH	446	267	179	1	1	0.356139	0.860547	0.0674741	0.666107	0.566581	1
Joint hypermobility	Noonan syndrome, Marfan syndrome	LZTR1	400	198	202	1	1	0.365314	0.861442	0.398566	0.886574	0.168969	0.884697
Scoliosis	DIGEORGE syndrome	RAF1	1282	497	785	1	1	0.365496	0.861442	0.0519205	0.597897	0.076739	0.733578
Umbilical hernia	DIGEORGE syndrome	NOTCH2	897	397	500	1	1	0.375977	0.867843	0.678818	0.9769	0.688286	1
Abnormality of the nervous system	Alagille syndrome, DIGEORGE syndrome, Noonan syndrome, Marfan syndrome	PRODH	446	267	179	1	1	0.377827	0.868436	0.221099	0.853967	0.101266	0.801716
Microalbuminuria	DIGEORGE syndrome, Noonan syndrome, Marfan syndrome, Alagille syndrome	CBL	1293	384	909	1	1	0.378269	0.868436	0.997651	1	0.765807	1
Umbilical hernia	DIGEORGE syndrome	DGCR2	1267	628	639	1	1	0.379721	0.869185	0.14237	0.788716	0.792353	1
Emphysema	Marfan syndrome	KAT6B	1923	696	1227	1	1	0.387396	0.872994	0.531914	0.935845	0.309558	0.974973
Abnormality of the head	Alagille syndrome, Noonan syndrome	HIC2	100	57	43	1	1	0.399319	0.876483	0.245408	0.862033	0.227507	0.9411
Band keratopathy	Alagille syndrome	RIT1	234	90	144	1	1	0.401544	0.87721	0.79088	0.979734	0.267993	0.965562
Intellectual disability, mild	Alagille syndrome	DGCR8	603	230	373	1	1	0.416974	0.885515	0.856065	0.995515	0.235112	0.94391
Gastroesophageal reflux	DIGEORGE syndrome, Noonan syndrome, Marfan syndrome, Alagille syndrome	KAT6B	1923	696	1227	1	1	0.416901	0.885515	0.409914	0.886574	0.427119	1
Emphysema	Marfan syndrome	SHOC2	1183	422	761	1	1	0.427824	0.888426	0.185283	0.8289	0.104098	0.811058
Scoliosis	DIGEORGE syndrome	DGCR8	603	231	372	1	1	0.431845	0.888426	0.502709	0.934293	0.274613	0.96885
Systolic blood pressure	DIGEORGE syndrome, Noonan syndrome, Marfan syndrome, Alagille syndrome	CBL	1295	389	906	1	1	0.426586	0.888426	0.179377	0.82721	0.246938	0.955068
Aortic valve stenosis	Noonan syndrome	RIT1	234	90	144	1	1	0.435118	0.890325	0.98728	1	0.223389	0.94004
Autism	DIGEORGE syndrome, Noonan syndrome, Marfan syndrome, Alagille syndrome	LZTR1	400	198	202	1	1	0.457535	0.897265	0.843908	0.992307	0.0845585	0.752715
Optic atrophy	Marfan syndrome	COMT	691	275	416	1	1	0.463568	0.901599	0.897079	0.997127	0.488184	1
Cholelithiasis	DIGEORGE syndrome	DGCR8	603	231	372	1	1	0.465606	0.902192	0.304181	0.879858	0.375749	1
Cafe-au-lait spot	Noonan syndrome	MAP2K1	1555	616	939	1	1	0.469529	0.904271	0.985941	1	0.175858	0.884697
Inguinal hernia	DIGEORGE syndrome	CBL	1295	386	909	1	1	0.501785	0.916857	0.357034	0.884958	0.470539	1
Spondylolisthesis	Marfan syndrome	RASA2	1665	454	1211	1	1	0.519836	0.919981	0.411608	0.886638	0.197463	0.923912
Congestive heart failure	Marfan syndrome	NRAS	246	84	162	1	1	0.521926	0.920046	0.107294	0.760387	0.289446	0.96885
Mitral valve prolapse	Marfan syndrome	NRAS	246	84	162	1	1	0.527352	0.921042	0.973966	1	0.355738	0.997189
Congestive heart failure	Marfan syndrome	TBX1	457	217	240	1	1	0.527073	0.921042	0.400827	0.886574	0.130503	0.842188
Joint hypermobility	Noonan syndrome, Marfan syndrome	SHOC2	1183	422	761	1	1	0.536726	0.922661	0.178926	0.82721	0.723902	1
Lymphedema	Noonan syndrome	SOS1	1966	671	1295	1	1	0.543316	0.923948	0.350414	0.881048	0.663291	1
Myopia	Alagille syndrome, Marfan syndrome	RASA2	1665	454	1211	1	1	0.554557	0.932317	0.929962	1	0.455089	1
Retinal detachment	Marfan syndrome	JAG1	580	257	323	1	1	0.616474	0.960979	0.26997	0.873012	0.432756	1
Microalbuminuria	DIGEORGE syndrome, Noonan syndrome, Marfan syndrome, Alagille syndrome	PRODH	446	267	179	1	1	0.615573	0.960979	0.764185	0.979734	0.616225	1
Anxiety	DIGEORGE syndrome, Noonan syndrome, Marfan syndrome, Alagille syndrome	PTPN11	832	263	569	1	1	0.619832	0.96116	0.0783485	0.702092	0.812792	1
Joint laxity	Noonan syndrome	KAT6B	1923	696	1227	1	1	0.626267	0.96116	0.584888	0.952999	0.370134	1
Systolic blood pressure	DIGEORGE syndrome, Noonan syndrome, Marfan syndrome, Alagille syndrome	DGCR6	275	164	111	1	1	0.63199	0.961302	0.700376	0.977058	0.433141	1
abnormality of the kidney		SHOC2	1183	422	761	1	1	0.636638	0.962194	0.60056	0.959831	0.316843	0.983599
Cataract	Alagille syndrome, Marfan syndrome	A2ML1	937	494	443	1	1	0.645239	0.968977	0.222933	0.853967	0.881627	1
Stroke	Alagille syndrome	SHOC2	1183	422	761	1	1	0.660381	0.970313	0.861915	0.995515	0.215118	0.934942
Cirrhosis	Alagille syndrome	SOS1	1966	671	1295	1	1	0.657961	0.970313	0.9434	1	0.417938	1
Pneumothorax	Marfan syndrome	DGCR8	603	231	372	1	1	0.659577	0.970313	0.740657	0.977463	0.321101	0.983599
Body mass index	DIGEORGE syndrome, Noonan syndrome, Marfan syndrome, Alagille syndrome	PRODH	446	267	179	1	1	0.652377	0.970313	0.171592	0.82721	0.458515	1
Pneumothorax	Marfan syndrome	RAF1	1282	497	785	1	1	0.679395	0.97666	0.452238	0.916353	0.316868	0.983599
Aortic valve stenosis	Noonan syndrome	NRAS	246	84	162	1	1	0.689204	0.980436	0.120936	0.768225	0.796853	1
Abnormality of the digestive system	Alagille syndrome, DIGEORGE syndrome, Marfan syndrome	RIT1	234	90	144	1	1	0.706879	0.984333	1	1	0.287257	0.96885
Emphysema	Marfan syndrome	TBX1	457	217	240	1	1	0.710668	0.986224	0.987505	1	0.403945	1
Cirrhosis	Alagille syndrome	RAF1	1282	497	785	1	1	0.720607	0.991429	0.863049	0.995515	0.744595	1
Renal tubular acidosis	Alagille syndrome	NOTCH2	897	397	500	1	1	0.725117	0.992821	0.924369	1	0.38044	1
Scoliosis	DIGEORGE syndrome	NRAS	246	84	162	1	1	0.728768	0.992821	0.258611	0.866627	0.641225	1
abnormality of the kidney		LZTR1	400	198	202	1	1	0.989687	1	0.865275	0.995515	0.934575	1
Hydronephrosis	DIGEORGE syndrome	MAP2K1	1555	616	939	1	1	0.982792	1	0.918162	0.999425	0.962128	1
Hydronephrosis	DIGEORGE syndrome	RIT1	234	90	144	1	1	0.827972	1	0.791596	0.979734	0.649722	1
Hydronephrosis	DIGEORGE syndrome	SOS2	1792	730	1062	1	1	0.871983	1	0.512701	0.934293	0.916251	1
Abnormality of head or neck	Alagille syndrome, DIGEORGE syndrome, Noonan syndrome, Marfan syndrome	PTPN11	832	263	569	1	1	0.756114	1	0.842657	0.99223	0.62223	1
Abnormality of the head	Alagille syndrome, Noonan syndrome	PRODH	437	269	168	1	1	0.783596	1	0.582605	0.952999	0.625152	1
Glaucoma	Marfan syndrome	DGCR6	275	164	111	1	1	0.820834	1	0.333764	0.881048	0.728779	1
Glaucoma	Marfan syndrome	MAP2K1	1555	616	939	1	1	0.96836	1	0.62665	0.964949	0.957561	1
Glaucoma	Marfan syndrome	NRAS	246	84	162	1	1	0.768356	1	0.750303	0.979734	0.718749	1
Retinal detachment	Marfan syndrome	DGCR8	603	231	372	1	1	0.970784	1	0.724074	0.977287	0.812138	1
Retinal detachment	Marfan syndrome	RIT1	234	90	144	1	1	0.750597	1	0.910337	0.999425	0.622406	1
Band keratopathy	Alagille syndrome	RRAS	171	67	104	1	1	0.757706	1	0.329463	0.879858	0.941401	1
Amblyopia	DIGEORGE syndrome	NOTCH2	897	397	500	1	1	0.988546	1	0.398051	0.886574	0.986853	1
Abnormality of the nervous system	Alagille syndrome, DIGEORGE syndrome, Noonan syndrome, Marfan syndrome	COMT	691	275	416	1	1	0.943445	1	0.416101	0.890192	0.996448	1
Autism	DIGEORGE syndrome, Noonan syndrome, Marfan syndrome, Alagille syndrome	NOTCH2	897	397	500	1	1	0.849107	1	0.941873	1	0.769899	1
Autism	DIGEORGE syndrome, Noonan syndrome, Marfan syndrome, Alagille syndrome	NRAS	246	84	162	1	1	0.965529	1	0.639754	0.965001	0.961378	1
Anxiety	DIGEORGE syndrome, Noonan syndrome, Marfan syndrome, Alagille syndrome	RIT1	234	90	144	1	1	0.961731	1	0.0895114	0.714376	0.973689	1
Abnormality of the skeletal system	Alagille syndrome, DIGEORGE syndrome, Noonan syndrome, Marfan syndrome	RASA2	1665	454	1211	1	1	0.818074	1	0.528259	0.934293	0.798348	1
Cafe-au-lait spot	Noonan syndrome	DGCR2	1267	628	639	1	1	0.986969	1	0.615826	0.959831	0.989124	1
Cafe-au-lait spot	Noonan syndrome	LZTR1	400	198	202	1	1	1	1	0.311999	0.879858	1	1
Seborrheic dermatitis	DIGEORGE syndrome	MAP2K1	1555	616	939	1	1	0.953428	1	0.62516	0.964949	0.946136	1
Cholelithiasis	DIGEORGE syndrome	DGCR2	1267	628	639	1	1	0.848181	1	0.537081	0.939327	0.552221	1
Cholelithiasis	DIGEORGE syndrome	NOTCH2	897	397	500	1	1	0.790442	1	0.685207	0.9769	0.706325	1
Stroke	Alagille syndrome	HIC2	100	56	44	1	1	0.780233	1	0.810448	0.982416	0.667878	1
Stroke	Alagille syndrome	MAP2K1	1555	616	939	1	1	0.889085	1	0.244877	0.862033	0.550748	1
Stroke	Alagille syndrome	NRAS	246	84	162	1	1	0.974066	1	0.939834	1	0.992673	1
Stroke	Alagille syndrome	RASA2	1665	454	1211	1	1	0.867071	1	0.947274	1	0.658427	1
Joint hypermobility	Noonan syndrome, Marfan syndrome	A2ML1	937	494	443	1	1	0.890608	1	0.413403	0.888478	0.471265	1
Cirrhosis	Alagille syndrome	SHOC2	1183	422	761	1	1	0.989792	1	0.68279	0.9769	0.995681	1
Obesity	DIGEORGE syndrome	RRAS	171	67	104	1	1	0.813256	1	0.481306	0.931885	0.55828	1
Abnormality of the cardiovascular system	Alagille syndrome, DIGEORGE syndrome, Noonan syndrome, Marfan syndrome	PTPN11	832	263	569	1	1	0.9945	1	0.465488	0.921847	0.953887	1
Mitral valve prolapse	Marfan syndrome	NOTCH2	897	397	500	1	1	0.935933	1	0.85737	0.995515	0.894348	1
Congestive heart failure	Marfan syndrome	MAP2K1	1555	616	939	1	1	0.894789	1	0.321833	0.879858	0.747283	1
Mitral regurgitation	Noonan syndrome, Marfan syndrome	JAG1	580	257	323	1	1	0.985317	1	0.929842	1	0.74859	1
Aortic regurgitation	Marfan syndrome	PTPN11	832	263	569	1	1	0.999997	1	0.378754	0.886574	1	1
Emphysema	Marfan syndrome	RIT1	234	90	144	1	1	0.837542	1	0.635721	0.964949	0.831767	1
Pneumothorax	Marfan syndrome	KRAS	733	329	404	1	1	0.994684	1	0.991651	1	0.971491	1
Pneumothorax	Marfan syndrome	PRODH	446	267	179	1	1	0.766384	1	0.922491	0.99983	0.6259	1
Pneumothorax	Marfan syndrome	RASA2	1665	454	1211	1	1	0.879639	1	0.992155	1	0.929883	1
Scoliosis	DIGEORGE syndrome	COMT	691	275	416	1	1	0.798638	1	0.269393	0.873012	0.50095	1
Hypercholesterolemia	Alagille syndrome	KAT6B	1923	696	1227	1	1	0.872871	1	0.652206	0.968315	0.78975	1
Microalbuminuria	DIGEORGE syndrome, Noonan syndrome, Marfan syndrome, Alagille syndrome	NRAS	246	84	162	1	1	0.991847	1	0.627687	0.964949	0.908608	1
Abnormality of the digestive system	Alagille syndrome, DIGEORGE syndrome, Marfan syndrome	LZTR1	400	198	202	1	1	0.933235	1	0.599628	0.959831	0.934147	1
Abnormality of the digestive system	Alagille syndrome, DIGEORGE syndrome, Marfan syndrome	SOS1	1966	671	1295	1	1	0.76274	1	0.724339	0.977287	0.645207	1
Femoral hernia	DIGEORGE syndrome	NRAS	246	84	162	1	1	0.942164	1	0.896036	0.997127	0.829719	1
abnormality of the kidney		BRAF				1	1
Abnormality of the nervous system	Alagille syndrome, DIGEORGE syndrome, Noonan syndrome, Marfan syndrome	BRAF				1	1
Anxiety	DIGEORGE syndrome, Noonan syndrome, Marfan syndrome, Alagille syndrome	BRAF				1	1
Emphysema	Marfan syndrome	BRAF				1	1
Pneumothorax	Marfan syndrome	BRAF				1	1
Premature osteoarthritis	Marfan syndrome	BRAF				1	1
Cleft palate	DIGEORGE syndrome	LZTR1	400	198	202			1.40746e-05	0.00154302	0.0580918	0.617374	0.000542356	0.0397759
Aspartate aminotransferase	Alagille syndrome	SOS2	1792	731	1061			0.000688301	0.031217	0.488189	0.934293	0.000472953	0.0370002
Urea	Alagille syndrome, DIGEORGE syndrome	KAT6B	1923	696	1227			0.000689382	0.031217	0.256982	0.866627	0.000255903	0.0231759
Albumin	Alagille syndrome, DIGEORGE syndrome	RRAS	171	67	104			0.000753746	0.031401	0.000800362	0.0793883	0.447245	1
Direct bilirubin	Alagille syndrome	HIC2	100	57	43			0.00104381	0.0426325	0.417787	0.892565	0.000400375	0.0333592
Cleft palate	DIGEORGE syndrome	PTPN11	832	263	569			0.00174668	0.06273	0.384351	0.886574	1.12933e-05	0.00213854
Cleft palate	DIGEORGE syndrome	DGCR8	603	231	372			0.00213142	0.0730806	0.179395	0.82721	2.79353e-06	0.000727365
Alanine aminotransferase	Alagille syndrome	PRODH	446	267	179			0.00919272	0.185907	0.906189	0.999425	0.957002	1
Gamma glutamyltransferase	Alagille syndrome	DGCR8	603	231	372			0.0173759	0.272136	0.060122	0.632495	0.020085	0.459747
Aspartate aminotransferase	Alagille syndrome	PRODH	446	267	179			0.0193267	0.286383	0.520138	0.934293	0.745552	1
Cleft palate	DIGEORGE syndrome	NRAS	246	84	162			0.0199246	0.29023	0.229247	0.862033	0.156275	0.871728
Cholesterol	Alagille syndrome	PTPN11	832	262	570			0.0237902	0.33034	0.0442725	0.569257	0.0103548	0.326805
Urate	Alagille syndrome, DIGEORGE syndrome	TBX1	457	216	241			0.0246417	0.333303	0.0802079	0.706779	0.0151813	0.400287
Phosphate	Alagille syndrome, DIGEORGE syndrome	NOTCH2	897	399	498			0.0298815	0.383035	0.088459	0.714376	0.0118963	0.348196
Creatinine	Alagille syndrome, DIGEORGE syndrome	CBL	1295	386	909			0.0325235	0.398508	0.0343114	0.533363	0.018458	0.43691
Aspartate aminotransferase	Alagille syndrome	LZTR1	400	198	202			0.033245	0.39896	0.169731	0.827126	0.0559841	0.648305
Creatinine	Alagille syndrome, DIGEORGE syndrome	A2ML1	937	494	443			0.0336191	0.39896	0.157593	0.810533	0.0132578	0.363368
Creatinine	Alagille syndrome, DIGEORGE syndrome	JAG1	580	258	322			0.0350503	0.39896	0.042965	0.560126	0.899292	1
LDL direct	Alagille syndrome	PTPN11	832	262	570			0.0348497	0.39896	0.0553199	0.603457	0.016788	0.416303
Direct bilirubin	Alagille syndrome	COMT	691	275	416			0.0359773	0.402907	0.334883	0.881048	0.484443	1
Cholesterol	Alagille syndrome	JAG1	580	258	322			0.0373216	0.409162	0.200713	0.839776	0.576254	1
Cholesterol	Alagille syndrome	RAF1	1282	497	785			0.0402845	0.428125	0.00840621	0.273596	0.691914	1
Gamma glutamyltransferase	Alagille syndrome	RIT1	234	90	144			0.0410298	0.431642	0.337025	0.881048	0.0160494	0.409563
HDL cholesterol	Alagille syndrome	HIC2	100	56	44			0.0413927	0.433271	0.0702726	0.674552	0.0163196	0.409563
LDL direct	Alagille syndrome	JAG1	580	258	322			0.0425176	0.440639	0.191531	0.8301	0.702445	1
Albumin	Alagille syndrome, DIGEORGE syndrome	TBX1	457	218	239			0.0470263	0.470941	0.320995	0.879858	0.0195996	0.453622
Phosphate	Alagille syndrome, DIGEORGE syndrome	RRAS	171	67	104			0.0516331	0.487079	0.023291	0.441046	0.854976	1
Direct bilirubin	Alagille syndrome	NOTCH2	897	397	500			0.0545634	0.491277	0.915263	0.999425	0.0223767	0.475352
Urea	Alagille syndrome, DIGEORGE syndrome	PRODH	446	267	179			0.0566257	0.491277	0.691861	0.9769	0.231902	0.9411
Phosphate	Alagille syndrome, DIGEORGE syndrome	CBL	1295	386	909			0.0608544	0.505018	0.49181	0.934293	0.539219	1
Direct bilirubin	Alagille syndrome	CBL	1295	387	908			0.0706157	0.552979	0.0222199	0.430962	0.147216	0.858968
Urate	Alagille syndrome, DIGEORGE syndrome	PRODH	446	267	179			0.073965	0.5614	0.250878	0.866627	0.678418	1
LDL direct	Alagille syndrome	SHOC2	1183	423	760			0.07601	0.566412	0.177782	0.82721	0.184948	0.899255
Creatinine	Alagille syndrome, DIGEORGE syndrome	RRAS	171	67	104			0.0817309	0.578847	0.485249	0.933309	0.0371995	0.603083
Cystatin C	Alagille syndrome, DIGEORGE syndrome	JAG1	580	258	322			0.0939235	0.596992	0.098934	0.746665	0.623086	1
Cystatin C	Alagille syndrome, DIGEORGE syndrome	MAP2K1	1555	616	939			0.0927635	0.596992	0.986961	1	0.759467	1
Gamma glutamyltransferase	Alagille syndrome	SOS2	1792	731	1061			0.0924156	0.596992	0.347413	0.881048	0.0366069	0.603083
Cystatin C	Alagille syndrome, DIGEORGE syndrome	DGCR2	1267	628	639			0.0958359	0.597683	0.120991	0.768225	0.678135	1
Urate	Alagille syndrome, DIGEORGE syndrome	DGCR6	275	164	111			0.0953744	0.597683	0.1753	0.82721	0.622771	1
Cleft palate	DIGEORGE syndrome	JAG1	580	257	323			0.0977779	0.599033	0.367065	0.88534	0.554557	1
Alanine aminotransferase	Alagille syndrome	DGCR8	603	231	372			0.101539	0.609527	0.262825	0.868669	0.395411	1
LDL direct	Alagille syndrome	COMT	691	276	415			0.106486	0.615198	0.0397915	0.560126	0.550767	1
Cholesterol	Alagille syndrome	SHOC2	1183	423	760			0.11531	0.642222	0.379282	0.886574	0.126661	0.842188
Cystatin C	Alagille syndrome, DIGEORGE syndrome	RRAS	171	67	104			0.118802	0.654666	0.895945	0.997127	0.0560225	0.648305
Cystatin C	Alagille syndrome, DIGEORGE syndrome	TBX1	457	217	240			0.120709	0.660093	0.848949	0.994126	0.0542332	0.643623
Urate	Alagille syndrome, DIGEORGE syndrome	DGCR8	603	231	372			0.121994	0.660093	0.944969	1	0.147546	0.858968
Urate	Alagille syndrome, DIGEORGE syndrome	KRAS	733	330	403			0.129153	0.667557	0.386113	0.886574	0.0545839	0.643623
Urea	Alagille syndrome, DIGEORGE syndrome	CBL	1295	386	909			0.128496	0.667557	0.0828476	0.714376	0.0691254	0.716359
Urea	Alagille syndrome, DIGEORGE syndrome	SOS2	1792	731	1061			0.125173	0.667557	0.401183	0.886574	0.0517732	0.643623
Cleft palate	DIGEORGE syndrome	SOS2	1792	730	1062			0.133128	0.66982	0.754915	0.979734	0.0739937	0.733578
Alkaline phosphatase	Alagille syndrome	PTPN11	832	262	570			0.135086	0.672848	0.0315045	0.512143	0.504975	1
Cholesterol	Alagille syndrome	DGCR6	275	164	111			0.135991	0.672848	0.377818	0.886574	0.218334	0.934942
Urate	Alagille syndrome, DIGEORGE syndrome	A2ML1	937	494	443			0.136771	0.673557	0.980877	1	0.0626771	0.690774
Cystatin C	Alagille syndrome, DIGEORGE syndrome	PTPN11	832	262	570			0.155755	0.716137	0.0024728	0.135548	0.5732	1
Alkaline phosphatase	Alagille syndrome	LZTR1	400	198	202			0.159412	0.717264	0.13345	0.782496	0.256591	0.957846
HDL cholesterol	Alagille syndrome	PRODH	446	268	178			0.16451	0.718425	0.123155	0.772683	0.0763412	0.733578
Urate	Alagille syndrome, DIGEORGE syndrome	DGCR2	1267	628	639			0.166092	0.718425	0.477942	0.926958	0.758789	1
Phosphate	Alagille syndrome, DIGEORGE syndrome	PTPN11	831	263	568			0.169888	0.722329	0.421513	0.894175	0.0809229	0.741221
Phosphate	Alagille syndrome, DIGEORGE syndrome	MAP2K1	1555	615	940			0.175213	0.730553	0.260714	0.866627	0.350789	0.991731
LDL direct	Alagille syndrome	RAF1	1282	497	785			0.177665	0.734521	0.0180732	0.392151	0.625533	1
Albumin	Alagille syndrome, DIGEORGE syndrome	SOS1	1966	669	1297			0.180262	0.737694	0.441867	0.907701	0.411235	1
Phosphate	Alagille syndrome, DIGEORGE syndrome	KRAS	733	330	403			0.180206	0.737694	0.0214745	0.426012	0.517635	1
Urate	Alagille syndrome, DIGEORGE syndrome	HIC2	100	56	44			0.178873	0.737694	0.946255	1	0.0842552	0.752715
Alkaline phosphatase	Alagille syndrome	RAF1	1282	497	785			0.182711	0.73924	0.690388	0.9769	0.136059	0.844107
Alanine aminotransferase	Alagille syndrome	KRAS	733	329	404			0.185761	0.748269	0.717543	0.977287	0.878536	1
Albumin	Alagille syndrome, DIGEORGE syndrome	RIT1	234	90	144			0.186739	0.748269	0.45415	0.916661	0.0892254	0.761707
Alanine aminotransferase	Alagille syndrome	SOS2	1792	731	1061			0.187596	0.749301	0.450474	0.91595	0.332829	0.985119
Alkaline phosphatase	Alagille syndrome	COMT	691	276	415			0.188135	0.749301	0.403704	0.886574	0.516515	1
Albumin	Alagille syndrome, DIGEORGE syndrome	SOS2	1792	731	1061			0.190148	0.749625	0.149451	0.799682	0.9687	1
Alkaline phosphatase	Alagille syndrome	PRODH	446	267	179			0.189679	0.749625	0.566023	0.948067	0.728787	1
Aspartate aminotransferase	Alagille syndrome	DGCR6	275	164	111			0.189922	0.749625	0.703918	0.977097	0.704724	1
Urea	Alagille syndrome, DIGEORGE syndrome	DGCR2	1267	628	639			0.192793	0.749913	0.49005	0.934293	0.095776	0.779302
HDL cholesterol	Alagille syndrome	DGCR6	275	164	111			0.196276	0.754324	0.0688785	0.673587	0.10161	0.801716
Albumin	Alagille syndrome, DIGEORGE syndrome	A2ML1	937	494	443			0.200017	0.758561	0.0404393	0.560126	0.867495	1
Alkaline phosphatase	Alagille syndrome	JAG1	580	258	322			0.208958	0.764956	0.00212013	0.129622	0.0964552	0.781775
Alkaline phosphatase	Alagille syndrome	SOS1	1966	670	1296			0.204194	0.764956	0.247676	0.86417	0.462778	1
Cystatin C	Alagille syndrome, DIGEORGE syndrome	DGCR8	603	231	372			0.207782	0.764956	0.424377	0.895021	0.103303	0.811058
Albumin	Alagille syndrome, DIGEORGE syndrome	SHOC2	1183	422	761			0.213313	0.769366	0.188159	0.8289	0.750777	1
Aspartate aminotransferase	Alagille syndrome	PTPN11	832	262	570			0.216835	0.769366	0.311406	0.879858	0.682811	1
Aspartate aminotransferase	Alagille syndrome	RIT1	234	90	144			0.214604	0.769366	0.150108	0.799682	0.105108	0.811058
Phosphate	Alagille syndrome, DIGEORGE syndrome	KAT6B	1923	696	1227			0.212775	0.769366	0.183393	0.8289	0.105638	0.811969
Direct bilirubin	Alagille syndrome	KAT6B	1923	695	1228			0.225937	0.77541	0.34842	0.881048	0.47705	1
Gamma glutamyltransferase	Alagille syndrome	TBX1	457	217	240			0.225091	0.77541	0.504012	0.934293	0.111592	0.823913
LDL direct	Alagille syndrome	DGCR6	275	164	111			0.225924	0.77541	0.719375	0.977287	0.271612	0.967414
Urate	Alagille syndrome, DIGEORGE syndrome	NOTCH2	897	399	498			0.224137	0.77541	0.21173	0.847454	0.109611	0.821724
HDL cholesterol	Alagille syndrome	RAF1	1282	495	787			0.233345	0.783964	0.0614837	0.640353	0.485741	1
Urate	Alagille syndrome, DIGEORGE syndrome	LZTR1	400	198	202			0.237775	0.793032	0.880203	0.995515	0.149753	0.861687
Alanine aminotransferase	Alagille syndrome	DGCR6	275	164	111			0.240838	0.793189	0.617462	0.959831	0.978321	1
Cholesterol	Alagille syndrome	COMT	691	276	415			0.244739	0.793189	0.0103199	0.302092	0.68148	1
Direct bilirubin	Alagille syndrome	MAP2K1	1555	616	939			0.241242	0.793189	0.0610625	0.639162	0.11815	0.842188
LDL direct	Alagille syndrome	TBX1	457	216	241			0.239524	0.793189	0.404631	0.886574	0.120193	0.842188
Urea	Alagille syndrome, DIGEORGE syndrome	TBX1	457	217	240			0.246722	0.793952	0.12447	0.77626	0.150164	0.861687
Phosphate	Alagille syndrome, DIGEORGE syndrome	JAG1	580	258	322			0.247625	0.794766	0.256492	0.866627	0.120021	0.842188
Creatinine	Alagille syndrome, DIGEORGE syndrome	RASA2	1665	456	1209			0.251089	0.796051	0.429958	0.89733	0.93714	1
Urea	Alagille syndrome, DIGEORGE syndrome	LZTR1	400	198	202			0.255237	0.799197	0.539712	0.939409	0.128112	0.842188
Phosphate	Alagille syndrome, DIGEORGE syndrome	FBN1	1962	968	994			0.259446	0.800494	0.296411	0.879858	0.65698	1
Cholesterol	Alagille syndrome	RRAS	171	67	104			0.264749	0.803141	0.169655	0.827126	0.13771	0.846164
Cholesterol	Alagille syndrome	TBX1	457	217	240			0.267755	0.803141	0.377834	0.886574	0.142783	0.858968
Creatinine	Alagille syndrome, DIGEORGE syndrome	SOS2	1792	731	1061			0.269928	0.803141	0.965046	1	0.134628	0.844107
Cleft palate	DIGEORGE syndrome	PRODH	446	267	179			0.264883	0.803141	0.335026	0.881048	0.881179	1
Phosphate	Alagille syndrome, DIGEORGE syndrome	DGCR8	603	231	372			0.262757	0.803141	0.698215	0.9769	0.135654	0.844107
Urate	Alagille syndrome, DIGEORGE syndrome	COMT	691	276	415			0.269419	0.803141	0.0451754	0.576278	0.264198	0.962106
Urea	Alagille syndrome, DIGEORGE syndrome	NOTCH2	897	399	498			0.267824	0.803141	0.335381	0.881048	0.752425	1
Aspartate aminotransferase	Alagille syndrome	DGCR8	603	231	372			0.272234	0.805488	0.317956	0.879858	0.996038	1
Direct bilirubin	Alagille syndrome	SHOC2	1183	423	760			0.272744	0.805852	0.875439	0.995515	0.136908	0.844107
Cholesterol	Alagille syndrome	NRAS	246	83	163			0.276699	0.814073	0.258365	0.866627	0.454673	1
Direct bilirubin	Alagille syndrome	RASA2	1665	455	1210			0.280307	0.81908	0.44992	0.91595	0.97016	1
Albumin	Alagille syndrome, DIGEORGE syndrome	PTPN11	831	263	568			0.288476	0.820153	0.0781674	0.702092	0.950389	1
Albumin	Alagille syndrome, DIGEORGE syndrome	RAF1	1282	495	787			0.289462	0.820153	0.327519	0.879858	0.272419	0.967414
Cystatin C	Alagille syndrome, DIGEORGE syndrome	NOTCH2	897	399	498			0.290922	0.820153	0.53948	0.939409	0.791488	1
HDL cholesterol	Alagille syndrome	A2ML1	937	494	443			0.288976	0.820153	0.13825	0.786436	0.910706	1
Urea	Alagille syndrome, DIGEORGE syndrome	SOS1	1966	670	1296			0.294264	0.821648	0.492908	0.934293	0.160685	0.871728
Gamma glutamyltransferase	Alagille syndrome	SHOC2	1183	423	760			0.299174	0.825496	0.563843	0.948067	0.154607	0.871728
Creatinine	Alagille syndrome, DIGEORGE syndrome	DGCR2	1267	628	639			0.301255	0.825946	0.175077	0.82721	0.166411	0.877555
Direct bilirubin	Alagille syndrome	KRAS	733	331	402			0.301353	0.825946	0.259279	0.866627	0.171337	0.884697
LDL direct	Alagille syndrome	RRAS	171	67	104			0.301283	0.825946	0.174914	0.82721	0.34498	0.991731
Urea	Alagille syndrome, DIGEORGE syndrome	NRAS	246	83	163			0.305268	0.828426	0.931332	1	0.160983	0.871728
Creatinine	Alagille syndrome, DIGEORGE syndrome	KRAS	733	329	404			0.311138	0.829722	0.261694	0.866627	0.183909	0.899255
Cystatin C	Alagille syndrome, DIGEORGE syndrome	CBL	1295	387	908			0.312835	0.829722	0.276092	0.879858	0.167536	0.881258
Alanine aminotransferase	Alagille syndrome	RIT1	234	90	144			0.319637	0.840276	0.297014	0.879858	0.170406	0.884697
Gamma glutamyltransferase	Alagille syndrome	MAP2K1	1555	616	939			0.323574	0.842611	0.331251	0.879858	0.631501	1
LDL direct	Alagille syndrome	DGCR8	603	231	372			0.327139	0.842611	0.355652	0.884958	0.704341	1
Urea	Alagille syndrome, DIGEORGE syndrome	DGCR6	275	164	111			0.325858	0.842611	0.800209	0.979734	0.210071	0.930221
Urate	Alagille syndrome, DIGEORGE syndrome	SOS1	1966	670	1296			0.328856	0.843896	0.138125	0.786436	0.176046	0.884697
Direct bilirubin	Alagille syndrome	DGCR2	1266	628	638			0.333236	0.846616	0.210061	0.847454	0.722799	1
Alkaline phosphatase	Alagille syndrome	SOS2	1792	731	1061			0.335009	0.846996	0.508066	0.934293	0.179759	0.88607
Urea	Alagille syndrome, DIGEORGE syndrome	PTPN11	832	262	570			0.334868	0.846996	0.193411	0.833044	0.179936	0.88607
Urate	Alagille syndrome, DIGEORGE syndrome	CBL	1295	386	909			0.341299	0.854479	0.183803	0.8289	0.268209	0.965562
Creatinine	Alagille syndrome, DIGEORGE syndrome	TBX1	457	217	240			0.342703	0.854911	0.837543	0.988443	0.290158	0.96885
Alanine aminotransferase	Alagille syndrome	A2ML1	937	494	443			0.34944	0.855782	0.247059	0.86417	0.543994	1
Alkaline phosphatase	Alagille syndrome	DGCR6	275	164	111			0.350805	0.855782	0.306169	0.879858	0.5457	1
Alkaline phosphatase	Alagille syndrome	MAP2K1	1555	616	939			0.350858	0.855782	0.687424	0.9769	0.190716	0.910437
Cystatin C	Alagille syndrome, DIGEORGE syndrome	RIT1	234	90	144			0.345241	0.855782	0.61131	0.959831	0.187256	0.903751
HDL cholesterol	Alagille syndrome	FBN1	1962	968	994			0.349622	0.855782	0.389032	0.886574	0.18966	0.910437
Phosphate	Alagille syndrome, DIGEORGE syndrome	COMT	691	276	415			0.350143	0.855782	0.00590465	0.223625	0.603678	1
Albumin	Alagille syndrome, DIGEORGE syndrome	RASA2	1665	455	1210			0.354836	0.860547	0.133912	0.782496	0.565549	1
Cystatin C	Alagille syndrome, DIGEORGE syndrome	KRAS	733	329	404			0.356473	0.860547	0.133514	0.782496	0.209113	0.930221
Direct bilirubin	Alagille syndrome	FBN1	1962	969	993			0.358797	0.860547	0.223509	0.853967	0.732302	1
Cystatin C	Alagille syndrome, DIGEORGE syndrome	SOS2	1792	731	1061			0.359757	0.861247	0.918442	0.999425	0.198058	0.923912
Direct bilirubin	Alagille syndrome	PTPN11	832	263	569			0.360756	0.861247	0.120936	0.768225	0.317381	0.983599
Cleft palate	DIGEORGE syndrome	DGCR6	275	164	111			0.360796	0.861247	0.293891	0.879858	0.682354	1
Albumin	Alagille syndrome, DIGEORGE syndrome	MAP2K1	1555	616	939			0.366157	0.861442	0.623319	0.964949	0.760975	1
Cystatin C	Alagille syndrome, DIGEORGE syndrome	RASA2	1665	456	1209			0.366934	0.861442	0.809286	0.982367	0.856776	1
Gamma glutamyltransferase	Alagille syndrome	RRAS	171	67	104			0.364392	0.861442	0.355607	0.884958	0.960718	1
Urea	Alagille syndrome, DIGEORGE syndrome	DGCR8	603	231	372			0.368948	0.862534	0.614959	0.959831	0.202597	0.923912
Aspartate aminotransferase	Alagille syndrome	RRAS	171	67	104			0.388449	0.872994	0.155175	0.810154	0.299715	0.96885
Aspartate aminotransferase	Alagille syndrome	SOS1	1966	670	1296			0.392715	0.872994	0.474922	0.92368	0.221318	0.935102
Gamma glutamyltransferase	Alagille syndrome	CBL	1295	387	908			0.385513	0.872994	0.359802	0.884958	0.216978	0.934942
Phosphate	Alagille syndrome, DIGEORGE syndrome	SOS1	1966	668	1298			0.386837	0.872994	0.928329	1	0.390147	1
Urate	Alagille syndrome, DIGEORGE syndrome	RASA2	1665	456	1209			0.393789	0.872994	0.0951376	0.732367	0.33408	0.985119
Urate	Alagille syndrome, DIGEORGE syndrome	SOS2	1792	731	1061			0.392696	0.872994	0.669061	0.974589	0.898693	1
Urea	Alagille syndrome, DIGEORGE syndrome	RAF1	1282	497	785			0.386104	0.872994	0.0532837	0.597897	0.556487	1
Direct bilirubin	Alagille syndrome	JAG1	580	257	323			0.395324	0.873435	0.371783	0.886574	0.995481	1
Urate	Alagille syndrome, DIGEORGE syndrome	JAG1	580	258	322			0.396944	0.874402	0.155469	0.810154	0.841235	1
Alkaline phosphatase	Alagille syndrome	HIC2	100	56	44			0.409352	0.884084	0.0737275	0.687538	0.519256	1
Cholesterol	Alagille syndrome	DGCR2	1267	628	639			0.411863	0.885461	0.56967	0.949206	0.983996	1
Alanine aminotransferase	Alagille syndrome	CBL	1295	386	909			0.418438	0.885515	0.464436	0.921847	0.455415	1
Alanine aminotransferase	Alagille syndrome	NRAS	246	83	163			0.41283	0.885515	0.0252667	0.450646	0.374771	1
Cholesterol	Alagille syndrome	PRODH	446	267	179			0.415776	0.885515	0.159754	0.817379	0.296381	0.96885
Direct bilirubin	Alagille syndrome	RAF1	1282	498	784			0.418738	0.885515	0.120231	0.768225	0.66069	1
Creatinine	Alagille syndrome, DIGEORGE syndrome	SHOC2	1183	423	760			0.42231	0.886766	0.425253	0.895654	0.245195	0.955068
Alkaline phosphatase	Alagille syndrome	A2ML1	937	494	443			0.42349	0.888349	0.178524	0.82721	0.839027	1
Direct bilirubin	Alagille syndrome	SOS1	1966	668	1298			0.42513	0.888426	0.0685027	0.673072	0.245129	0.955068
Gamma glutamyltransferase	Alagille syndrome	FBN1	1962	969	993			0.430431	0.888426	0.737432	0.977463	0.431227	1
LDL direct	Alagille syndrome	LZTR1	400	198	202			0.430388	0.888426	0.231083	0.862033	0.245577	0.955068
LDL direct	Alagille syndrome	RIT1	234	90	144			0.428864	0.888426	0.720095	0.977287	0.926807	1
Urate	Alagille syndrome, DIGEORGE syndrome	NRAS	246	83	163			0.430276	0.888426	0.729717	0.977287	0.932863	1
Urea	Alagille syndrome, DIGEORGE syndrome	JAG1	580	258	322			0.425703	0.888426	0.0788716	0.702092	0.272622	0.967414
Alkaline phosphatase	Alagille syndrome	KRAS	733	329	404			0.433342	0.889943	0.589373	0.955381	0.253626	0.957842
Alanine aminotransferase	Alagille syndrome	LZTR1	400	198	202			0.435944	0.890819	0.355565	0.884958	0.400798	1
Alanine aminotransferase	Alagille syndrome	PTPN11	832	262	570			0.441347	0.890819	0.440825	0.90735	0.499948	1
Aspartate aminotransferase	Alagille syndrome	MAP2K1	1555	616	939			0.438755	0.890819	0.344646	0.881048	0.934426	1
Direct bilirubin	Alagille syndrome	TBX1	457	217	240			0.43816	0.890819	0.160101	0.817379	0.66052	1
Albumin	Alagille syndrome, DIGEORGE syndrome	KRAS	733	330	403			0.445069	0.895273	0.305519	0.879858	0.263255	0.96151
HDL cholesterol	Alagille syndrome	DGCR8	603	231	372			0.445516	0.895273	0.511042	0.934293	0.254687	0.957842
Alanine aminotransferase	Alagille syndrome	NOTCH2	897	399	498			0.452377	0.896329	0.111433	0.762133	0.263391	0.96151
Aspartate aminotransferase	Alagille syndrome	NRAS	246	83	163			0.447945	0.896329	0.0219891	0.430962	0.334346	0.985119
Cholesterol	Alagille syndrome	LZTR1	400	198	202			0.453785	0.896329	0.261303	0.866627	0.313186	0.976597
LDL direct	Alagille syndrome	NOTCH2	897	399	498			0.452542	0.896329	0.97694	1	0.263573	0.96151
LDL direct	Alagille syndrome	PRODH	446	267	179			0.450993	0.896329	0.408224	0.886574	0.420557	1
Albumin	Alagille syndrome, DIGEORGE syndrome	NOTCH2	897	399	498			0.461838	0.899105	0.817357	0.982785	0.395279	1
Aspartate aminotransferase	Alagille syndrome	RAF1	1282	497	785			0.461528	0.899105	0.361995	0.884958	0.268265	0.965562
Gamma glutamyltransferase	Alagille syndrome	JAG1	580	258	322			0.460534	0.899105	0.765811	0.979734	0.277494	0.96885
Creatinine	Alagille syndrome, DIGEORGE syndrome	DGCR8	603	231	372			0.469674	0.904271	0.797737	0.979734	0.610573	1
Direct bilirubin	Alagille syndrome	RIT1	234	90	144			0.470123	0.904271	0.397328	0.886574	0.478408	1
HDL cholesterol	Alagille syndrome	SOS2	1792	731	1061			0.469206	0.904271	0.641729	0.965001	0.850439	1
Cystatin C	Alagille syndrome, DIGEORGE syndrome	NRAS	246	83	163			0.471739	0.906487	0.115118	0.766931	0.677991	1
Cholesterol	Alagille syndrome	DGCR8	603	231	372			0.474912	0.909829	0.473903	0.922561	0.842222	1
Aspartate aminotransferase	Alagille syndrome	FBN1	1962	968	994			0.48306	0.912246	0.768606	0.979734	0.780965	1
HDL cholesterol	Alagille syndrome	RASA2	1665	455	1210			0.483845	0.912246	0.213487	0.850274	0.287154	0.96885
Urate	Alagille syndrome, DIGEORGE syndrome	SHOC2	1183	423	760			0.486325	0.912246	0.684994	0.9769	0.296664	0.96885
Urea	Alagille syndrome, DIGEORGE syndrome	MAP2K1	1555	616	939			0.490768	0.9129	0.491962	0.934293	0.437961	1
Cholesterol	Alagille syndrome	RASA2	1665	456	1209			0.493014	0.913615	0.270274	0.873012	0.85522	1
Cystatin C	Alagille syndrome, DIGEORGE syndrome	SHOC2	1183	423	760			0.495063	0.913615	0.415102	0.889565	0.763102	1
Cystatin C	Alagille syndrome, DIGEORGE syndrome	COMT	691	276	415			0.496738	0.914308	0.877016	0.995515	0.295592	0.96885
Gamma glutamyltransferase	Alagille syndrome	NRAS	246	83	163			0.497426	0.914308	0.642444	0.965001	0.29062	0.96885
Alkaline phosphatase	Alagille syndrome	RASA2	1665	456	1209			0.501651	0.916857	0.573517	0.949206	0.511044	1
HDL cholesterol	Alagille syndrome	RIT1	234	90	144			0.501529	0.916857	0.98775	1	0.299705	0.96885
Aspartate aminotransferase	Alagille syndrome	CBL	1295	386	909			0.505116	0.917059	0.948069	1	0.45707	1
Aspartate aminotransferase	Alagille syndrome	JAG1	580	258	322			0.508253	0.917059	0.200858	0.839776	0.715324	1
Creatinine	Alagille syndrome, DIGEORGE syndrome	SOS1	1966	670	1296			0.507302	0.917059	0.885983	0.996804	0.309969	0.974973
Urea	Alagille syndrome, DIGEORGE syndrome	RASA2	1665	456	1209			0.509507	0.917059	0.991692	1	0.874896	1
Direct bilirubin	Alagille syndrome	DGCR8	603	232	371			0.51621	0.91807	0.318372	0.879858	0.980162	1
[truncated: 169 more rows]
