# Supplementary material for: A phenome-wide association study of 26 mendelian genes reveals phenotypic expressivity of common and rare variants within the general population
Source: PLoS Genet. 2020 Nov 23;16(11):e1008802. doi: 10.1371/journal.pgen.1008802 (PMC7735621; doi:10.1371/journal.pgen.1008802)
Supplement: S7 Table — (XLSX) [file pgen.1008802.s007.xlsx]

## Sheet: Sheet1
S7 table: Results of pleiotropy test between the all significant SNPs and the correponding associated phenotype
ID	genes	HPO terma	number of phenotype	stat	pval
12:112871372_A_G	PTPN11	Standing/sitting height ratio; Hypothyroidism; Small for gestational age; Systolic blood pressure; Diastolic blood pressure	5	124.661	< 2e-016
12:112880634_TTATATATATATATATATATATATATATA_T	PTPN11	Standing/sitting height ratio; Hypothyroidism; Small for gestational age; Systolic blood pressure; Diastolic blood pressure	5	107.734	< 2e-017
12:112883476_G_A	PTPN11	Standing/sitting height ratio; Hypothyroidism; Small for gestational age; Systolic blood pressure; Diastolic blood pressure	5	135.679	< 2e-018
12:112896840_A_AG	PTPN11	Standing/sitting height ratio; Hypothyroidism; Small for gestational age; Diastolic blood pressure; Systolic blood pressure	5	138.676	< 2e-019
12:112906415_A_G	PTPN11	Standing/sitting height ratio; Hypothyroidism; Small for gestational age; Systolic blood pressure; Diastolic blood pressure	5	124.529	< 2e-020
12:112944750_TTGA_T	PTPN11	Diastolic blood pressure; Hypothyroidism; Standing/sitting height ratio	3	87.161	< 2e-021
12:112866200_CT_C	PTPN11	Hypothyroidism; Diastolic blood pressure	2	58.2421	2.32037e-14
14:50655357_G_C	SOS2	subcutaneous adipose tissue; Systolic blood pressure; Diastolic blood pressure	3	50.059	1.34841e-11
3:141292618_G_A	RASA2	Growth abnormality; subcutaneous adipose tissue	2	40.6192	1.84977e-10
3:141301451_G_A	RASA2	Growth abnormality; subcutaneous adipose tissue	2	40.5707	1.89631e-10
3:141314133_A_T	RASA2	Growth abnormality; subcutaneous adipose tissue	2	40.4542	2.01284e-10
3:141209867_T_C	RASA2	Growth abnormality; subcutaneous adipose tissue	2	39.9926	2.54923e-10
3:141304571_A_G	RASA2	Growth abnormality; subcutaneous adipose tissue	2	39.9559	2.59759e-10
3:141287539_A_G	RASA2	Growth abnormality; subcutaneous adipose tissue	2	39.9491	2.60671e-10
3:141217954_T_C	RASA2	Growth abnormality; subcutaneous adipose tissue	2	39.9401	2.61871e-10
3:141234523_T_C	RASA2	Growth abnormality; subcutaneous adipose tissue	2	39.8747	2.70783e-10
3:141204844_G_C	RASA2	Growth abnormality; subcutaneous adipose tissue	2	39.7849	2.83523e-10
3:141228874_C_T	RASA2	Growth abnormality; subcutaneous adipose tissue	2	39.6414	3.05151e-10
3:141213581_T_A	RASA2	Growth abnormality; subcutaneous adipose tissue	2	39.6158	3.09167e-10
3:141249398_C_T	RASA2	Growth abnormality; subcutaneous adipose tissue	2	39.609	3.10255e-10
3:141212518_A_G	RASA2	Growth abnormality; subcutaneous adipose tissue	2	39.572	3.16192e-10
3:141205185_C_T	RASA2	Growth abnormality; subcutaneous adipose tissue	2	39.546	3.20417e-10
3:141244816_G_A	RASA2	Growth abnormality; subcutaneous adipose tissue	2	39.4619	3.34529e-10
3:141218568_T_A	RASA2	Growth abnormality; subcutaneous adipose tissue	2	39.4089	3.43733e-10
3:141236524_G_C	RASA2	Growth abnormality; subcutaneous adipose tissue	2	39.2236	3.77946e-10
3:141263990_G_A	RASA2	Growth abnormality; subcutaneous adipose tissue	2	39.1777	3.86939e-10
3:141294871_G_A	RASA2	Growth abnormality; subcutaneous adipose tissue	2	39.085	4.05752e-10
3:141207575_G_A	RASA2	Growth abnormality; subcutaneous adipose tissue	2	38.8608	4.5513e-10
12:112922529_G_A	PTPN11	Hypothyroidism; Diastolic blood pressure	2	38.319	6.0075e-10
3:141266493_G_A	RASA2	Growth abnormality; subcutaneous adipose tissue	2	38.194	6.405e-10
12:112928451_G_A	PTPN11	Hypothyroidism; Diastolic blood pressure	2	37.8729	7.55061e-10
3:141324556_A_G	RASA2	Growth abnormality; subcutaneous adipose tissue	2	37.8332	7.70608e-10
15:48697676_G_A	FBN1	Standing/sitting height ratio; Diastolic blood pressure	2	37.8321	7.71012e-10
3:141336832_AAG_A	RASA2	Growth abnormality; subcutaneous adipose tissue	2	37.2513	1.03844e-09
15:48696730_A_C	FBN1	Standing/sitting height ratio; Diastolic blood pressure	2	36.7307	1.3563e-09
12:112904955_A_G	PTPN11	Hypothyroidism; Diastolic blood pressure	2	36.7149	1.36732e-09
3:141336708_A_T	RASA2	Growth abnormality; subcutaneous adipose tissue	2	36.5549	1.48424e-09
3:141331222_G_A	RASA2	Growth abnormality; subcutaneous adipose tissue	2	36.4903	1.5343e-09
12:112897712_T_TAC	PTPN11	Standing/sitting height ratio; Hypothyroidism; Diastolic blood pressure	3	40.4235	1.66782e-09
15:48739274_A_G	FBN1	Standing/sitting height ratio; Diastolic blood pressure	2	36.0957	1.87862e-09
15:48820068_T_C	FBN1	Standing/sitting height ratio; Diastolic blood pressure	2	36.0535	1.91973e-09
15:48757460_T_C	FBN1	Standing/sitting height ratio; Diastolic blood pressure	2	36.0384	1.93471e-09
15:48757195_A_G	FBN1	Standing/sitting height ratio; Diastolic blood pressure	2	36.0219	1.95116e-09
15:48812020_A_G	FBN1	Standing/sitting height ratio; Diastolic blood pressure	2	36.0111	1.96199e-09
15:48698503_T_C	FBN1	Standing/sitting height ratio; Diastolic blood pressure	2	35.9768	1.99683e-09
15:48740097_C_T	FBN1	Standing/sitting height ratio; Diastolic blood pressure	2	35.9679	2.00599e-09
15:48750520_C_A	FBN1	Standing/sitting height ratio; Diastolic blood pressure	2	35.9613	2.01278e-09
15:48736684_A_T	FBN1	Standing/sitting height ratio; Diastolic blood pressure	2	35.9576	2.01662e-09
3:141327474_G_A	RASA2	Growth abnormality; subcutaneous adipose tissue	2	35.9308	2.04455e-09
15:48744489_C_A	FBN1	Standing/sitting height ratio; Diastolic blood pressure	2	35.9264	2.04917e-09
15:48747440_C_T	FBN1	Standing/sitting height ratio; Diastolic blood pressure	2	35.8988	2.07834e-09
15:48745322_G_A	FBN1	Standing/sitting height ratio; Diastolic blood pressure	2	35.8862	2.09182e-09
15:48744005_T_C	FBN1	Standing/sitting height ratio; Diastolic blood pressure	2	35.8755	2.10339e-09
15:48759291_G_T	FBN1	Standing/sitting height ratio; Diastolic blood pressure	2	35.8727	2.10639e-09
15:48753145_C_A	FBN1	Standing/sitting height ratio; Diastolic blood pressure	2	35.849	2.13219e-09
15:48754122_G_T	FBN1	Standing/sitting height ratio; Diastolic blood pressure	2	35.8371	2.1452e-09
15:48733625_C_T	FBN1	Standing/sitting height ratio; Diastolic blood pressure	2	35.7509	2.2423e-09
15:48799348_T_C	FBN1	Standing/sitting height ratio; Diastolic blood pressure	2	35.6996	2.30212e-09
15:48827144_T_C	FBN1	Standing/sitting height ratio; Diastolic blood pressure	2	35.6393	2.37444e-09
3:141336351_G_T	RASA2	Growth abnormality; subcutaneous adipose tissue	2	35.4989	2.55194e-09
15:48753624_C_A	FBN1	Standing/sitting height ratio; Diastolic blood pressure	2	35.4919	2.5611e-09
15:48789634_T_C	FBN1	Standing/sitting height ratio; Diastolic blood pressure	2	35.4909	2.56243e-09
15:48792444_A_G	FBN1	Standing/sitting height ratio; Diastolic blood pressure	2	35.3884	2.70086e-09
15:48784497_T_C	FBN1	Standing/sitting height ratio; Diastolic blood pressure	2	35.301	2.82486e-09
15:48766250_G_C	FBN1	Standing/sitting height ratio; Diastolic blood pressure	2	35.2931	2.8363e-09
15:48823302_C_CTG	FBN1	Standing/sitting height ratio; Diastolic blood pressure	2	35.2781	2.85824e-09
15:48810499_G_T	FBN1	Standing/sitting height ratio; Diastolic blood pressure	2	35.2775	2.85923e-09
15:48774288_A_G	FBN1	Standing/sitting height ratio; Diastolic blood pressure	2	35.1552	3.04443e-09
15:48770580_A_G	FBN1	Standing/sitting height ratio; Diastolic blood pressure	2	35.1001	3.13184e-09
15:48769044_C_T	FBN1	Standing/sitting height ratio; Diastolic blood pressure	2	35.034	3.23994e-09
15:48803839_T_C	FBN1	Standing/sitting height ratio; Diastolic blood pressure	2	35.0215	3.26079e-09
15:48803919_T_G	FBN1	Standing/sitting height ratio; Diastolic blood pressure	2	34.8408	3.57789e-09
15:48805637_G_A	FBN1	Standing/sitting height ratio; Diastolic blood pressure	2	34.8185	3.61919e-09
15:48751329_C_G	FBN1	Standing/sitting height ratio; Diastolic blood pressure	2	34.7148	3.81712e-09
15:48755168_T_C	FBN1	Standing/sitting height ratio; Diastolic blood pressure	2	34.4027	4.48108e-09
15:48817429_A_G	FBN1	Standing/sitting height ratio; Diastolic blood pressure	2	34.3606	4.57906e-09
15:48779200_AATAAC_A	FBN1	Standing/sitting height ratio; Diastolic blood pressure	2	33.9456	5.66762e-09
15:48701029_C_T	FBN1	Diastolic blood pressure; Standing/sitting height ratio	2	33.855	5.93755e-09
15:48706571_A_G	FBN1	Standing/sitting height ratio; Diastolic blood pressure	2	33.8495	5.95448e-09
15:48870456_C_T	FBN1	Standing/sitting height ratio; Diastolic blood pressure	2	33.8436	5.97243e-09
3:141267295_C_A	RASA2	Growth abnormality; Body mass index	2	33.8254	6.02855e-09
15:48764391_C_G	FBN1	Standing/sitting height ratio; Diastolic blood pressure	2	33.8226	6.03748e-09
15:48728634_C_T	FBN1	Standing/sitting height ratio; Diastolic blood pressure	2	33.7638	6.22262e-09
15:48881833_T_C	FBN1	Standing/sitting height ratio; Diastolic blood pressure	2	33.6327	6.6563e-09
12:112939853_C_T	PTPN11	Diastolic blood pressure; Hypothyroidism	2	33.4295	7.38959e-09
15:48705206_T_C	FBN1	Standing/sitting height ratio; Diastolic blood pressure	2	33.4294	7.38975e-09
15:48734624_G_A	FBN1	Standing/sitting height ratio; Diastolic blood pressure	2	33.3603	7.65718e-09
15:48819502_G_A	FBN1	Standing/sitting height ratio; Diastolic blood pressure	2	33.3225	7.80729e-09
15:48910240_A_G	FBN1	Standing/sitting height ratio; Diastolic blood pressure	2	33.257	8.07498e-09
15:48772936_A_G	FBN1	Standing/sitting height ratio; Diastolic blood pressure	2	33.2239	8.21356e-09
15:48701612_A_C	FBN1	Diastolic blood pressure; Standing/sitting height ratio	2	33.2178	8.23918e-09
15:48697752_C_CCCCA	FBN1	Standing/sitting height ratio; Diastolic blood pressure	2	33.1931	8.34441e-09
12:112943197_A_G	PTPN11	Hypothyroidism; Diastolic blood pressure	2	33.0425	9.01658e-09
3:141267294_T_A	RASA2	Growth abnormality; Body mass index	2	33.0219	9.1128e-09
15:48906577_A_G	FBN1	Standing/sitting height ratio; Diastolic blood pressure	2	32.9998	9.21693e-09
15:48895567_C_CTT	FBN1	Standing/sitting height ratio; Diastolic blood pressure	2	32.8208	1.01057e-08
15:48834860_A_G	FBN1	Standing/sitting height ratio; Diastolic blood pressure	2	32.8054	1.01862e-08
15:48856704_CT_C	FBN1	Standing/sitting height ratio; Diastolic blood pressure	2	32.7775	1.03332e-08
15:48883696_T_C	FBN1	Standing/sitting height ratio; Diastolic blood pressure	2	32.7674	1.03874e-08
3:141293263_A_C	RASA2	Growth abnormality; Body mass index	2	32.6631	1.09596e-08
15:48765044_T_G	FBN1	Standing/sitting height ratio; Diastolic blood pressure	2	32.642	1.10794e-08
15:48733097_G_A	FBN1	Standing/sitting height ratio; Diastolic blood pressure	2	32.6124	1.12494e-08
15:48714838_T_G	FBN1	Standing/sitting height ratio; Diastolic blood pressure	2	32.5869	1.13979e-08
15:48859733_A_G	FBN1	Standing/sitting height ratio; Diastolic blood pressure	2	32.5472	1.16334e-08
15:66716106_C_T	MAP2K1	subcutaneous adipose tissue; Body mass index	2	32.5398	1.16776e-08
12:112941571_G_A	PTPN11	Hypothyroidism; Diastolic blood pressure	2	32.5298	1.1738e-08
15:48843598_C_T	FBN1	Standing/sitting height ratio; Diastolic blood pressure	2	32.4918	1.19696e-08
15:48901389_T_C	FBN1	Standing/sitting height ratio; Diastolic blood pressure	2	32.4883	1.19911e-08
15:48849728_C_T	FBN1	Standing/sitting height ratio; Diastolic blood pressure	2	32.434	1.23309e-08
15:48715448_A_G	FBN1	Standing/sitting height ratio; Diastolic blood pressure	2	32.3439	1.29159e-08
15:48896830_T_C	FBN1	Standing/sitting height ratio; Diastolic blood pressure	2	32.3436	1.2918e-08
15:48882966_A_C	FBN1	Standing/sitting height ratio; Diastolic blood pressure	2	32.3338	1.29835e-08
15:48835355_T_C	FBN1	Standing/sitting height ratio; Diastolic blood pressure	2	32.2764	1.33725e-08
3:141280273_T_C	RASA2	Growth abnormality; Body mass index	2	32.241	1.36187e-08
15:48720271_C_T	FBN1	Standing/sitting height ratio; Diastolic blood pressure	2	32.2179	1.37817e-08
15:48899745_A_G	FBN1	Standing/sitting height ratio; Diastolic blood pressure	2	32.1689	1.41335e-08
15:48892939_C_T	FBN1	Standing/sitting height ratio; Diastolic blood pressure	2	32.1168	1.45174e-08
3:141328918_T_G	RASA2	Growth abnormality; Body mass index	2	32.0081	1.53532e-08
3:141325322_T_C	RASA2	Growth abnormality; Body mass index	2	31.8925	1.62944e-08
3:141313206_A_AT	RASA2	Growth abnormality; Body mass index	2	31.8594	1.65742e-08
3:141335121_A_G	RASA2	Growth abnormality; Body mass index	2	31.8579	1.65876e-08
15:48835935_C_T	FBN1	Standing/sitting height ratio; Diastolic blood pressure	2	31.8508	1.66483e-08
15:48850657_C_G	FBN1	Standing/sitting height ratio; Diastolic blood pressure	2	31.8374	1.67634e-08
3:141275436_G_T	RASA2	Growth abnormality; Body mass index	2	31.823	1.68879e-08
15:48765033_A_C	FBN1	Standing/sitting height ratio; Diastolic blood pressure	2	31.7696	1.73592e-08
3:141209594_A_G	RASA2	Growth abnormality; Body mass index	2	31.7673	1.73791e-08
3:141273466_C_A	RASA2	Growth abnormality; Body mass index	2	31.7537	1.75019e-08
15:48864367_A_G	FBN1	Standing/sitting height ratio; Diastolic blood pressure	2	31.7126	1.7876e-08
3:141274113_AAAAAAT_A	RASA2	Growth abnormality; Body mass index	2	31.7028	1.79666e-08
15:48724768_C_T	FBN1	Standing/sitting height ratio; Diastolic blood pressure	2	31.6782	1.81952e-08
3:141326602_T_C	RASA2	Growth abnormality; Body mass index	2	31.6707	1.8266e-08
15:48782563_T_C	FBN1	Standing/sitting height ratio; Diastolic blood pressure	2	31.6043	1.89008e-08
3:141280996_A_G	RASA2	Growth abnormality; Body mass index	2	31.6028	1.89159e-08
3:141222394_GTT_G	RASA2	Growth abnormality; Body mass index	2	31.5995	1.89483e-08
15:48897416_G_A	FBN1	Standing/sitting height ratio; Diastolic blood pressure	2	31.5475	1.94618e-08
15:48888988_A_T	FBN1	Standing/sitting height ratio; Diastolic blood pressure	2	31.5397	1.954e-08
3:141306013_A_G	RASA2	Growth abnormality; Body mass index	2	31.4613	2.03453e-08
15:48876157_C_T	FBN1	Standing/sitting height ratio; Diastolic blood pressure	2	31.3868	2.11417e-08
3:141266337_A_G	RASA2	Growth abnormality; Body mass index	2	31.3589	2.14475e-08
3:141280448_C_T	RASA2	Growth abnormality; Body mass index	2	31.2894	2.22291e-08
3:141300833_G_A	RASA2	Growth abnormality; Body mass index	2	31.2738	2.2408e-08
15:48839918_TCACACACACACACA_T	FBN1	Standing/sitting height ratio; Diastolic blood pressure	2	31.2676	2.24798e-08
3:141209177_CAA_C	RASA2	Growth abnormality; subcutaneous adipose tissue	2	31.2618	2.25469e-08
3:141323629_A_G	RASA2	Growth abnormality; Body mass index	2	31.2455	2.27369e-08
15:48847733_T_C	FBN1	Standing/sitting height ratio; Diastolic blood pressure	2	31.2013	2.32609e-08
15:48934858_A_AC	FBN1	Standing/sitting height ratio; Diastolic blood pressure	2	31.16	2.37612e-08
3:141264588_C_T	RASA2	Growth abnormality; Body mass index	2	31.1548	2.38245e-08
15:48926002_G_A	FBN1	Standing/sitting height ratio; Diastolic blood pressure	2	31.1536	2.38399e-08
15:48712409_C_CA	FBN1	Standing/sitting height ratio; Diastolic blood pressure	2	31.1506	2.3876e-08
3:141295778_T_A	RASA2	Growth abnormality; Body mass index	2	31.082	2.47355e-08
3:141271256_C_T	RASA2	Growth abnormality; Body mass index	2	31.0766	2.48037e-08
3:141320585_A_G	RASA2	Growth abnormality; Body mass index	2	31.0546	2.50865e-08
3:141320386_A_G	RASA2	Growth abnormality; Body mass index	2	31.0537	2.50983e-08
15:48720526_G_C	FBN1	Standing/sitting height ratio; Diastolic blood pressure	2	31.0038	2.57529e-08
3:141215425_A_T	RASA2	Growth abnormality; Body mass index	2	30.8818	2.74224e-08
15:66773975_G_A	MAP2K1	subcutaneous adipose tissue; Body mass index	2	30.8775	2.74838e-08
3:141330310_C_T	RASA2	Growth abnormality; Body mass index	2	30.847	2.79197e-08
3:141262410_A_G	RASA2	Growth abnormality; Body mass index	2	30.8264	2.82178e-08
3:141203489_A_G	RASA2	Growth abnormality; Body mass index	2	30.7804	2.88937e-08
12:112918359_A_AG	PTPN11	Hypothyroidism; Diastolic blood pressure	2	30.7704	2.90433e-08
3:141202934_T_C	RASA2	Growth abnormality; Body mass index	2	30.7622	2.91657e-08
3:141216415_GT_G	RASA2	Growth abnormality; Body mass index	2	30.7478	2.93837e-08
3:141211327_A_G	RASA2	Growth abnormality; Body mass index	2	30.6491	3.09175e-08
15:48926415_G_A	FBN1	Standing/sitting height ratio; Diastolic blood pressure	2	30.5984	3.17363e-08
3:141225247_T_G	RASA2	Growth abnormality; Body mass index	2	30.5572	3.24175e-08
15:48699929_T_C	FBN1	Standing/sitting height ratio; Diastolic blood pressure	2	30.5542	3.24661e-08
15:48891965_C_T	FBN1	Standing/sitting height ratio; Diastolic blood pressure	2	30.552	3.25031e-08
3:141245228_T_C	RASA2	Growth abnormality; Body mass index	2	30.5012	3.33659e-08
3:141239565_C_T	RASA2	Growth abnormality; Body mass index	2	30.4239	3.4722e-08
3:141243528_G_A	RASA2	Growth abnormality; Body mass index	2	30.3594	3.58965e-08
3:141234117_C_T	RASA2	Growth abnormality; Body mass index	2	30.3324	3.6399e-08
15:66770164_G_A	MAP2K1	subcutaneous adipose tissue; Body mass index	2	30.3259	3.65214e-08
3:141234580_A_G	RASA2	Growth abnormality; Body mass index	2	30.2961	3.70873e-08
15:66769029_G_A	MAP2K1	subcutaneous adipose tissue; Body mass index	2	30.2706	3.75784e-08
3:141243728_C_T	RASA2	Growth abnormality; Body mass index	2	30.2444	3.80891e-08
15:66776246_C_T	MAP2K1	subcutaneous adipose tissue; Body mass index	2	30.2365	3.8244e-08
15:48940995_C_CTTTTTT	FBN1	Standing/sitting height ratio; Diastolic blood pressure	2	30.1157	4.07029e-08
3:141253216_G_T	RASA2	Growth abnormality; Body mass index	2	30.0193	4.27768e-08
15:66750070_C_T	MAP2K1	subcutaneous adipose tissue; Body mass index	2	29.9748	4.37704e-08
15:66788660_C_T	MAP2K1	subcutaneous adipose tissue; Body mass index	2	29.9627	4.40438e-08
12:112877599_AC_A	PTPN11	Hypothyroidism; Systolic blood pressure; Diastolic blood pressure	3	33.8052	4.56337e-08
15:66678173_T_C	MAP2K1	subcutaneous adipose tissue; Body mass index	2	29.8779	4.60125e-08
15:66702345_C_A	MAP2K1	subcutaneous adipose tissue; Body mass index	2	29.8004	4.789e-08
3:141205572_T_C	RASA2	Growth abnormality; Body mass index	2	29.7833	4.83136e-08
15:66757012_C_T	MAP2K1	subcutaneous adipose tissue; Body mass index	2	29.6692	5.12427e-08
15:66741387_C_G	MAP2K1	Body mass index; subcutaneous adipose tissue	2	29.6102	5.2826e-08
15:48931451_T_C	FBN1	Standing/sitting height ratio; Diastolic blood pressure	2	29.5039	5.58038e-08
3:141267275_TCC_T	RASA2	Growth abnormality; Body mass index	2	29.5031	5.58284e-08
3:141294532_ATACTC_A	RASA2	Growth abnormality; Body mass index	2	29.4216	5.82258e-08
15:66679601_G_C	MAP2K1	subcutaneous adipose tissue; Body mass index	2	29.368	5.98567e-08
15:66731045_A_C	MAP2K1	subcutaneous adipose tissue; Body mass index	2	29.3593	6.01279e-08
15:48712699_AT_A	FBN1	Standing/sitting height ratio; Diastolic blood pressure	2	29.1707	6.62728e-08
15:66730307_C_T	MAP2K1	subcutaneous adipose tissue; Body mass index	2	29.1046	6.85752e-08
15:66728310_A_G	MAP2K1	subcutaneous adipose tissue; Body mass index	2	28.8624	7.77086e-08
14:50655307_C_T	SOS2	Systolic blood pressure; Diastolic blood pressure	2	28.622	8.79781e-08
15:48700213_G_GT	FBN1	Standing/sitting height ratio; Diastolic blood pressure	2	28.6204	8.80478e-08
15:48745491_C_A	FBN1	Standing/sitting height ratio; Diastolic blood pressure	2	28.3426	1.01636e-07
15:48941369_G_T	FBN1	Standing/sitting height ratio; Diastolic blood pressure	2	28.1412	1.12778e-07
15:66712319_AC_A	MAP2K1	Body mass index; subcutaneous adipose tissue	2	28.1235	1.13814e-07
20:10658882_G_C	JAG1	Small for gestational age; Systolic blood pressure	2	27.9957	1.21584e-07
3:141281523_C_CT	RASA2	Growth abnormality; Body mass index	2	27.9713	1.23129e-07
3:141298124_G_T	RASA2	Growth abnormality; subcutaneous adipose tissue; Body mass index	3	31.7118	1.29979e-07
15:48937339_G_A	FBN1	Standing/sitting height ratio; Diastolic blood pressure	2	27.7779	1.36074e-07
3:141300386_G_C	RASA2	Growth abnormality; Body mass index	2	27.5372	1.54106e-07
3:141294528_CACTAT_C	RASA2	Growth abnormality; Body mass index	2	27.4675	1.59756e-07
3:141285060_G_A	RASA2	Growth abnormality; Body mass index	2	27.2245	1.8115e-07
15:66783261_C_A	MAP2K1	Body mass index; subcutaneous adipose tissue	2	27.17	1.86326e-07
12:112877600_C_A	PTPN11	Hypothyroidism; Diastolic blood pressure	2	27.0873	1.94472e-07
15:66714743_A_G	MAP2K1	Body mass index; subcutaneous adipose tissue	2	27.0345	1.9986e-07
15:66689226_T_C	MAP2K1	subcutaneous adipose tissue; Body mass index	2	26.8548	2.19324e-07
15:48795512_G_A	FBN1	Standing/sitting height ratio; Diastolic blood pressure	2	26.8117	2.24275e-07
15:66690111_T_G	MAP2K1	subcutaneous adipose tissue; Body mass index	2	26.6822	2.3982e-07
15:66689302_C_T	MAP2K1	subcutaneous adipose tissue; Body mass index	2	26.6697	2.41382e-07
15:66686770_G_A	MAP2K1	subcutaneous adipose tissue; Body mass index	2	26.5802	2.5282e-07
15:66745137_T_C	MAP2K1	subcutaneous adipose tissue; Body mass index	2	26.5177	2.61135e-07
15:66701500_G_A	MAP2K1	Body mass index; subcutaneous adipose tissue	2	26.4986	2.63732e-07
15:66757961_T_A	MAP2K1	subcutaneous adipose tissue; Body mass index	2	26.4807	2.66182e-07
15:66708939_C_A	MAP2K1	subcutaneous adipose tissue; Body mass index	2	26.4377	2.72172e-07
15:66753168_G_C	MAP2K1	subcutaneous adipose tissue; Body mass index	2	26.4152	2.75363e-07
15:66755923_C_T	MAP2K1	subcutaneous adipose tissue; Body mass index	2	26.3991	2.77671e-07
15:66705043_G_A	MAP2K1	subcutaneous adipose tissue; Body mass index	2	26.3941	2.78388e-07
15:66760980_T_A	MAP2K1	subcutaneous adipose tissue; Body mass index	2	26.2003	3.07769e-07
15:66738369_C_T	MAP2K1	subcutaneous adipose tissue; Body mass index	2	25.9982	3.41744e-07
15:66730700_C_T	MAP2K1	subcutaneous adipose tissue; Body mass index	2	25.9297	3.54086e-07
15:66728951_A_C	MAP2K1	subcutaneous adipose tissue; Body mass index	2	25.9068	3.58297e-07
15:48745490_AC_A	FBN1	Standing/sitting height ratio; subcutaneous adipose tissue	2	25.8324	3.72391e-07
3:141202978_AAAAG_A	RASA2	Growth abnormality; Body mass index	2	25.6315	4.13241e-07
12:112928596_A_G	PTPN11	Hypothyroidism; Diastolic blood pressure	2	25.4989	4.42643e-07
20:10619014_A_C	JAG1	Diastolic blood pressure; Small for gestational age	2	24.446	7.64211e-07
15:66675604_AT_A	MAP2K1	Body mass index; subcutaneous adipose tissue	2	24.3588	7.99591e-07
10:76716136_A_G	KAT6B	subcutaneous adipose tissue; Body mass index	2	24.3308	8.11312e-07
15:66761291_C_CA	MAP2K1	subcutaneous adipose tissue; Body mass index	2	20.842	4.98766e-06
20:10654563_A_C	JAG1	Systolic blood pressure; Small for gestational age	2	18.9798	1.32109e-05
