# Supplementary material for: A phenome-wide association study of 26 mendelian genes reveals phenotypic expressivity of common and rare variants within the general population
Source: PLoS Genet. 2020 Nov 23;16(11):e1008802. doi: 10.1371/journal.pgen.1008802 (PMC7735621; doi:10.1371/journal.pgen.1008802)
Supplement: S8 Table — (XLSX) [file pgen.1008802.s008.xlsx]

## Sheet: Sheet1
S8 table: Results of epistasis tests between the subset of SNPs independently associated with each phenotype
pheno_text	SNP1	SNP2	Coef	pvalue
Alkaline phosphatase	10:112776307_T_C	12:112926374_G_A	-0.12046	0.360313
Alkaline phosphatase	10:112776307_T_C	14:50587404_T_C	-0.0615872	0.625336
Alkaline phosphatase	10:112776307_T_C	14:50614067_T_G	0.460781	0.048195
Alkaline phosphatase	10:112776307_T_C	14:50650790_T_C	-0.0457596	0.686037
Alkaline phosphatase	10:112776307_T_C	15:48820068_T_C	-0.0206105	0.853558
Alkaline phosphatase	10:112776307_T_C	19:50138143_A_C	0.0425123	0.698914
Alkaline phosphatase	10:112776307_T_C	20:10654563_A_C	-0.29691	0.232983
Alkaline phosphatase	10:112776307_T_C	2:39225283_C_T	-0.0354947	0.85933
Alkaline phosphatase	10:112776307_T_C	3:141298124_G_T	0.00168229	0.987993
Alkaline phosphatase	12:112926374_G_A	10:112776307_T_C	-0.12046	0.360313
Alkaline phosphatase	12:112926374_G_A	14:50587404_T_C	-0.122466	0.350117
Alkaline phosphatase	12:112926374_G_A	14:50614067_T_G	-0.384606	0.113973
Alkaline phosphatase	12:112926374_G_A	14:50650790_T_C	0.153502	0.192225
Alkaline phosphatase	12:112926374_G_A	15:48820068_T_C	0.0474079	0.683191
Alkaline phosphatase	12:112926374_G_A	19:50138143_A_C	-0.121546	0.288568
Alkaline phosphatase	12:112926374_G_A	20:10654563_A_C	0.0116788	0.963773
Alkaline phosphatase	12:112926374_G_A	2:39225283_C_T	-0.314585	0.129971
Alkaline phosphatase	12:112926374_G_A	3:141298124_G_T	0.0906297	0.435336
Alkaline phosphatase	14:50587404_T_C	10:112776307_T_C	-0.0615872	0.625336
Alkaline phosphatase	14:50587404_T_C	12:112926374_G_A	-0.122466	0.350117
Alkaline phosphatase	14:50587404_T_C	14:50614067_T_G	0.230029	0.322069
Alkaline phosphatase	14:50587404_T_C	14:50650790_T_C	0.0776398	0.491633
Alkaline phosphatase	14:50587404_T_C	15:48820068_T_C	0.0226557	0.838724
Alkaline phosphatase	14:50587404_T_C	19:50138143_A_C	-0.0340985	0.755685
Alkaline phosphatase	14:50587404_T_C	20:10654563_A_C	0.201551	0.413183
Alkaline phosphatase	14:50587404_T_C	2:39225283_C_T	0.0941167	0.63575
Alkaline phosphatase	14:50587404_T_C	3:141298124_G_T	-0.208841	0.0604028
Alkaline phosphatase	14:50614067_T_G	10:112776307_T_C	0.460781	0.048195
Alkaline phosphatase	14:50614067_T_G	12:112926374_G_A	-0.384606	0.113973
Alkaline phosphatase	14:50614067_T_G	14:50587404_T_C	0.230029	0.322069
Alkaline phosphatase	14:50614067_T_G	14:50650790_T_C	0.0289452	0.919367
Alkaline phosphatase	14:50614067_T_G	15:48820068_T_C	0.0682425	0.760024
Alkaline phosphatase	14:50614067_T_G	19:50138143_A_C	-0.164044	0.41621
Alkaline phosphatase	14:50614067_T_G	20:10654563_A_C	0.105534	0.815727
Alkaline phosphatase	14:50614067_T_G	2:39225283_C_T	-0.131065	0.722928
Alkaline phosphatase	14:50614067_T_G	3:141298124_G_T	0.091217	0.657023
Alkaline phosphatase	14:50650790_T_C	10:112776307_T_C	-0.0457596	0.686037
Alkaline phosphatase	14:50650790_T_C	12:112926374_G_A	0.153502	0.192225
Alkaline phosphatase	14:50650790_T_C	14:50587404_T_C	0.0776398	0.491633
Alkaline phosphatase	14:50650790_T_C	14:50614067_T_G	0.0289452	0.919367
Alkaline phosphatase	14:50650790_T_C	15:48820068_T_C	-0.0330143	0.74135
Alkaline phosphatase	14:50650790_T_C	19:50138143_A_C	0.0601319	0.541093
Alkaline phosphatase	14:50650790_T_C	20:10654563_A_C	-0.00785474	0.971754
Alkaline phosphatase	14:50650790_T_C	2:39225283_C_T	0.296835	0.0976421
Alkaline phosphatase	14:50650790_T_C	3:141298124_G_T	-0.0234229	0.814947
Alkaline phosphatase	15:48820068_T_C	10:112776307_T_C	-0.0206105	0.853558
Alkaline phosphatase	15:48820068_T_C	12:112926374_G_A	0.0474079	0.683191
Alkaline phosphatase	15:48820068_T_C	14:50587404_T_C	0.0226557	0.838724
Alkaline phosphatase	15:48820068_T_C	14:50614067_T_G	0.0682425	0.760024
Alkaline phosphatase	15:48820068_T_C	14:50650790_T_C	-0.0330143	0.74135
Alkaline phosphatase	15:48820068_T_C	19:50138143_A_C	0.0763423	0.431334
Alkaline phosphatase	15:48820068_T_C	20:10654563_A_C	0.244441	0.261672
Alkaline phosphatase	15:48820068_T_C	2:39225283_C_T	-0.0550393	0.755078
Alkaline phosphatase	15:48820068_T_C	3:141298124_G_T	-0.165453	0.0928614
Alkaline phosphatase	19:50138143_A_C	10:112776307_T_C	0.0425123	0.698914
Alkaline phosphatase	19:50138143_A_C	12:112926374_G_A	-0.121546	0.288568
Alkaline phosphatase	19:50138143_A_C	14:50587404_T_C	-0.0340985	0.755685
Alkaline phosphatase	19:50138143_A_C	14:50614067_T_G	-0.164044	0.41621
Alkaline phosphatase	19:50138143_A_C	14:50650790_T_C	0.0601319	0.541093
Alkaline phosphatase	19:50138143_A_C	15:48820068_T_C	0.0763423	0.431334
Alkaline phosphatase	19:50138143_A_C	20:10654563_A_C	-0.11155	0.60091
Alkaline phosphatase	19:50138143_A_C	2:39225283_C_T	-0.113577	0.51452
Alkaline phosphatase	19:50138143_A_C	3:141298124_G_T	0.0876951	0.365589
Alkaline phosphatase	20:10654563_A_C	10:112776307_T_C	-0.29691	0.232983
Alkaline phosphatase	20:10654563_A_C	12:112926374_G_A	0.0116788	0.963773
Alkaline phosphatase	20:10654563_A_C	14:50587404_T_C	0.201551	0.413183
Alkaline phosphatase	20:10654563_A_C	14:50614067_T_G	0.105534	0.815727
Alkaline phosphatase	20:10654563_A_C	14:50650790_T_C	-0.00785474	0.971754
Alkaline phosphatase	20:10654563_A_C	15:48820068_T_C	0.244441	0.261672
Alkaline phosphatase	20:10654563_A_C	19:50138143_A_C	-0.11155	0.60091
Alkaline phosphatase	20:10654563_A_C	2:39225283_C_T	-0.0549922	0.88689
Alkaline phosphatase	20:10654563_A_C	3:141298124_G_T	-0.23137	0.286552
Alkaline phosphatase	2:39225283_C_T	10:112776307_T_C	-0.0354947	0.85933
Alkaline phosphatase	2:39225283_C_T	12:112926374_G_A	-0.314585	0.129971
Alkaline phosphatase	2:39225283_C_T	14:50587404_T_C	0.0941167	0.63575
Alkaline phosphatase	2:39225283_C_T	14:50614067_T_G	-0.131065	0.722928
Alkaline phosphatase	2:39225283_C_T	14:50650790_T_C	0.296835	0.0976421
Alkaline phosphatase	2:39225283_C_T	15:48820068_T_C	-0.0550393	0.755078
Alkaline phosphatase	2:39225283_C_T	19:50138143_A_C	-0.113577	0.51452
Alkaline phosphatase	2:39225283_C_T	20:10654563_A_C	-0.0549922	0.88689
Alkaline phosphatase	2:39225283_C_T	3:141298124_G_T	0.0125192	0.943574
Alkaline phosphatase	3:141298124_G_T	10:112776307_T_C	0.00168229	0.987993
Alkaline phosphatase	3:141298124_G_T	12:112926374_G_A	0.0906297	0.435336
Alkaline phosphatase	3:141298124_G_T	14:50587404_T_C	-0.208841	0.0604028
Alkaline phosphatase	3:141298124_G_T	14:50614067_T_G	0.091217	0.657023
Alkaline phosphatase	3:141298124_G_T	14:50650790_T_C	-0.0234229	0.814947
Alkaline phosphatase	3:141298124_G_T	15:48820068_T_C	-0.165453	0.0928614
Alkaline phosphatase	3:141298124_G_T	19:50138143_A_C	0.0876951	0.365589
Alkaline phosphatase	3:141298124_G_T	20:10654563_A_C	-0.23137	0.286552
Alkaline phosphatase	3:141298124_G_T	2:39225283_C_T	0.0125192	0.943574
Aspartate aminotransferase	10:112776307_T_C	12:112926374_G_A	-0.138027	0.00713471
Aspartate aminotransferase	10:112776307_T_C	14:50587404_T_C	-0.0370538	0.452177
Aspartate aminotransferase	10:112776307_T_C	14:50614067_T_G	-0.130523	0.151292
Aspartate aminotransferase	10:112776307_T_C	14:50650790_T_C	0.0721351	0.102228
Aspartate aminotransferase	10:112776307_T_C	15:48820068_T_C	-0.0336171	0.435711
Aspartate aminotransferase	10:112776307_T_C	19:50138143_A_C	0.0100653	0.814041
Aspartate aminotransferase	10:112776307_T_C	20:10654563_A_C	0.00459555	0.962196
Aspartate aminotransferase	10:112776307_T_C	2:39225283_C_T	0.019901	0.79841
Aspartate aminotransferase	10:112776307_T_C	3:141298124_G_T	-0.0313715	0.470773
Aspartate aminotransferase	12:112926374_G_A	10:112776307_T_C	-0.138027	0.00713471
Aspartate aminotransferase	12:112926374_G_A	14:50587404_T_C	0.0271335	0.595207
Aspartate aminotransferase	12:112926374_G_A	14:50614067_T_G	0.0453891	0.631588
Aspartate aminotransferase	12:112926374_G_A	14:50650790_T_C	0.0601418	0.189018
Aspartate aminotransferase	12:112926374_G_A	15:48820068_T_C	0.016184	0.717663
Aspartate aminotransferase	12:112926374_G_A	19:50138143_A_C	-0.00617165	0.889656
Aspartate aminotransferase	12:112926374_G_A	20:10654563_A_C	-0.109049	0.274788
Aspartate aminotransferase	12:112926374_G_A	2:39225283_C_T	0.0121587	0.880139
Aspartate aminotransferase	12:112926374_G_A	3:141298124_G_T	0.0278097	0.537435
Aspartate aminotransferase	14:50587404_T_C	10:112776307_T_C	-0.0370538	0.452177
Aspartate aminotransferase	14:50587404_T_C	12:112926374_G_A	0.0271335	0.595207
Aspartate aminotransferase	14:50587404_T_C	14:50614067_T_G	0.13069	0.149255
Aspartate aminotransferase	14:50587404_T_C	14:50650790_T_C	-0.0472792	0.2832
Aspartate aminotransferase	14:50587404_T_C	15:48820068_T_C	-0.0167186	0.697722
Aspartate aminotransferase	14:50587404_T_C	19:50138143_A_C	-0.0177992	0.676636
Aspartate aminotransferase	14:50587404_T_C	20:10654563_A_C	0.20015	0.0369817
Aspartate aminotransferase	14:50587404_T_C	2:39225283_C_T	-0.0945962	0.221171
Aspartate aminotransferase	14:50587404_T_C	3:141298124_G_T	0.0297301	0.492115
Aspartate aminotransferase	14:50614067_T_G	10:112776307_T_C	-0.130523	0.151292
Aspartate aminotransferase	14:50614067_T_G	12:112926374_G_A	0.0453891	0.631588
Aspartate aminotransferase	14:50614067_T_G	14:50587404_T_C	0.13069	0.149255
Aspartate aminotransferase	14:50614067_T_G	14:50650790_T_C	0.043088	0.698516
Aspartate aminotransferase	14:50614067_T_G	15:48820068_T_C	0.0210828	0.80668
Aspartate aminotransferase	14:50614067_T_G	19:50138143_A_C	-0.0820302	0.295677
Aspartate aminotransferase	14:50614067_T_G	20:10654563_A_C	0.13838	0.431964
Aspartate aminotransferase	14:50614067_T_G	2:39225283_C_T	0.0342385	0.811735
Aspartate aminotransferase	14:50614067_T_G	3:141298124_G_T	0.0300872	0.706223
Aspartate aminotransferase	14:50650790_T_C	10:112776307_T_C	0.0721351	0.102228
Aspartate aminotransferase	14:50650790_T_C	12:112926374_G_A	0.0601418	0.189018
Aspartate aminotransferase	14:50650790_T_C	14:50587404_T_C	-0.0472792	0.2832
Aspartate aminotransferase	14:50650790_T_C	14:50614067_T_G	0.043088	0.698516
Aspartate aminotransferase	14:50650790_T_C	15:48820068_T_C	0.00212475	0.95606
Aspartate aminotransferase	14:50650790_T_C	19:50138143_A_C	-0.00932597	0.807351
Aspartate aminotransferase	14:50650790_T_C	20:10654563_A_C	0.0570848	0.50791
Aspartate aminotransferase	14:50650790_T_C	2:39225283_C_T	0.0667436	0.337619
Aspartate aminotransferase	14:50650790_T_C	3:141298124_G_T	-0.00177041	0.963677
Aspartate aminotransferase	15:48820068_T_C	10:112776307_T_C	-0.0336171	0.435711
Aspartate aminotransferase	15:48820068_T_C	12:112926374_G_A	0.016184	0.717663
Aspartate aminotransferase	15:48820068_T_C	14:50587404_T_C	-0.0167186	0.697722
Aspartate aminotransferase	15:48820068_T_C	14:50614067_T_G	0.0210828	0.80668
Aspartate aminotransferase	15:48820068_T_C	14:50650790_T_C	0.00212475	0.95606
Aspartate aminotransferase	15:48820068_T_C	19:50138143_A_C	-0.0749846	0.0447073
Aspartate aminotransferase	15:48820068_T_C	20:10654563_A_C	0.179298	0.0324909
Aspartate aminotransferase	15:48820068_T_C	2:39225283_C_T	-0.00748521	0.912188
Aspartate aminotransferase	15:48820068_T_C	3:141298124_G_T	-0.0355432	0.348089
Aspartate aminotransferase	19:50138143_A_C	10:112776307_T_C	0.0100653	0.814041
Aspartate aminotransferase	19:50138143_A_C	12:112926374_G_A	-0.00617165	0.889656
Aspartate aminotransferase	19:50138143_A_C	14:50587404_T_C	-0.0177992	0.676636
Aspartate aminotransferase	19:50138143_A_C	14:50614067_T_G	-0.0820302	0.295677
Aspartate aminotransferase	19:50138143_A_C	14:50650790_T_C	-0.00932597	0.807351
Aspartate aminotransferase	19:50138143_A_C	15:48820068_T_C	-0.0749846	0.0447073
Aspartate aminotransferase	19:50138143_A_C	20:10654563_A_C	-0.0439134	0.595766
Aspartate aminotransferase	19:50138143_A_C	2:39225283_C_T	0.0185986	0.783222
Aspartate aminotransferase	19:50138143_A_C	3:141298124_G_T	0.0565468	0.132611
Aspartate aminotransferase	20:10654563_A_C	10:112776307_T_C	0.00459555	0.962196
Aspartate aminotransferase	20:10654563_A_C	12:112926374_G_A	-0.109049	0.274788
Aspartate aminotransferase	20:10654563_A_C	14:50587404_T_C	0.20015	0.0369817
Aspartate aminotransferase	20:10654563_A_C	14:50614067_T_G	0.13838	0.431964
Aspartate aminotransferase	20:10654563_A_C	14:50650790_T_C	0.0570848	0.50791
Aspartate aminotransferase	20:10654563_A_C	15:48820068_T_C	0.179298	0.0324909
Aspartate aminotransferase	20:10654563_A_C	19:50138143_A_C	-0.0439134	0.595766
Aspartate aminotransferase	20:10654563_A_C	2:39225283_C_T	0.0757941	0.613135
Aspartate aminotransferase	20:10654563_A_C	3:141298124_G_T	-0.0571433	0.497361
Aspartate aminotransferase	2:39225283_C_T	10:112776307_T_C	0.019901	0.79841
Aspartate aminotransferase	2:39225283_C_T	12:112926374_G_A	0.0121587	0.880139
Aspartate aminotransferase	2:39225283_C_T	14:50587404_T_C	-0.0945962	0.221171
Aspartate aminotransferase	2:39225283_C_T	14:50614067_T_G	0.0342385	0.811735
Aspartate aminotransferase	2:39225283_C_T	14:50650790_T_C	0.0667436	0.337619
Aspartate aminotransferase	2:39225283_C_T	15:48820068_T_C	-0.00748521	0.912188
Aspartate aminotransferase	2:39225283_C_T	19:50138143_A_C	0.0185986	0.783222
Aspartate aminotransferase	2:39225283_C_T	20:10654563_A_C	0.0757941	0.613135
Aspartate aminotransferase	2:39225283_C_T	3:141298124_G_T	-0.122817	0.0732668
Aspartate aminotransferase	3:141298124_G_T	10:112776307_T_C	-0.0313715	0.470773
Aspartate aminotransferase	3:141298124_G_T	12:112926374_G_A	0.0278097	0.537435
Aspartate aminotransferase	3:141298124_G_T	14:50587404_T_C	0.0297301	0.492115
Aspartate aminotransferase	3:141298124_G_T	14:50614067_T_G	0.0300872	0.706223
Aspartate aminotransferase	3:141298124_G_T	14:50650790_T_C	-0.00177041	0.963677
Aspartate aminotransferase	3:141298124_G_T	15:48820068_T_C	-0.0355432	0.348089
Aspartate aminotransferase	3:141298124_G_T	19:50138143_A_C	0.0565468	0.132611
Aspartate aminotransferase	3:141298124_G_T	20:10654563_A_C	-0.0571433	0.497361
Aspartate aminotransferase	3:141298124_G_T	2:39225283_C_T	-0.122817	0.0732668
Creatinine	10:112776307_T_C	12:112926374_G_A	-0.0406422	0.648457
Creatinine	10:112776307_T_C	14:50587404_T_C	0.0319291	0.709697
Creatinine	10:112776307_T_C	14:50614067_T_G	0.0811572	0.606417
Creatinine	10:112776307_T_C	14:50650790_T_C	0.10481	0.172468
Creatinine	10:112776307_T_C	15:48820068_T_C	0.0408945	0.589124
Creatinine	10:112776307_T_C	19:50138143_A_C	-0.00448459	0.951951
Creatinine	10:112776307_T_C	20:10654563_A_C	-0.172731	0.301791
Creatinine	10:112776307_T_C	2:39225283_C_T	-0.0157256	0.907658
Creatinine	10:112776307_T_C	3:141298124_G_T	-0.121234	0.109366
Creatinine	12:112926374_G_A	10:112776307_T_C	-0.0406422	0.648457
Creatinine	12:112926374_G_A	14:50587404_T_C	0.132903	0.134761
Creatinine	12:112926374_G_A	14:50614067_T_G	0.0200921	0.902429
Creatinine	12:112926374_G_A	14:50650790_T_C	-0.0363678	0.648063
Creatinine	12:112926374_G_A	15:48820068_T_C	0.114353	0.145407
Creatinine	12:112926374_G_A	19:50138143_A_C	0.0168998	0.827045
Creatinine	12:112926374_G_A	20:10654563_A_C	-0.219956	0.201826
Creatinine	12:112926374_G_A	2:39225283_C_T	0.0388911	0.781553
Creatinine	12:112926374_G_A	3:141298124_G_T	0.0183079	0.815571
Creatinine	14:50587404_T_C	10:112776307_T_C	0.0319291	0.709697
Creatinine	14:50587404_T_C	12:112926374_G_A	0.132903	0.134761
Creatinine	14:50587404_T_C	14:50614067_T_G	-0.102282	0.515106
Creatinine	14:50587404_T_C	14:50650790_T_C	-0.016785	0.826827
Creatinine	14:50587404_T_C	15:48820068_T_C	-0.0491234	0.515833
Creatinine	14:50587404_T_C	19:50138143_A_C	-0.0540831	0.466849
Creatinine	14:50587404_T_C	20:10654563_A_C	-0.0168578	0.918991
Creatinine	14:50587404_T_C	2:39225283_C_T	0.0295473	0.826403
Creatinine	14:50587404_T_C	3:141298124_G_T	-0.0602259	0.424806
Creatinine	14:50614067_T_G	10:112776307_T_C	0.0811572	0.606417
Creatinine	14:50614067_T_G	12:112926374_G_A	0.0200921	0.902429
Creatinine	14:50614067_T_G	14:50587404_T_C	-0.102282	0.515106
Creatinine	14:50614067_T_G	14:50650790_T_C	-0.236134	0.221005
Creatinine	14:50614067_T_G	15:48820068_T_C	0.00116971	0.993807
Creatinine	14:50614067_T_G	19:50138143_A_C	-0.138042	0.309844
Creatinine	14:50614067_T_G	20:10654563_A_C	-0.110985	0.713908
Creatinine	14:50614067_T_G	2:39225283_C_T	0.0320424	0.897605
Creatinine	14:50614067_T_G	3:141298124_G_T	-0.184026	0.183743
Creatinine	14:50650790_T_C	10:112776307_T_C	0.10481	0.172468
Creatinine	14:50650790_T_C	12:112926374_G_A	-0.0363678	0.648063
Creatinine	14:50650790_T_C	14:50587404_T_C	-0.016785	0.826827
Creatinine	14:50650790_T_C	14:50614067_T_G	-0.236134	0.221005
Creatinine	14:50650790_T_C	15:48820068_T_C	0.0319065	0.638074
Creatinine	14:50650790_T_C	19:50138143_A_C	0.0774933	0.244586
Creatinine	14:50650790_T_C	20:10654563_A_C	-0.0673374	0.651249
Creatinine	14:50650790_T_C	2:39225283_C_T	0.118176	0.329725
Creatinine	14:50650790_T_C	3:141298124_G_T	-0.036007	0.595187
Creatinine	15:48820068_T_C	10:112776307_T_C	0.0408945	0.589124
Creatinine	15:48820068_T_C	12:112926374_G_A	0.114353	0.145407
Creatinine	15:48820068_T_C	14:50587404_T_C	-0.0491234	0.515833
Creatinine	15:48820068_T_C	14:50614067_T_G	0.00116971	0.993807
Creatinine	15:48820068_T_C	14:50650790_T_C	0.0319065	0.638074
Creatinine	15:48820068_T_C	19:50138143_A_C	-0.0234041	0.7213
Creatinine	15:48820068_T_C	20:10654563_A_C	0.342735	0.0190077
Creatinine	15:48820068_T_C	2:39225283_C_T	0.147738	0.215409
Creatinine	15:48820068_T_C	3:141298124_G_T	0.00446286	0.946583
Creatinine	19:50138143_A_C	10:112776307_T_C	-0.00448459	0.951951
Creatinine	19:50138143_A_C	12:112926374_G_A	0.0168998	0.827045
Creatinine	19:50138143_A_C	14:50587404_T_C	-0.0540831	0.466849
Creatinine	19:50138143_A_C	14:50614067_T_G	-0.138042	0.309844
Creatinine	19:50138143_A_C	14:50650790_T_C	0.0774933	0.244586
Creatinine	19:50138143_A_C	15:48820068_T_C	-0.0234041	0.7213
Creatinine	19:50138143_A_C	20:10654563_A_C	0.0221564	0.876837
Creatinine	19:50138143_A_C	2:39225283_C_T	0.0503817	0.668529
Creatinine	19:50138143_A_C	3:141298124_G_T	-0.0532565	0.416124
Creatinine	20:10654563_A_C	10:112776307_T_C	-0.172731	0.301791
Creatinine	20:10654563_A_C	12:112926374_G_A	-0.219956	0.201826
Creatinine	20:10654563_A_C	14:50587404_T_C	-0.0168578	0.918991
Creatinine	20:10654563_A_C	14:50614067_T_G	-0.110985	0.713908
Creatinine	20:10654563_A_C	14:50650790_T_C	-0.0673374	0.651249
Creatinine	20:10654563_A_C	15:48820068_T_C	0.342735	0.0190077
Creatinine	20:10654563_A_C	19:50138143_A_C	0.0221564	0.876837
Creatinine	20:10654563_A_C	2:39225283_C_T	0.275127	0.288242
Creatinine	20:10654563_A_C	3:141298124_G_T	-0.237028	0.103499
Creatinine	2:39225283_C_T	10:112776307_T_C	-0.0157256	0.907658
Creatinine	2:39225283_C_T	12:112926374_G_A	0.0388911	0.781553
Creatinine	2:39225283_C_T	14:50587404_T_C	0.0295473	0.826403
Creatinine	2:39225283_C_T	14:50614067_T_G	0.0320424	0.897605
Creatinine	2:39225283_C_T	14:50650790_T_C	0.118176	0.329725
Creatinine	2:39225283_C_T	15:48820068_T_C	0.147738	0.215409
Creatinine	2:39225283_C_T	19:50138143_A_C	0.0503817	0.668529
Creatinine	2:39225283_C_T	20:10654563_A_C	0.275127	0.288242
Creatinine	2:39225283_C_T	3:141298124_G_T	0.15747	0.187496
Creatinine	3:141298124_G_T	10:112776307_T_C	-0.121234	0.109366
Creatinine	3:141298124_G_T	12:112926374_G_A	0.0183079	0.815571
Creatinine	3:141298124_G_T	14:50587404_T_C	-0.0602259	0.424806
Creatinine	3:141298124_G_T	14:50614067_T_G	-0.184026	0.183743
Creatinine	3:141298124_G_T	14:50650790_T_C	-0.036007	0.595187
Creatinine	3:141298124_G_T	15:48820068_T_C	0.00446286	0.946583
Creatinine	3:141298124_G_T	19:50138143_A_C	-0.0532565	0.416124
Creatinine	3:141298124_G_T	20:10654563_A_C	-0.237028	0.103499
Creatinine	3:141298124_G_T	2:39225283_C_T	0.15747	0.187496
Cystatin C	10:112776307_T_C	12:112926374_G_A	-0.000475029	0.577716
Cystatin C	10:112776307_T_C	14:50587404_T_C	-6.91605e-05	0.932797
Cystatin C	10:112776307_T_C	14:50614067_T_G	0.000272566	0.856816
Cystatin C	10:112776307_T_C	14:50650790_T_C	0.000298671	0.684886
Cystatin C	10:112776307_T_C	15:48820068_T_C	0.00134469	0.0627098
Cystatin C	10:112776307_T_C	19:50138143_A_C	9.48422e-05	0.894066
Cystatin C	10:112776307_T_C	20:10654563_A_C	0.00190079	0.237136
Cystatin C	10:112776307_T_C	2:39225283_C_T	0.000629261	0.627566
Cystatin C	10:112776307_T_C	3:141298124_G_T	-0.000461092	0.524356
Cystatin C	12:112926374_G_A	10:112776307_T_C	-0.000475029	0.577716
Cystatin C	12:112926374_G_A	14:50587404_T_C	-7.39374e-05	0.930713
Cystatin C	12:112926374_G_A	14:50614067_T_G	0.000945347	0.547943
Cystatin C	12:112926374_G_A	14:50650790_T_C	-0.000180489	0.81319
Cystatin C	12:112926374_G_A	15:48820068_T_C	0.000705787	0.34674
Cystatin C	12:112926374_G_A	19:50138143_A_C	-0.00104215	0.159412
Cystatin C	12:112926374_G_A	20:10654563_A_C	-1.53212e-05	0.992626
Cystatin C	12:112926374_G_A	2:39225283_C_T	-0.00243808	0.0694754
Cystatin C	12:112926374_G_A	3:141298124_G_T	0.00131497	0.0800579
Cystatin C	14:50587404_T_C	10:112776307_T_C	-6.91605e-05	0.932797
Cystatin C	14:50587404_T_C	12:112926374_G_A	-7.39374e-05	0.930713
Cystatin C	14:50587404_T_C	14:50614067_T_G	-3.85495e-06	0.99796
Cystatin C	14:50587404_T_C	14:50650790_T_C	-0.00078847	0.283421
Cystatin C	14:50587404_T_C	15:48820068_T_C	-0.000167825	0.815988
Cystatin C	14:50587404_T_C	19:50138143_A_C	-0.000352129	0.620491
Cystatin C	14:50587404_T_C	20:10654563_A_C	0.00155417	0.329326
Cystatin C	14:50587404_T_C	2:39225283_C_T	0.00108718	0.398886
Cystatin C	14:50587404_T_C	3:141298124_G_T	-0.00107355	0.136841
Cystatin C	14:50614067_T_G	10:112776307_T_C	0.000272566	0.856816
Cystatin C	14:50614067_T_G	12:112926374_G_A	0.000945347	0.547943
Cystatin C	14:50614067_T_G	14:50587404_T_C	-3.85495e-06	0.99796
Cystatin C	14:50614067_T_G	14:50650790_T_C	-0.00182702	0.324532
Cystatin C	14:50614067_T_G	15:48820068_T_C	0.000285512	0.843127
Cystatin C	14:50614067_T_G	19:50138143_A_C	-0.00166914	0.200813
Cystatin C	14:50614067_T_G	20:10654563_A_C	-0.00282825	0.332412
Cystatin C	14:50614067_T_G	2:39225283_C_T	-0.00231854	0.331838
Cystatin C	14:50614067_T_G	3:141298124_G_T	-0.00116413	0.380729
Cystatin C	14:50650790_T_C	10:112776307_T_C	0.000298671	0.684886
Cystatin C	14:50650790_T_C	12:112926374_G_A	-0.000180489	0.81319
Cystatin C	14:50650790_T_C	14:50587404_T_C	-0.00078847	0.283421
Cystatin C	14:50650790_T_C	14:50614067_T_G	-0.00182702	0.324532
Cystatin C	14:50650790_T_C	15:48820068_T_C	0.00102708	0.113143
Cystatin C	14:50650790_T_C	19:50138143_A_C	0.000340829	0.593415
Cystatin C	14:50650790_T_C	20:10654563_A_C	0.000431032	0.763855
Cystatin C	14:50650790_T_C	2:39225283_C_T	-8.10869e-05	0.944376
Cystatin C	14:50650790_T_C	3:141298124_G_T	-6.66176e-05	0.918281
Cystatin C	15:48820068_T_C	10:112776307_T_C	0.00134469	0.0627098
Cystatin C	15:48820068_T_C	12:112926374_G_A	0.000705787	0.34674
Cystatin C	15:48820068_T_C	14:50587404_T_C	-0.000167825	0.815988
Cystatin C	15:48820068_T_C	14:50614067_T_G	0.000285512	0.843127
Cystatin C	15:48820068_T_C	14:50650790_T_C	0.00102708	0.113143
Cystatin C	15:48820068_T_C	19:50138143_A_C	-0.000420107	0.50249
Cystatin C	15:48820068_T_C	20:10654563_A_C	0.00307986	0.0280254
Cystatin C	15:48820068_T_C	2:39225283_C_T	0.00128211	0.260077
Cystatin C	15:48820068_T_C	3:141298124_G_T	-0.000144213	0.820534
Cystatin C	19:50138143_A_C	10:112776307_T_C	9.48422e-05	0.894066
Cystatin C	19:50138143_A_C	12:112926374_G_A	-0.00104215	0.159412
Cystatin C	19:50138143_A_C	14:50587404_T_C	-0.000352129	0.620491
Cystatin C	19:50138143_A_C	14:50614067_T_G	-0.00166914	0.200813
Cystatin C	19:50138143_A_C	14:50650790_T_C	0.000340829	0.593415
Cystatin C	19:50138143_A_C	15:48820068_T_C	-0.000420107	0.50249
Cystatin C	19:50138143_A_C	20:10654563_A_C	-0.00018169	0.894871
Cystatin C	19:50138143_A_C	2:39225283_C_T	0.00148351	0.187818
Cystatin C	19:50138143_A_C	3:141298124_G_T	-1.30672e-05	0.983369
Cystatin C	20:10654563_A_C	10:112776307_T_C	0.00190079	0.237136
Cystatin C	20:10654563_A_C	12:112926374_G_A	-1.53212e-05	0.992626
Cystatin C	20:10654563_A_C	14:50587404_T_C	0.00155417	0.329326
Cystatin C	20:10654563_A_C	14:50614067_T_G	-0.00282825	0.332412
Cystatin C	20:10654563_A_C	14:50650790_T_C	0.000431032	0.763855
Cystatin C	20:10654563_A_C	15:48820068_T_C	0.00307986	0.0280254
Cystatin C	20:10654563_A_C	19:50138143_A_C	-0.00018169	0.894871
Cystatin C	20:10654563_A_C	2:39225283_C_T	-0.00131335	0.598065
Cystatin C	20:10654563_A_C	3:141298124_G_T	-0.00302413	0.0306996
Cystatin C	2:39225283_C_T	10:112776307_T_C	0.000629261	0.627566
Cystatin C	2:39225283_C_T	12:112926374_G_A	-0.00243808	0.0694754
Cystatin C	2:39225283_C_T	14:50587404_T_C	0.00108718	0.398886
Cystatin C	2:39225283_C_T	14:50614067_T_G	-0.00231854	0.331838
Cystatin C	2:39225283_C_T	14:50650790_T_C	-8.10869e-05	0.944376
Cystatin C	2:39225283_C_T	15:48820068_T_C	0.00128211	0.260077
Cystatin C	2:39225283_C_T	19:50138143_A_C	0.00148351	0.187818
Cystatin C	2:39225283_C_T	20:10654563_A_C	-0.00131335	0.598065
Cystatin C	2:39225283_C_T	3:141298124_G_T	-0.000667982	0.559029
Cystatin C	3:141298124_G_T	10:112776307_T_C	-0.000461092	0.524356
Cystatin C	3:141298124_G_T	12:112926374_G_A	0.00131497	0.0800579
Cystatin C	3:141298124_G_T	14:50587404_T_C	-0.00107355	0.136841
Cystatin C	3:141298124_G_T	14:50614067_T_G	-0.00116413	0.380729
Cystatin C	3:141298124_G_T	14:50650790_T_C	-6.66176e-05	0.918281
Cystatin C	3:141298124_G_T	15:48820068_T_C	-0.000144213	0.820534
Cystatin C	3:141298124_G_T	19:50138143_A_C	-1.30672e-05	0.983369
Cystatin C	3:141298124_G_T	20:10654563_A_C	-0.00302413	0.0306996
Cystatin C	3:141298124_G_T	2:39225283_C_T	-0.000667982	0.559029
Direct bilirubin	10:112776307_T_C	12:112926374_G_A	0.00158705	0.723988
Direct bilirubin	10:112776307_T_C	14:50587404_T_C	0.0017104	0.691592
Direct bilirubin	10:112776307_T_C	14:50614067_T_G	0.00709421	0.370112
Direct bilirubin	10:112776307_T_C	14:50650790_T_C	-0.00200475	0.597512
Direct bilirubin	10:112776307_T_C	15:48820068_T_C	-0.00239285	0.529186
Direct bilirubin	10:112776307_T_C	19:50138143_A_C	0.0034146	0.362764
Direct bilirubin	10:112776307_T_C	20:10654563_A_C	0.00335983	0.692294
Direct bilirubin	10:112776307_T_C	2:39225283_C_T	0.0021886	0.748026
Direct bilirubin	10:112776307_T_C	3:141298124_G_T	-0.00305353	0.423185
Direct bilirubin	12:112926374_G_A	10:112776307_T_C	0.00158705	0.723988
Direct bilirubin	12:112926374_G_A	14:50587404_T_C	-0.000854076	0.848414
Direct bilirubin	12:112926374_G_A	14:50614067_T_G	-0.00762768	0.353399
Direct bilirubin	12:112926374_G_A	14:50650790_T_C	0.00019055	0.961394
Direct bilirubin	12:112926374_G_A	15:48820068_T_C	-0.00339363	0.389866
Direct bilirubin	12:112926374_G_A	19:50138143_A_C	0.00516613	0.185227
Direct bilirubin	12:112926374_G_A	20:10654563_A_C	-0.000797581	0.927267
Direct bilirubin	12:112926374_G_A	2:39225283_C_T	-0.0155365	0.0276098
Direct bilirubin	12:112926374_G_A	3:141298124_G_T	0.00308379	0.435241
Direct bilirubin	14:50587404_T_C	10:112776307_T_C	0.0017104	0.691592
Direct bilirubin	14:50587404_T_C	12:112926374_G_A	-0.000854076	0.848414
Direct bilirubin	14:50587404_T_C	14:50614067_T_G	-0.000776389	0.921441
Direct bilirubin	14:50587404_T_C	14:50650790_T_C	-0.00370859	0.327291
Direct bilirubin	14:50587404_T_C	15:48820068_T_C	-0.00279454	0.461261
Direct bilirubin	14:50587404_T_C	19:50138143_A_C	-0.00108428	0.771818
Direct bilirubin	14:50587404_T_C	20:10654563_A_C	0.00715425	0.394154
Direct bilirubin	14:50587404_T_C	2:39225283_C_T	-0.00259161	0.700863
Direct bilirubin	14:50587404_T_C	3:141298124_G_T	0.00339349	0.371072
Direct bilirubin	14:50614067_T_G	10:112776307_T_C	0.00709421	0.370112
Direct bilirubin	14:50614067_T_G	12:112926374_G_A	-0.00762768	0.353399
Direct bilirubin	14:50614067_T_G	14:50587404_T_C	-0.000776389	0.921441
Direct bilirubin	14:50614067_T_G	14:50650790_T_C	-0.0022253	0.815807
Direct bilirubin	14:50614067_T_G	15:48820068_T_C	-0.000644968	0.931677
Direct bilirubin	14:50614067_T_G	19:50138143_A_C	-0.00702107	0.302707
Direct bilirubin	14:50614067_T_G	20:10654563_A_C	0.0152458	0.318087
Direct bilirubin	14:50614067_T_G	2:39225283_C_T	-0.0187691	0.131902
Direct bilirubin	14:50614067_T_G	3:141298124_G_T	0.0158881	0.0217938
Direct bilirubin	14:50650790_T_C	10:112776307_T_C	-0.00200475	0.597512
Direct bilirubin	14:50650790_T_C	12:112926374_G_A	0.00019055	0.961394
Direct bilirubin	14:50650790_T_C	14:50587404_T_C	-0.00370859	0.327291
Direct bilirubin	14:50650790_T_C	14:50614067_T_G	-0.0022253	0.815807
Direct bilirubin	14:50650790_T_C	15:48820068_T_C	-0.000882397	0.791434
Direct bilirubin	14:50650790_T_C	19:50138143_A_C	-0.00230688	0.483447
Direct bilirubin	14:50650790_T_C	20:10654563_A_C	-0.00887126	0.230699
Direct bilirubin	14:50650790_T_C	2:39225283_C_T	0.0126267	0.034354
Direct bilirubin	14:50650790_T_C	3:141298124_G_T	-0.00474133	0.156411
Direct bilirubin	15:48820068_T_C	10:112776307_T_C	-0.00239285	0.529186
Direct bilirubin	15:48820068_T_C	12:112926374_G_A	-0.00339363	0.389866
Direct bilirubin	15:48820068_T_C	14:50587404_T_C	-0.00279454	0.461261
Direct bilirubin	15:48820068_T_C	14:50614067_T_G	-0.000644968	0.931677
Direct bilirubin	15:48820068_T_C	14:50650790_T_C	-0.000882397	0.791434
Direct bilirubin	15:48820068_T_C	19:50138143_A_C	-0.00528196	0.109132
Direct bilirubin	15:48820068_T_C	20:10654563_A_C	0.00404749	0.583674
Direct bilirubin	15:48820068_T_C	2:39225283_C_T	0.00828763	0.165484
Direct bilirubin	15:48820068_T_C	3:141298124_G_T	0.0009742	0.770736
Direct bilirubin	19:50138143_A_C	10:112776307_T_C	0.0034146	0.362764
Direct bilirubin	19:50138143_A_C	12:112926374_G_A	0.00516613	0.185227
Direct bilirubin	19:50138143_A_C	14:50587404_T_C	-0.00108428	0.771818
Direct bilirubin	19:50138143_A_C	14:50614067_T_G	-0.00702107	0.302707
Direct bilirubin	19:50138143_A_C	14:50650790_T_C	-0.00230688	0.483447
Direct bilirubin	19:50138143_A_C	15:48820068_T_C	-0.00528196	0.109132
Direct bilirubin	19:50138143_A_C	20:10654563_A_C	0.0081579	0.259699
Direct bilirubin	19:50138143_A_C	2:39225283_C_T	0.00625087	0.290732
Direct bilirubin	19:50138143_A_C	3:141298124_G_T	-0.00323116	0.327561
Direct bilirubin	20:10654563_A_C	10:112776307_T_C	0.00335983	0.692294
Direct bilirubin	20:10654563_A_C	12:112926374_G_A	-0.000797581	0.927267
Direct bilirubin	20:10654563_A_C	14:50587404_T_C	0.00715425	0.394154
Direct bilirubin	20:10654563_A_C	14:50614067_T_G	0.0152458	0.318087
Direct bilirubin	20:10654563_A_C	14:50650790_T_C	-0.00887126	0.230699
Direct bilirubin	20:10654563_A_C	15:48820068_T_C	0.00404749	0.583674
Direct bilirubin	20:10654563_A_C	19:50138143_A_C	0.0081579	0.259699
Direct bilirubin	20:10654563_A_C	2:39225283_C_T	0.0173093	0.186718
Direct bilirubin	20:10654563_A_C	3:141298124_G_T	0.00510952	0.488603
Direct bilirubin	2:39225283_C_T	10:112776307_T_C	0.0021886	0.748026
Direct bilirubin	2:39225283_C_T	12:112926374_G_A	-0.0155365	0.0276098
Direct bilirubin	2:39225283_C_T	14:50587404_T_C	-0.00259161	0.700863
Direct bilirubin	2:39225283_C_T	14:50614067_T_G	-0.0187691	0.131902
Direct bilirubin	2:39225283_C_T	14:50650790_T_C	0.0126267	0.034354
Direct bilirubin	2:39225283_C_T	15:48820068_T_C	0.00828763	0.165484
Direct bilirubin	2:39225283_C_T	19:50138143_A_C	0.00625087	0.290732
Direct bilirubin	2:39225283_C_T	20:10654563_A_C	0.0173093	0.186718
Direct bilirubin	2:39225283_C_T	3:141298124_G_T	0.00277337	0.64305
Direct bilirubin	3:141298124_G_T	10:112776307_T_C	-0.00305353	0.423185
Direct bilirubin	3:141298124_G_T	12:112926374_G_A	0.00308379	0.435241
Direct bilirubin	3:141298124_G_T	14:50587404_T_C	0.00339349	0.371072
Direct bilirubin	3:141298124_G_T	14:50614067_T_G	0.0158881	0.0217938
Direct bilirubin	3:141298124_G_T	14:50650790_T_C	-0.00474133	0.156411
Direct bilirubin	3:141298124_G_T	15:48820068_T_C	0.0009742	0.770736
Direct bilirubin	3:141298124_G_T	19:50138143_A_C	-0.00323116	0.327561
Direct bilirubin	3:141298124_G_T	20:10654563_A_C	0.00510952	0.488603
Direct bilirubin	3:141298124_G_T	2:39225283_C_T	0.00277337	0.64305
Gamma glutamyltransferase	10:112776307_T_C	12:112926374_G_A	-0.146162	0.47704
Gamma glutamyltransferase	10:112776307_T_C	14:50587404_T_C	-0.315545	0.109087
Gamma glutamyltransferase	10:112776307_T_C	14:50614067_T_G	0.0508298	0.8892
Gamma glutamyltransferase	10:112776307_T_C	14:50650790_T_C	0.155922	0.378604
Gamma glutamyltransferase	10:112776307_T_C	15:48820068_T_C	0.00773743	0.96462
Gamma glutamyltransferase	10:112776307_T_C	19:50138143_A_C	0.0612074	0.721562
Gamma glutamyltransferase	10:112776307_T_C	20:10654563_A_C	0.710812	0.0675969
Gamma glutamyltransferase	10:112776307_T_C	2:39225283_C_T	0.285324	0.361071
Gamma glutamyltransferase	10:112776307_T_C	3:141298124_G_T	0.0194612	0.911276
Gamma glutamyltransferase	12:112926374_G_A	10:112776307_T_C	-0.146162	0.47704
Gamma glutamyltransferase	12:112926374_G_A	14:50587404_T_C	-0.259241	0.203525
Gamma glutamyltransferase	12:112926374_G_A	14:50614067_T_G	-0.270498	0.475721
Gamma glutamyltransferase	12:112926374_G_A	14:50650790_T_C	0.054003	0.768523
Gamma glutamyltransferase	12:112926374_G_A	15:48820068_T_C	0.145442	0.421176
Gamma glutamyltransferase	12:112926374_G_A	19:50138143_A_C	-0.0669587	0.707318
Gamma glutamyltransferase	12:112926374_G_A	20:10654563_A_C	-0.356524	0.373165
Gamma glutamyltransferase	12:112926374_G_A	2:39225283_C_T	-0.349122	0.279617
Gamma glutamyltransferase	12:112926374_G_A	3:141298124_G_T	0.0849991	0.638402
Gamma glutamyltransferase	14:50587404_T_C	10:112776307_T_C	-0.315545	0.109087
Gamma glutamyltransferase	14:50587404_T_C	12:112926374_G_A	-0.259241	0.203525
Gamma glutamyltransferase	14:50587404_T_C	14:50614067_T_G	0.292211	0.419779
Gamma glutamyltransferase	14:50587404_T_C	14:50650790_T_C	0.186837	0.288256
Gamma glutamyltransferase	14:50587404_T_C	15:48820068_T_C	0.0783995	0.651314
Gamma glutamyltransferase	14:50587404_T_C	19:50138143_A_C	-0.00292967	0.986304
Gamma glutamyltransferase	14:50587404_T_C	20:10654563_A_C	0.458359	0.231924
Gamma glutamyltransferase	14:50587404_T_C	2:39225283_C_T	-0.31404	0.309257
Gamma glutamyltransferase	14:50587404_T_C	3:141298124_G_T	-0.000376858	0.998264
Gamma glutamyltransferase	14:50614067_T_G	10:112776307_T_C	0.0508298	0.8892
Gamma glutamyltransferase	14:50614067_T_G	12:112926374_G_A	-0.270498	0.475721
Gamma glutamyltransferase	14:50614067_T_G	14:50587404_T_C	0.292211	0.419779
Gamma glutamyltransferase	14:50614067_T_G	14:50650790_T_C	0.158312	0.722977
Gamma glutamyltransferase	14:50614067_T_G	15:48820068_T_C	-0.0683541	0.844512
Gamma glutamyltransferase	14:50614067_T_G	19:50138143_A_C	-0.162761	0.605223
Gamma glutamyltransferase	14:50614067_T_G	20:10654563_A_C	-0.104698	0.882205
Gamma glutamyltransferase	14:50614067_T_G	2:39225283_C_T	0.368087	0.522725
Gamma glutamyltransferase	14:50614067_T_G	3:141298124_G_T	-0.298777	0.351255
Gamma glutamyltransferase	14:50650790_T_C	10:112776307_T_C	0.155922	0.378604
Gamma glutamyltransferase	14:50650790_T_C	12:112926374_G_A	0.054003	0.768523
Gamma glutamyltransferase	14:50650790_T_C	14:50587404_T_C	0.186837	0.288256
Gamma glutamyltransferase	14:50650790_T_C	14:50614067_T_G	0.158312	0.722977
Gamma glutamyltransferase	14:50650790_T_C	15:48820068_T_C	-0.0510641	0.743525
Gamma glutamyltransferase	14:50650790_T_C	19:50138143_A_C	-0.185362	0.227255
Gamma glutamyltransferase	14:50650790_T_C	20:10654563_A_C	0.266748	0.440694
Gamma glutamyltransferase	14:50650790_T_C	2:39225283_C_T	0.532191	0.0565049
Gamma glutamyltransferase	14:50650790_T_C	3:141298124_G_T	0.180304	0.248175
Gamma glutamyltransferase	15:48820068_T_C	10:112776307_T_C	0.00773743	0.96462
Gamma glutamyltransferase	15:48820068_T_C	12:112926374_G_A	0.145442	0.421176
Gamma glutamyltransferase	15:48820068_T_C	14:50587404_T_C	0.0783995	0.651314
Gamma glutamyltransferase	15:48820068_T_C	14:50614067_T_G	-0.0683541	0.844512
Gamma glutamyltransferase	15:48820068_T_C	14:50650790_T_C	-0.0510641	0.743525
Gamma glutamyltransferase	15:48820068_T_C	19:50138143_A_C	-0.0440557	0.770725
Gamma glutamyltransferase	15:48820068_T_C	20:10654563_A_C	0.525202	0.121593
Gamma glutamyltransferase	15:48820068_T_C	2:39225283_C_T	0.08985	0.743446
Gamma glutamyltransferase	15:48820068_T_C	3:141298124_G_T	-0.159913	0.29722
Gamma glutamyltransferase	19:50138143_A_C	10:112776307_T_C	0.0612074	0.721562
Gamma glutamyltransferase	19:50138143_A_C	12:112926374_G_A	-0.0669587	0.707318
Gamma glutamyltransferase	19:50138143_A_C	14:50587404_T_C	-0.00292967	0.986304
Gamma glutamyltransferase	19:50138143_A_C	14:50614067_T_G	-0.162761	0.605223
Gamma glutamyltransferase	19:50138143_A_C	14:50650790_T_C	-0.185362	0.227255
Gamma glutamyltransferase	19:50138143_A_C	15:48820068_T_C	-0.0440557	0.770725
Gamma glutamyltransferase	19:50138143_A_C	20:10654563_A_C	-0.0363583	0.912888
Gamma glutamyltransferase	19:50138143_A_C	2:39225283_C_T	-0.15598	0.56507
Gamma glutamyltransferase	19:50138143_A_C	3:141298124_G_T	0.404993	0.00733949
Gamma glutamyltransferase	20:10654563_A_C	10:112776307_T_C	0.710812	0.0675969
Gamma glutamyltransferase	20:10654563_A_C	12:112926374_G_A	-0.356524	0.373165
Gamma glutamyltransferase	20:10654563_A_C	14:50587404_T_C	0.458359	0.231924
Gamma glutamyltransferase	20:10654563_A_C	14:50614067_T_G	-0.104698	0.882205
Gamma glutamyltransferase	20:10654563_A_C	14:50650790_T_C	0.266748	0.440694
Gamma glutamyltransferase	20:10654563_A_C	15:48820068_T_C	0.525202	0.121593
Gamma glutamyltransferase	20:10654563_A_C	19:50138143_A_C	-0.0363583	0.912888
Gamma glutamyltransferase	20:10654563_A_C	2:39225283_C_T	0.395442	0.510894
Gamma glutamyltransferase	20:10654563_A_C	3:141298124_G_T	-0.622329	0.0658221
Gamma glutamyltransferase	2:39225283_C_T	10:112776307_T_C	0.285324	0.361071
Gamma glutamyltransferase	2:39225283_C_T	12:112926374_G_A	-0.349122	0.279617
Gamma glutamyltransferase	2:39225283_C_T	14:50587404_T_C	-0.31404	0.309257
Gamma glutamyltransferase	2:39225283_C_T	14:50614067_T_G	0.368087	0.522725
Gamma glutamyltransferase	2:39225283_C_T	14:50650790_T_C	0.532191	0.0565049
Gamma glutamyltransferase	2:39225283_C_T	15:48820068_T_C	0.08985	0.743446
Gamma glutamyltransferase	2:39225283_C_T	19:50138143_A_C	-0.15598	0.56507
Gamma glutamyltransferase	2:39225283_C_T	20:10654563_A_C	0.395442	0.510894
Gamma glutamyltransferase	2:39225283_C_T	3:141298124_G_T	-0.0571109	0.835583
Gamma glutamyltransferase	3:141298124_G_T	10:112776307_T_C	0.0194612	0.911276
Gamma glutamyltransferase	3:141298124_G_T	12:112926374_G_A	0.0849991	0.638402
Gamma glutamyltransferase	3:141298124_G_T	14:50587404_T_C	-0.000376858	0.998264
Gamma glutamyltransferase	3:141298124_G_T	14:50614067_T_G	-0.298777	0.351255
Gamma glutamyltransferase	3:141298124_G_T	14:50650790_T_C	0.180304	0.248175
Gamma glutamyltransferase	3:141298124_G_T	15:48820068_T_C	-0.159913	0.29722
Gamma glutamyltransferase	3:141298124_G_T	19:50138143_A_C	0.404993	0.00733949
Gamma glutamyltransferase	3:141298124_G_T	20:10654563_A_C	-0.622329	0.0658221
Gamma glutamyltransferase	3:141298124_G_T	2:39225283_C_T	-0.0571109	0.835583
Standing/sitting height ratio	10:112776307_T_C	12:112926374_G_A	-3.33866e-05	0.630897
Standing/sitting height ratio	10:112776307_T_C	14:50587404_T_C	-5.88431e-05	0.377352
Standing/sitting height ratio	10:112776307_T_C	14:50614067_T_G	-1.63589e-05	0.894173
Standing/sitting height ratio	10:112776307_T_C	14:50650790_T_C	7.23528e-06	0.90376
Standing/sitting height ratio	10:112776307_T_C	15:48820068_T_C	-9.57863e-05	0.10362
Standing/sitting height ratio	10:112776307_T_C	19:50138143_A_C	6.39795e-05	0.270049
Standing/sitting height ratio	10:112776307_T_C	20:10654563_A_C	0.000233793	0.0745087
Standing/sitting height ratio	10:112776307_T_C	2:39225283_C_T	0.000134782	0.201774
Standing/sitting height ratio	10:112776307_T_C	3:141298124_G_T	4.79815e-05	0.416411
Standing/sitting height ratio	12:112926374_G_A	10:112776307_T_C	-3.33866e-05	0.630897
Standing/sitting height ratio	12:112926374_G_A	14:50587404_T_C	8.04229e-06	0.90742
Standing/sitting height ratio	12:112926374_G_A	14:50614067_T_G	0.000151796	0.235855
Standing/sitting height ratio	12:112926374_G_A	14:50650790_T_C	-3.70862e-05	0.550074
Standing/sitting height ratio	12:112926374_G_A	15:48820068_T_C	3.23995e-05	0.595769
Standing/sitting height ratio	12:112926374_G_A	19:50138143_A_C	3.90399e-06	0.948397
Standing/sitting height ratio	12:112926374_G_A	20:10654563_A_C	-0.000295298	0.0291373
Standing/sitting height ratio	12:112926374_G_A	2:39225283_C_T	-5.04418e-05	0.644668
Standing/sitting height ratio	12:112926374_G_A	3:141298124_G_T	-2.74266e-05	0.653752
Standing/sitting height ratio	14:50587404_T_C	10:112776307_T_C	-5.88431e-05	0.377352
Standing/sitting height ratio	14:50587404_T_C	12:112926374_G_A	8.04229e-06	0.90742
Standing/sitting height ratio	14:50587404_T_C	14:50614067_T_G	6.4303e-05	0.599962
Standing/sitting height ratio	14:50587404_T_C	14:50650790_T_C	-0.000119755	0.0444709
Standing/sitting height ratio	14:50587404_T_C	15:48820068_T_C	1.65627e-05	0.777546
Standing/sitting height ratio	14:50587404_T_C	19:50138143_A_C	4.50116e-05	0.436266
Standing/sitting height ratio	14:50587404_T_C	20:10654563_A_C	3.89534e-05	0.764076
Standing/sitting height ratio	14:50587404_T_C	2:39225283_C_T	0.000167239	0.110187
Standing/sitting height ratio	14:50587404_T_C	3:141298124_G_T	-2.6805e-05	0.647431
Standing/sitting height ratio	14:50614067_T_G	10:112776307_T_C	-1.63589e-05	0.894173
Standing/sitting height ratio	14:50614067_T_G	12:112926374_G_A	0.000151796	0.235855
Standing/sitting height ratio	14:50614067_T_G	14:50587404_T_C	6.4303e-05	0.599962
Standing/sitting height ratio	14:50614067_T_G	14:50650790_T_C	0.000311023	0.0393218
Standing/sitting height ratio	14:50614067_T_G	15:48820068_T_C	-6.63164e-05	0.572729
Standing/sitting height ratio	14:50614067_T_G	19:50138143_A_C	0.000106232	0.317683
Standing/sitting height ratio	14:50614067_T_G	20:10654563_A_C	0.000260654	0.273168
Standing/sitting height ratio	14:50614067_T_G	2:39225283_C_T	-0.000251803	0.195818
Standing/sitting height ratio	14:50614067_T_G	3:141298124_G_T	0.000168129	0.12035
Standing/sitting height ratio	14:50650790_T_C	10:112776307_T_C	7.23528e-06	0.90376
Standing/sitting height ratio	14:50650790_T_C	12:112926374_G_A	-3.70862e-05	0.550074
Standing/sitting height ratio	14:50650790_T_C	14:50587404_T_C	-0.000119755	0.0444709
Standing/sitting height ratio	14:50650790_T_C	14:50614067_T_G	0.000311023	0.0393218
Standing/sitting height ratio	14:50650790_T_C	15:48820068_T_C	6.36509e-05	0.22699
Standing/sitting height ratio	14:50650790_T_C	19:50138143_A_C	-3.25132e-05	0.530943
Standing/sitting height ratio	14:50650790_T_C	20:10654563_A_C	4.50581e-05	0.700105
Standing/sitting height ratio	14:50650790_T_C	2:39225283_C_T	-0.000280157	0.00302645
Standing/sitting height ratio	14:50650790_T_C	3:141298124_G_T	-8.99197e-05	0.0882058
Standing/sitting height ratio	15:48820068_T_C	10:112776307_T_C	-9.57863e-05	0.10362
Standing/sitting height ratio	15:48820068_T_C	12:112926374_G_A	3.23995e-05	0.595769
Standing/sitting height ratio	15:48820068_T_C	14:50587404_T_C	1.65627e-05	0.777546
Standing/sitting height ratio	15:48820068_T_C	14:50614067_T_G	-6.63164e-05	0.572729
Standing/sitting height ratio	15:48820068_T_C	14:50650790_T_C	6.36509e-05	0.22699
Standing/sitting height ratio	15:48820068_T_C	19:50138143_A_C	5.77286e-05	0.257922
Standing/sitting height ratio	15:48820068_T_C	20:10654563_A_C	-9.52234e-05	0.405203
Standing/sitting height ratio	15:48820068_T_C	2:39225283_C_T	-0.000105934	0.253281
Standing/sitting height ratio	15:48820068_T_C	3:141298124_G_T	9.42659e-05	0.0685446
Standing/sitting height ratio	19:50138143_A_C	10:112776307_T_C	6.39795e-05	0.270049
Standing/sitting height ratio	19:50138143_A_C	12:112926374_G_A	3.90399e-06	0.948397
Standing/sitting height ratio	19:50138143_A_C	14:50587404_T_C	4.50116e-05	0.436266
Standing/sitting height ratio	19:50138143_A_C	14:50614067_T_G	0.000106232	0.317683
Standing/sitting height ratio	19:50138143_A_C	14:50650790_T_C	-3.25132e-05	0.530943
Standing/sitting height ratio	19:50138143_A_C	15:48820068_T_C	5.77286e-05	0.257922
Standing/sitting height ratio	19:50138143_A_C	20:10654563_A_C	1.7749e-05	0.874275
Standing/sitting height ratio	19:50138143_A_C	2:39225283_C_T	2.59408e-05	0.777367
Standing/sitting height ratio	19:50138143_A_C	3:141298124_G_T	1.08563e-06	0.983026
Standing/sitting height ratio	20:10654563_A_C	10:112776307_T_C	0.000233793	0.0745087
Standing/sitting height ratio	20:10654563_A_C	12:112926374_G_A	-0.000295298	0.0291373
Standing/sitting height ratio	20:10654563_A_C	14:50587404_T_C	3.89534e-05	0.764076
Standing/sitting height ratio	20:10654563_A_C	14:50614067_T_G	0.000260654	0.273168
Standing/sitting height ratio	20:10654563_A_C	14:50650790_T_C	4.50581e-05	0.700105
Standing/sitting height ratio	20:10654563_A_C	15:48820068_T_C	-9.52234e-05	0.405203
Standing/sitting height ratio	20:10654563_A_C	19:50138143_A_C	1.7749e-05	0.874275
Standing/sitting height ratio	20:10654563_A_C	2:39225283_C_T	-0.000139187	0.494215
Standing/sitting height ratio	20:10654563_A_C	3:141298124_G_T	0.00014328	0.209258
Standing/sitting height ratio	2:39225283_C_T	10:112776307_T_C	0.000134782	0.201774
Standing/sitting height ratio	2:39225283_C_T	12:112926374_G_A	-5.04418e-05	0.644668
Standing/sitting height ratio	2:39225283_C_T	14:50587404_T_C	0.000167239	0.110187
Standing/sitting height ratio	2:39225283_C_T	14:50614067_T_G	-0.000251803	0.195818
Standing/sitting height ratio	2:39225283_C_T	14:50650790_T_C	-0.000280157	0.00302645
Standing/sitting height ratio	2:39225283_C_T	15:48820068_T_C	-0.000105934	0.253281
Standing/sitting height ratio	2:39225283_C_T	19:50138143_A_C	2.59408e-05	0.777367
Standing/sitting height ratio	2:39225283_C_T	20:10654563_A_C	-0.000139187	0.494215
Standing/sitting height ratio	2:39225283_C_T	3:141298124_G_T	1.51938e-05	0.870433
Standing/sitting height ratio	3:141298124_G_T	10:112776307_T_C	4.79815e-05	0.416411
Standing/sitting height ratio	3:141298124_G_T	12:112926374_G_A	-2.74266e-05	0.653752
Standing/sitting height ratio	3:141298124_G_T	14:50587404_T_C	-2.6805e-05	0.647431
Standing/sitting height ratio	3:141298124_G_T	14:50614067_T_G	0.000168129	0.12035
Standing/sitting height ratio	3:141298124_G_T	14:50650790_T_C	-8.99197e-05	0.0882058
Standing/sitting height ratio	3:141298124_G_T	15:48820068_T_C	9.42659e-05	0.0685446
Standing/sitting height ratio	3:141298124_G_T	19:50138143_A_C	1.08563e-06	0.983026
Standing/sitting height ratio	3:141298124_G_T	20:10654563_A_C	0.00014328	0.209258
Standing/sitting height ratio	3:141298124_G_T	2:39225283_C_T	1.51938e-05	0.870433
Abnormality of the nervous system	10:112776307_T_C	12:112926374_G_A	-4.95703e-05	0.686131
Abnormality of the nervous system	10:112776307_T_C	14:50587404_T_C	0.000113368	0.33874
Abnormality of the nervous system	10:112776307_T_C	14:50614067_T_G	-0.000309493	0.156606
Abnormality of the nervous system	10:112776307_T_C	14:50650790_T_C	6.4779e-05	0.542976
Abnormality of the nervous system	10:112776307_T_C	15:48820068_T_C	-4.71516e-06	0.963994
Abnormality of the nervous system	10:112776307_T_C	19:50138143_A_C	-8.41231e-05	0.413635
Abnormality of the nervous system	10:112776307_T_C	20:10654563_A_C	-9.33427e-05	0.687122
Abnormality of the nervous system	10:112776307_T_C	2:39225283_C_T	-0.000311431	0.0974541
Abnormality of the nervous system	10:112776307_T_C	3:141298124_G_T	0.000102617	0.324993
Abnormality of the nervous system	12:112926374_G_A	10:112776307_T_C	-4.95703e-05	0.686131
Abnormality of the nervous system	12:112926374_G_A	14:50587404_T_C	4.24826e-05	0.730666
Abnormality of the nervous system	12:112926374_G_A	14:50614067_T_G	-0.000382259	0.0950452
Abnormality of the nervous system	12:112926374_G_A	14:50650790_T_C	0.000204213	0.0661009
Abnormality of the nervous system	12:112926374_G_A	15:48820068_T_C	1.04974e-05	0.923526
Abnormality of the nervous system	12:112926374_G_A	19:50138143_A_C	7.8229e-05	0.467392
Abnormality of the nervous system	12:112926374_G_A	20:10654563_A_C	-0.000288897	0.23044
Abnormality of the nervous system	12:112926374_G_A	2:39225283_C_T	6.44021e-05	0.74175
Abnormality of the nervous system	12:112926374_G_A	3:141298124_G_T	-3.12141e-05	0.773869
Abnormality of the nervous system	14:50587404_T_C	10:112776307_T_C	0.000113368	0.33874
Abnormality of the nervous system	14:50587404_T_C	12:112926374_G_A	4.24826e-05	0.730666
Abnormality of the nervous system	14:50587404_T_C	14:50614067_T_G	0.000224915	0.307345
Abnormality of the nervous system	14:50587404_T_C	14:50650790_T_C	3.63358e-05	0.734617
Abnormality of the nervous system	14:50587404_T_C	15:48820068_T_C	3.40037e-05	0.747118
Abnormality of the nervous system	14:50587404_T_C	19:50138143_A_C	3.06137e-05	0.767814
Abnormality of the nervous system	14:50587404_T_C	20:10654563_A_C	-0.000167035	0.472838
Abnormality of the nervous system	14:50587404_T_C	2:39225283_C_T	0.000219887	0.242177
Abnormality of the nervous system	14:50587404_T_C	3:141298124_G_T	1.57208e-05	0.880612
Abnormality of the nervous system	14:50614067_T_G	10:112776307_T_C	-0.000309493	0.156606
Abnormality of the nervous system	14:50614067_T_G	12:112926374_G_A	-0.000382259	0.0950452
Abnormality of the nervous system	14:50614067_T_G	14:50587404_T_C	0.000224915	0.307345
Abnormality of the nervous system	14:50614067_T_G	14:50650790_T_C	-0.000319252	0.240017
Abnormality of the nervous system	14:50614067_T_G	15:48820068_T_C	-0.000321192	0.128624
Abnormality of the nervous system	14:50614067_T_G	19:50138143_A_C	-7.47275e-05	0.695509
Abnormality of the nervous system	14:50614067_T_G	20:10654563_A_C	-0.00023589	0.57955
Abnormality of the nervous system	14:50614067_T_G	2:39225283_C_T	-8.08186e-05	0.817193
Abnormality of the nervous system	14:50614067_T_G	3:141298124_G_T	-6.80617e-05	0.725064
Abnormality of the nervous system	14:50650790_T_C	10:112776307_T_C	6.4779e-05	0.542976
Abnormality of the nervous system	14:50650790_T_C	12:112926374_G_A	0.000204213	0.0661009
Abnormality of the nervous system	14:50650790_T_C	14:50587404_T_C	3.63358e-05	0.734617
Abnormality of the nervous system	14:50650790_T_C	14:50614067_T_G	-0.000319252	0.240017
Abnormality of the nervous system	14:50650790_T_C	15:48820068_T_C	-0.000135896	0.153751
Abnormality of the nervous system	14:50650790_T_C	19:50138143_A_C	-4.19683e-05	0.653102
Abnormality of the nervous system	14:50650790_T_C	20:10654563_A_C	-0.000199402	0.341938
Abnormality of the nervous system	14:50650790_T_C	2:39225283_C_T	0.00010937	0.520342
Abnormality of the nervous system	14:50650790_T_C	3:141298124_G_T	7.90838e-06	0.933298
Abnormality of the nervous system	15:48820068_T_C	10:112776307_T_C	-4.71516e-06	0.963994
Abnormality of the nervous system	15:48820068_T_C	12:112926374_G_A	1.04974e-05	0.923526
Abnormality of the nervous system	15:48820068_T_C	14:50587404_T_C	3.40037e-05	0.747118
Abnormality of the nervous system	15:48820068_T_C	14:50614067_T_G	-0.000321192	0.128624
Abnormality of the nervous system	15:48820068_T_C	14:50650790_T_C	-0.000135896	0.153751
Abnormality of the nervous system	15:48820068_T_C	19:50138143_A_C	-2.48832e-05	0.785835
Abnormality of the nervous system	15:48820068_T_C	20:10654563_A_C	-0.000122967	0.548071
Abnormality of the nervous system	15:48820068_T_C	2:39225283_C_T	0.000280762	0.0919528
Abnormality of the nervous system	15:48820068_T_C	3:141298124_G_T	1.25111e-05	0.892408
Abnormality of the nervous system	19:50138143_A_C	10:112776307_T_C	-8.41231e-05	0.413635
Abnormality of the nervous system	19:50138143_A_C	12:112926374_G_A	7.8229e-05	0.467392
Abnormality of the nervous system	19:50138143_A_C	14:50587404_T_C	3.06137e-05	0.767814
Abnormality of the nervous system	19:50138143_A_C	14:50614067_T_G	-7.47275e-05	0.695509
Abnormality of the nervous system	19:50138143_A_C	14:50650790_T_C	-4.19683e-05	0.653102
Abnormality of the nervous system	19:50138143_A_C	15:48820068_T_C	-2.48832e-05	0.785835
Abnormality of the nervous system	19:50138143_A_C	20:10654563_A_C	-0.000112719	0.574111
Abnormality of the nervous system	19:50138143_A_C	2:39225283_C_T	6.20605e-05	0.706228
Abnormality of the nervous system	19:50138143_A_C	3:141298124_G_T	5.80139e-05	0.524264
Abnormality of the nervous system	20:10654563_A_C	10:112776307_T_C	-9.33427e-05	0.687122
Abnormality of the nervous system	20:10654563_A_C	12:112926374_G_A	-0.000288897	0.23044
Abnormality of the nervous system	20:10654563_A_C	14:50587404_T_C	-0.000167035	0.472838
Abnormality of the nervous system	20:10654563_A_C	14:50614067_T_G	-0.00023589	0.57955
Abnormality of the nervous system	20:10654563_A_C	14:50650790_T_C	-0.000199402	0.341938
Abnormality of the nervous system	20:10654563_A_C	15:48820068_T_C	-0.000122967	0.548071
Abnormality of the nervous system	20:10654563_A_C	19:50138143_A_C	-0.000112719	0.574111
Abnormality of the nervous system	20:10654563_A_C	2:39225283_C_T	-9.2873e-05	0.798799
Abnormality of the nervous system	20:10654563_A_C	3:141298124_G_T	-3.45046e-05	0.865131
Abnormality of the nervous system	2:39225283_C_T	10:112776307_T_C	-0.000311431	0.0974541
Abnormality of the nervous system	2:39225283_C_T	12:112926374_G_A	6.44021e-05	0.74175
Abnormality of the nervous system	2:39225283_C_T	14:50587404_T_C	0.000219887	0.242177
Abnormality of the nervous system	2:39225283_C_T	14:50614067_T_G	-8.08186e-05	0.817193
Abnormality of the nervous system	2:39225283_C_T	14:50650790_T_C	0.00010937	0.520342
Abnormality of the nervous system	2:39225283_C_T	15:48820068_T_C	0.000280762	0.0919528
Abnormality of the nervous system	2:39225283_C_T	19:50138143_A_C	6.20605e-05	0.706228
Abnormality of the nervous system	2:39225283_C_T	20:10654563_A_C	-9.2873e-05	0.798799
Abnormality of the nervous system	2:39225283_C_T	3:141298124_G_T	-8.19571e-05	0.622357
Abnormality of the nervous system	3:141298124_G_T	10:112776307_T_C	0.000102617	0.324993
Abnormality of the nervous system	3:141298124_G_T	12:112926374_G_A	-3.12141e-05	0.773869
Abnormality of the nervous system	3:141298124_G_T	14:50587404_T_C	1.57208e-05	0.880612
Abnormality of the nervous system	3:141298124_G_T	14:50614067_T_G	-6.80617e-05	0.725064
Abnormality of the nervous system	3:141298124_G_T	14:50650790_T_C	7.90838e-06	0.933298
Abnormality of the nervous system	3:141298124_G_T	15:48820068_T_C	1.25111e-05	0.892408
Abnormality of the nervous system	3:141298124_G_T	19:50138143_A_C	5.80139e-05	0.524264
Abnormality of the nervous system	3:141298124_G_T	20:10654563_A_C	-3.45046e-05	0.865131
Abnormality of the nervous system	3:141298124_G_T	2:39225283_C_T	-8.19571e-05	0.622357
Hypothyroidism	10:112776307_T_C	12:112926374_G_A	-0.00198583	0.0806781
Hypothyroidism	10:112776307_T_C	14:50587404_T_C	0.000536383	0.622925
Hypothyroidism	10:112776307_T_C	14:50614067_T_G	-0.0015992	0.4269
Hypothyroidism	10:112776307_T_C	14:50650790_T_C	-0.000429019	0.661147
Hypothyroidism	10:112776307_T_C	15:48820068_T_C	-0.000308462	0.748753
Hypothyroidism	10:112776307_T_C	19:50138143_A_C	-0.000303063	0.749655
Hypothyroidism	10:112776307_T_C	20:10654563_A_C	0.00285265	0.183879
Hypothyroidism	10:112776307_T_C	2:39225283_C_T	-0.00161718	0.349213
Hypothyroidism	10:112776307_T_C	3:141298124_G_T	-0.00145796	0.131184
Hypothyroidism	12:112926374_G_A	10:112776307_T_C	-0.00198583	0.0806781
Hypothyroidism	12:112926374_G_A	14:50587404_T_C	0.000178148	0.874792
Hypothyroidism	12:112926374_G_A	14:50614067_T_G	0.000273488	0.89614
Hypothyroidism	12:112926374_G_A	14:50650790_T_C	-0.00107939	0.287255
Hypothyroidism	12:112926374_G_A	15:48820068_T_C	-0.000851745	0.393803
Hypothyroidism	12:112926374_G_A	19:50138143_A_C	0.000600265	0.542962
Hypothyroidism	12:112926374_G_A	20:10654563_A_C	-0.00295253	0.182724
Hypothyroidism	12:112926374_G_A	2:39225283_C_T	0.00141762	0.427976
Hypothyroidism	12:112926374_G_A	3:141298124_G_T	8.24267e-05	0.934276
Hypothyroidism	14:50587404_T_C	10:112776307_T_C	0.000536383	0.622925
Hypothyroidism	14:50587404_T_C	12:112926374_G_A	0.000178148	0.874792
Hypothyroidism	14:50587404_T_C	14:50614067_T_G	0.000267379	0.89397
Hypothyroidism	14:50587404_T_C	14:50650790_T_C	0.00234598	0.0160295
Hypothyroidism	14:50587404_T_C	15:48820068_T_C	-1.75969e-05	0.985359
Hypothyroidism	14:50587404_T_C	19:50138143_A_C	0.000998472	0.291136
Hypothyroidism	14:50587404_T_C	20:10654563_A_C	2.73173e-06	0.998974
Hypothyroidism	14:50587404_T_C	2:39225283_C_T	-0.000597697	0.727027
Hypothyroidism	14:50587404_T_C	3:141298124_G_T	-0.000578322	0.546294
Hypothyroidism	14:50614067_T_G	10:112776307_T_C	-0.0015992	0.4269
Hypothyroidism	14:50614067_T_G	12:112926374_G_A	0.000273488	0.89614
Hypothyroidism	14:50614067_T_G	14:50587404_T_C	0.000267379	0.89397
Hypothyroidism	14:50614067_T_G	14:50650790_T_C	0.00355789	0.149418
Hypothyroidism	14:50614067_T_G	15:48820068_T_C	-0.0019805	0.303122
Hypothyroidism	14:50614067_T_G	19:50138143_A_C	0.000117319	0.946246
Hypothyroidism	14:50614067_T_G	20:10654563_A_C	0.00411588	0.290371
Hypothyroidism	14:50614067_T_G	2:39225283_C_T	0.00136757	0.667263
Hypothyroidism	14:50614067_T_G	3:141298124_G_T	-0.000902513	0.610124
Hypothyroidism	14:50650790_T_C	10:112776307_T_C	-0.000429019	0.661147
Hypothyroidism	14:50650790_T_C	12:112926374_G_A	-0.00107939	0.287255
Hypothyroidism	14:50650790_T_C	14:50587404_T_C	0.00234598	0.0160295
Hypothyroidism	14:50650790_T_C	14:50614067_T_G	0.00355789	0.149418
Hypothyroidism	14:50650790_T_C	15:48820068_T_C	0.00190535	0.0269551
Hypothyroidism	14:50650790_T_C	19:50138143_A_C	0.000338356	0.690106
Hypothyroidism	14:50650790_T_C	20:10654563_A_C	0.000694603	0.716649
Hypothyroidism	14:50650790_T_C	2:39225283_C_T	-0.00292508	0.0581209
Hypothyroidism	14:50650790_T_C	3:141298124_G_T	0.000498918	0.562711
Hypothyroidism	15:48820068_T_C	10:112776307_T_C	-0.000308462	0.748753
Hypothyroidism	15:48820068_T_C	12:112926374_G_A	-0.000851745	0.393803
Hypothyroidism	15:48820068_T_C	14:50587404_T_C	-1.75969e-05	0.985359
Hypothyroidism	15:48820068_T_C	14:50614067_T_G	-0.0019805	0.303122
Hypothyroidism	15:48820068_T_C	14:50650790_T_C	0.00190535	0.0269551
Hypothyroidism	15:48820068_T_C	19:50138143_A_C	-0.000344519	0.679843
Hypothyroidism	15:48820068_T_C	20:10654563_A_C	-0.00159283	0.395071
Hypothyroidism	15:48820068_T_C	2:39225283_C_T	0.00112613	0.45768
Hypothyroidism	15:48820068_T_C	3:141298124_G_T	2.59511e-05	0.975543
Hypothyroidism	19:50138143_A_C	10:112776307_T_C	-0.000303063	0.749655
Hypothyroidism	19:50138143_A_C	12:112926374_G_A	0.000600265	0.542962
Hypothyroidism	19:50138143_A_C	14:50587404_T_C	0.000998472	0.291136
Hypothyroidism	19:50138143_A_C	14:50614067_T_G	0.000117319	0.946246
Hypothyroidism	19:50138143_A_C	14:50650790_T_C	0.000338356	0.690106
Hypothyroidism	19:50138143_A_C	15:48820068_T_C	-0.000344519	0.679843
Hypothyroidism	19:50138143_A_C	20:10654563_A_C	-0.00326602	0.0754545
Hypothyroidism	19:50138143_A_C	2:39225283_C_T	0.00275569	0.066338
Hypothyroidism	19:50138143_A_C	3:141298124_G_T	0.000822743	0.324355
Hypothyroidism	20:10654563_A_C	10:112776307_T_C	0.00285265	0.183879
Hypothyroidism	20:10654563_A_C	12:112926374_G_A	-0.00295253	0.182724
Hypothyroidism	20:10654563_A_C	14:50587404_T_C	2.73173e-06	0.998974
Hypothyroidism	20:10654563_A_C	14:50614067_T_G	0.00411588	0.290371
Hypothyroidism	20:10654563_A_C	14:50650790_T_C	0.000694603	0.716649
Hypothyroidism	20:10654563_A_C	15:48820068_T_C	-0.00159283	0.395071
Hypothyroidism	20:10654563_A_C	19:50138143_A_C	-0.00326602	0.0754545
Hypothyroidism	20:10654563_A_C	2:39225283_C_T	0.00311376	0.350074
Hypothyroidism	20:10654563_A_C	3:141298124_G_T	0.00329584	0.0776329
Hypothyroidism	2:39225283_C_T	10:112776307_T_C	-0.00161718	0.349213
Hypothyroidism	2:39225283_C_T	12:112926374_G_A	0.00141762	0.427976
Hypothyroidism	2:39225283_C_T	14:50587404_T_C	-0.000597697	0.727027
Hypothyroidism	2:39225283_C_T	14:50614067_T_G	0.00136757	0.667263
Hypothyroidism	2:39225283_C_T	14:50650790_T_C	-0.00292508	0.0581209
Hypothyroidism	2:39225283_C_T	15:48820068_T_C	0.00112613	0.45768
Hypothyroidism	2:39225283_C_T	19:50138143_A_C	0.00275569	0.066338
Hypothyroidism	2:39225283_C_T	20:10654563_A_C	0.00311376	0.350074
Hypothyroidism	2:39225283_C_T	3:141298124_G_T	-0.000957994	0.529149
Hypothyroidism	3:141298124_G_T	10:112776307_T_C	-0.00145796	0.131184
Hypothyroidism	3:141298124_G_T	12:112926374_G_A	8.24267e-05	0.934276
Hypothyroidism	3:141298124_G_T	14:50587404_T_C	-0.000578322	0.546294
Hypothyroidism	3:141298124_G_T	14:50614067_T_G	-0.000902513	0.610124
Hypothyroidism	3:141298124_G_T	14:50650790_T_C	0.000498918	0.562711
Hypothyroidism	3:141298124_G_T	15:48820068_T_C	2.59511e-05	0.975543
Hypothyroidism	3:141298124_G_T	19:50138143_A_C	0.000822743	0.324355
Hypothyroidism	3:141298124_G_T	20:10654563_A_C	0.00329584	0.0776329
Hypothyroidism	3:141298124_G_T	2:39225283_C_T	-0.000957994	0.529149
Small for gestational age	10:112776307_T_C	12:112926374_G_A	0.00089357	0.830884
Small for gestational age	10:112776307_T_C	14:50587404_T_C	0.000554362	0.890222
Small for gestational age	10:112776307_T_C	14:50614067_T_G	-0.00971644	0.191015
Small for gestational age	10:112776307_T_C	14:50650790_T_C	-0.000986115	0.784119
Small for gestational age	10:112776307_T_C	15:48820068_T_C	-0.00340463	0.335875
Small for gestational age	10:112776307_T_C	19:50138143_A_C	-0.00205852	0.554883
Small for gestational age	10:112776307_T_C	20:10654563_A_C	0.00255975	0.746618
Small for gestational age	10:112776307_T_C	2:39225283_C_T	-0.00782584	0.219126
Small for gestational age	10:112776307_T_C	3:141298124_G_T	-0.00295422	0.40678
Small for gestational age	12:112926374_G_A	10:112776307_T_C	0.00089357	0.830884
Small for gestational age	12:112926374_G_A	14:50587404_T_C	0.00363025	0.384082
Small for gestational age	12:112926374_G_A	14:50614067_T_G	-0.00587128	0.448313
Small for gestational age	12:112926374_G_A	14:50650790_T_C	0.00485014	0.194137
Small for gestational age	12:112926374_G_A	15:48820068_T_C	0.00483511	0.189329
Small for gestational age	12:112926374_G_A	19:50138143_A_C	-0.00626195	0.0856899
Small for gestational age	12:112926374_G_A	20:10654563_A_C	0.00956485	0.246344
Small for gestational age	12:112926374_G_A	2:39225283_C_T	0.00838615	0.204819
Small for gestational age	12:112926374_G_A	3:141298124_G_T	0.000258226	0.944168
Small for gestational age	14:50587404_T_C	10:112776307_T_C	0.000554362	0.890222
Small for gestational age	14:50587404_T_C	12:112926374_G_A	0.00363025	0.384082
Small for gestational age	14:50587404_T_C	14:50614067_T_G	-0.00240715	0.74721
Small for gestational age	14:50587404_T_C	14:50650790_T_C	0.00241886	0.500926
Small for gestational age	14:50587404_T_C	15:48820068_T_C	-0.00142741	0.686997
Small for gestational age	14:50587404_T_C	19:50138143_A_C	0.00381903	0.273585
Small for gestational age	14:50587404_T_C	20:10654563_A_C	-0.000316504	0.967873
Small for gestational age	14:50587404_T_C	2:39225283_C_T	0.0071324	0.257149
Small for gestational age	14:50587404_T_C	3:141298124_G_T	0.00260057	0.462332
Small for gestational age	14:50614067_T_G	10:112776307_T_C	-0.00971644	0.191015
Small for gestational age	14:50614067_T_G	12:112926374_G_A	-0.00587128	0.448313
Small for gestational age	14:50614067_T_G	14:50587404_T_C	-0.00240715	0.74721
Small for gestational age	14:50614067_T_G	14:50650790_T_C	0.00404107	0.658016
Small for gestational age	14:50614067_T_G	15:48820068_T_C	0.00352205	0.619383
Small for gestational age	14:50614067_T_G	19:50138143_A_C	-0.00524719	0.414759
Small for gestational age	14:50614067_T_G	20:10654563_A_C	-0.00146254	0.918917
Small for gestational age	14:50614067_T_G	2:39225283_C_T	0.0109811	0.348621
Small for gestational age	14:50614067_T_G	3:141298124_G_T	0.00602213	0.35828
Small for gestational age	14:50650790_T_C	10:112776307_T_C	-0.000986115	0.784119
Small for gestational age	14:50650790_T_C	12:112926374_G_A	0.00485014	0.194137
Small for gestational age	14:50650790_T_C	14:50587404_T_C	0.00241886	0.500926
Small for gestational age	14:50650790_T_C	14:50614067_T_G	0.00404107	0.658016
Small for gestational age	14:50650790_T_C	15:48820068_T_C	-0.00266609	0.40132
Small for gestational age	14:50650790_T_C	19:50138143_A_C	-0.000259472	0.933775
Small for gestational age	14:50650790_T_C	20:10654563_A_C	-0.00831309	0.237616
Small for gestational age	14:50650790_T_C	2:39225283_C_T	0.00945148	0.0960052
Small for gestational age	14:50650790_T_C	3:141298124_G_T	-0.000172304	0.956761
Small for gestational age	15:48820068_T_C	10:112776307_T_C	-0.00340463	0.335875
Small for gestational age	15:48820068_T_C	12:112926374_G_A	0.00483511	0.189329
Small for gestational age	15:48820068_T_C	14:50587404_T_C	-0.00142741	0.686997
Small for gestational age	15:48820068_T_C	14:50614067_T_G	0.00352205	0.619383
Small for gestational age	15:48820068_T_C	14:50650790_T_C	-0.00266609	0.40132
Small for gestational age	15:48820068_T_C	19:50138143_A_C	-0.00363453	0.236686
Small for gestational age	15:48820068_T_C	20:10654563_A_C	-0.00198038	0.773272
Small for gestational age	15:48820068_T_C	2:39225283_C_T	0.00177471	0.750333
Small for gestational age	15:48820068_T_C	3:141298124_G_T	-0.00273664	0.380994
Small for gestational age	19:50138143_A_C	10:112776307_T_C	-0.00205852	0.554883
Small for gestational age	19:50138143_A_C	12:112926374_G_A	-0.00626195	0.0856899
Small for gestational age	19:50138143_A_C	14:50587404_T_C	0.00381903	0.273585
Small for gestational age	19:50138143_A_C	14:50614067_T_G	-0.00524719	0.414759
Small for gestational age	19:50138143_A_C	14:50650790_T_C	-0.000259472	0.933775
Small for gestational age	19:50138143_A_C	15:48820068_T_C	-0.00363453	0.236686
Small for gestational age	19:50138143_A_C	20:10654563_A_C	-0.0052237	0.442116
Small for gestational age	19:50138143_A_C	2:39225283_C_T	-0.000198799	0.97121
Small for gestational age	19:50138143_A_C	3:141298124_G_T	-2.96892e-05	0.992296
Small for gestational age	20:10654563_A_C	10:112776307_T_C	0.00255975	0.746618
Small for gestational age	20:10654563_A_C	12:112926374_G_A	0.00956485	0.246344
Small for gestational age	20:10654563_A_C	14:50587404_T_C	-0.000316504	0.967873
Small for gestational age	20:10654563_A_C	14:50614067_T_G	-0.00146254	0.918917
Small for gestational age	20:10654563_A_C	14:50650790_T_C	-0.00831309	0.237616
Small for gestational age	20:10654563_A_C	15:48820068_T_C	-0.00198038	0.773272
Small for gestational age	20:10654563_A_C	19:50138143_A_C	-0.0052237	0.442116
Small for gestational age	20:10654563_A_C	2:39225283_C_T	-0.00978654	0.425599
Small for gestational age	20:10654563_A_C	3:141298124_G_T	0.000506167	0.941403
Small for gestational age	2:39225283_C_T	10:112776307_T_C	-0.00782584	0.219126
Small for gestational age	2:39225283_C_T	12:112926374_G_A	0.00838615	0.204819
Small for gestational age	2:39225283_C_T	14:50587404_T_C	0.0071324	0.257149
Small for gestational age	2:39225283_C_T	14:50614067_T_G	0.0109811	0.348621
Small for gestational age	2:39225283_C_T	14:50650790_T_C	0.00945148	0.0960052
Small for gestational age	2:39225283_C_T	15:48820068_T_C	0.00177471	0.750333
Small for gestational age	2:39225283_C_T	19:50138143_A_C	-0.000198799	0.97121
Small for gestational age	2:39225283_C_T	20:10654563_A_C	-0.00978654	0.425599
Small for gestational age	2:39225283_C_T	3:141298124_G_T	0.0091319	0.103169
Small for gestational age	3:141298124_G_T	10:112776307_T_C	-0.00295422	0.40678
Small for gestational age	3:141298124_G_T	12:112926374_G_A	0.000258226	0.944168
Small for gestational age	3:141298124_G_T	14:50587404_T_C	0.00260057	0.462332
Small for gestational age	3:141298124_G_T	14:50614067_T_G	0.00602213	0.35828
Small for gestational age	3:141298124_G_T	14:50650790_T_C	-0.000172304	0.956761
Small for gestational age	3:141298124_G_T	15:48820068_T_C	-0.00273664	0.380994
Small for gestational age	3:141298124_G_T	19:50138143_A_C	-2.96892e-05	0.992296
Small for gestational age	3:141298124_G_T	20:10654563_A_C	0.000506167	0.941403
Small for gestational age	3:141298124_G_T	2:39225283_C_T	0.0091319	0.103169
subcutaneous adipose tissue	10:112776307_T_C	12:112926374_G_A	0.073813	0.075585
subcutaneous adipose tissue	10:112776307_T_C	14:50587404_T_C	0.00927584	0.81595
subcutaneous adipose tissue	10:112776307_T_C	14:50614067_T_G	-0.0416632	0.570758
subcutaneous adipose tissue	10:112776307_T_C	14:50650790_T_C	0.00245234	0.945332
subcutaneous adipose tissue	10:112776307_T_C	15:48820068_T_C	0.00504743	0.885789
subcutaneous adipose tissue	10:112776307_T_C	19:50138143_A_C	-0.00990196	0.775333
subcutaneous adipose tissue	10:112776307_T_C	20:10654563_A_C	0.106897	0.172335
subcutaneous adipose tissue	10:112776307_T_C	2:39225283_C_T	0.0492337	0.435177
subcutaneous adipose tissue	10:112776307_T_C	3:141298124_G_T	0.0215534	0.541356
subcutaneous adipose tissue	12:112926374_G_A	10:112776307_T_C	0.073813	0.075585
subcutaneous adipose tissue	12:112926374_G_A	14:50587404_T_C	-0.0349311	0.397875
subcutaneous adipose tissue	12:112926374_G_A	14:50614067_T_G	-0.0286129	0.708596
subcutaneous adipose tissue	12:112926374_G_A	14:50650790_T_C	0.0167941	0.650581
subcutaneous adipose tissue	12:112926374_G_A	15:48820068_T_C	0.0245981	0.499874
subcutaneous adipose tissue	12:112926374_G_A	19:50138143_A_C	-0.0134083	0.710002
subcutaneous adipose tissue	12:112926374_G_A	20:10654563_A_C	-0.113419	0.161044
subcutaneous adipose tissue	12:112926374_G_A	2:39225283_C_T	-0.0193576	0.767118
subcutaneous adipose tissue	12:112926374_G_A	3:141298124_G_T	0.0460448	0.207534
subcutaneous adipose tissue	14:50587404_T_C	10:112776307_T_C	0.00927584	0.81595
subcutaneous adipose tissue	14:50587404_T_C	12:112926374_G_A	-0.0349311	0.397875
subcutaneous adipose tissue	14:50587404_T_C	14:50614067_T_G	0.0206097	0.778413
subcutaneous adipose tissue	14:50587404_T_C	14:50650790_T_C	0.00289613	0.935167
subcutaneous adipose tissue	14:50587404_T_C	15:48820068_T_C	0.0287801	0.410654
subcutaneous adipose tissue	14:50587404_T_C	19:50138143_A_C	-0.00056454	0.986965
subcutaneous adipose tissue	14:50587404_T_C	20:10654563_A_C	-0.0481347	0.535124
subcutaneous adipose tissue	14:50587404_T_C	2:39225283_C_T	0.0275132	0.660082
subcutaneous adipose tissue	14:50587404_T_C	3:141298124_G_T	-0.0331404	0.343859
subcutaneous adipose tissue	14:50614067_T_G	10:112776307_T_C	-0.0416632	0.570758
subcutaneous adipose tissue	14:50614067_T_G	12:112926374_G_A	-0.0286129	0.708596
subcutaneous adipose tissue	14:50614067_T_G	14:50587404_T_C	0.0206097	0.778413
subcutaneous adipose tissue	14:50614067_T_G	14:50650790_T_C	-0.0263081	0.770514
subcutaneous adipose tissue	14:50614067_T_G	15:48820068_T_C	-0.0944181	0.178263
subcutaneous adipose tissue	14:50614067_T_G	19:50138143_A_C	0.118285	0.0627242
subcutaneous adipose tissue	14:50614067_T_G	20:10654563_A_C	0.117616	0.408169
subcutaneous adipose tissue	14:50614067_T_G	2:39225283_C_T	0.015455	0.894155
subcutaneous adipose tissue	14:50614067_T_G	3:141298124_G_T	-0.0535073	0.408058
subcutaneous adipose tissue	14:50650790_T_C	10:112776307_T_C	0.00245234	0.945332
subcutaneous adipose tissue	14:50650790_T_C	12:112926374_G_A	0.0167941	0.650581
subcutaneous adipose tissue	14:50650790_T_C	14:50587404_T_C	0.00289613	0.935167
subcutaneous adipose tissue	14:50650790_T_C	14:50614067_T_G	-0.0263081	0.770514
subcutaneous adipose tissue	14:50650790_T_C	15:48820068_T_C	0.0336687	0.284212
subcutaneous adipose tissue	14:50650790_T_C	19:50138143_A_C	-0.0163899	0.597194
subcutaneous adipose tissue	14:50650790_T_C	20:10654563_A_C	0.0178009	0.798958
subcutaneous adipose tissue	14:50650790_T_C	2:39225283_C_T	-0.0466073	0.408975
subcutaneous adipose tissue	14:50650790_T_C	3:141298124_G_T	-0.0335928	0.286352
subcutaneous adipose tissue	15:48820068_T_C	10:112776307_T_C	0.00504743	0.885789
subcutaneous adipose tissue	15:48820068_T_C	12:112926374_G_A	0.0245981	0.499874
subcutaneous adipose tissue	15:48820068_T_C	14:50587404_T_C	0.0287801	0.410654
subcutaneous adipose tissue	15:48820068_T_C	14:50614067_T_G	-0.0944181	0.178263
subcutaneous adipose tissue	15:48820068_T_C	14:50650790_T_C	0.0336687	0.284212
subcutaneous adipose tissue	15:48820068_T_C	19:50138143_A_C	-0.0326451	0.283719
subcutaneous adipose tissue	15:48820068_T_C	20:10654563_A_C	-0.051811	0.447914
subcutaneous adipose tissue	15:48820068_T_C	2:39225283_C_T	0.0649024	0.240713
subcutaneous adipose tissue	15:48820068_T_C	3:141298124_G_T	0.030597	0.321868
subcutaneous adipose tissue	19:50138143_A_C	10:112776307_T_C	-0.00990196	0.775333
subcutaneous adipose tissue	19:50138143_A_C	12:112926374_G_A	-0.0134083	0.710002
subcutaneous adipose tissue	19:50138143_A_C	14:50587404_T_C	-0.00056454	0.986965
subcutaneous adipose tissue	19:50138143_A_C	14:50614067_T_G	0.118285	0.0627242
subcutaneous adipose tissue	19:50138143_A_C	14:50650790_T_C	-0.0163899	0.597194
subcutaneous adipose tissue	19:50138143_A_C	15:48820068_T_C	-0.0326451	0.283719
subcutaneous adipose tissue	19:50138143_A_C	20:10654563_A_C	-0.019488	0.771369
subcutaneous adipose tissue	19:50138143_A_C	2:39225283_C_T	0.0245009	0.654719
subcutaneous adipose tissue	19:50138143_A_C	3:141298124_G_T	-0.0182686	0.549054
subcutaneous adipose tissue	20:10654563_A_C	10:112776307_T_C	0.106897	0.172335
subcutaneous adipose tissue	20:10654563_A_C	12:112926374_G_A	-0.113419	0.161044
subcutaneous adipose tissue	20:10654563_A_C	14:50587404_T_C	-0.0481347	0.535124
subcutaneous adipose tissue	20:10654563_A_C	14:50614067_T_G	0.117616	0.408169
subcutaneous adipose tissue	20:10654563_A_C	14:50650790_T_C	0.0178009	0.798958
subcutaneous adipose tissue	20:10654563_A_C	15:48820068_T_C	-0.051811	0.447914
subcutaneous adipose tissue	20:10654563_A_C	19:50138143_A_C	-0.019488	0.771369
subcutaneous adipose tissue	20:10654563_A_C	2:39225283_C_T	0.119706	0.325434
subcutaneous adipose tissue	20:10654563_A_C	3:141298124_G_T	0.142587	0.0365632
subcutaneous adipose tissue	2:39225283_C_T	10:112776307_T_C	0.0492337	0.435177
subcutaneous adipose tissue	2:39225283_C_T	12:112926374_G_A	-0.0193576	0.767118
subcutaneous adipose tissue	2:39225283_C_T	14:50587404_T_C	0.0275132	0.660082
subcutaneous adipose tissue	2:39225283_C_T	14:50614067_T_G	0.015455	0.894155
subcutaneous adipose tissue	2:39225283_C_T	14:50650790_T_C	-0.0466073	0.408975
subcutaneous adipose tissue	2:39225283_C_T	15:48820068_T_C	0.0649024	0.240713
subcutaneous adipose tissue	2:39225283_C_T	19:50138143_A_C	0.0245009	0.654719
subcutaneous adipose tissue	2:39225283_C_T	20:10654563_A_C	0.119706	0.325434
subcutaneous adipose tissue	2:39225283_C_T	3:141298124_G_T	-0.00017368	0.997508
subcutaneous adipose tissue	3:141298124_G_T	10:112776307_T_C	0.0215534	0.541356
subcutaneous adipose tissue	3:141298124_G_T	12:112926374_G_A	0.0460448	0.207534
subcutaneous adipose tissue	3:141298124_G_T	14:50587404_T_C	-0.0331404	0.343859
subcutaneous adipose tissue	3:141298124_G_T	14:50614067_T_G	-0.0535073	0.408058
subcutaneous adipose tissue	3:141298124_G_T	14:50650790_T_C	-0.0335928	0.286352
subcutaneous adipose tissue	3:141298124_G_T	15:48820068_T_C	0.030597	0.321868
subcutaneous adipose tissue	3:141298124_G_T	19:50138143_A_C	-0.0182686	0.549054
subcutaneous adipose tissue	3:141298124_G_T	20:10654563_A_C	0.142587	0.0365632
subcutaneous adipose tissue	3:141298124_G_T	2:39225283_C_T	-0.00017368	0.997508
Systolic blood pressure	10:112776307_T_C	12:112926374_G_A	0.108314	0.223976
Systolic blood pressure	10:112776307_T_C	14:50587404_T_C	0.0751648	0.378883
Systolic blood pressure	10:112776307_T_C	14:50614067_T_G	-0.124484	0.429516
Systolic blood pressure	10:112776307_T_C	14:50650790_T_C	0.118926	0.121032
Systolic blood pressure	10:112776307_T_C	15:48820068_T_C	0.0110027	0.883914
Systolic blood pressure	10:112776307_T_C	19:50138143_A_C	0.02416	0.745242
Systolic blood pressure	10:112776307_T_C	20:10654563_A_C	0.147759	0.379063
Systolic blood pressure	10:112776307_T_C	2:39225283_C_T	-0.00854957	0.949602
Systolic blood pressure	10:112776307_T_C	3:141298124_G_T	-0.0393812	0.602626
Systolic blood pressure	12:112926374_G_A	10:112776307_T_C	0.108314	0.223976
Systolic blood pressure	12:112926374_G_A	14:50587404_T_C	0.0237859	0.788317
Systolic blood pressure	12:112926374_G_A	14:50614067_T_G	0.0983018	0.549326
Systolic blood pressure	12:112926374_G_A	14:50650790_T_C	0.119957	0.131471
Systolic blood pressure	12:112926374_G_A	15:48820068_T_C	0.205054	0.00874252
Systolic blood pressure	12:112926374_G_A	19:50138143_A_C	-0.00690727	0.928803
Systolic blood pressure	12:112926374_G_A	20:10654563_A_C	-0.00920303	0.957696
Systolic blood pressure	12:112926374_G_A	2:39225283_C_T	0.0581129	0.678467
Systolic blood pressure	12:112926374_G_A	3:141298124_G_T	-0.0507141	0.517387
Systolic blood pressure	14:50587404_T_C	10:112776307_T_C	0.0751648	0.378883
Systolic blood pressure	14:50587404_T_C	12:112926374_G_A	0.0237859	0.788317
Systolic blood pressure	14:50587404_T_C	14:50614067_T_G	0.0782351	0.618405
Systolic blood pressure	14:50587404_T_C	14:50650790_T_C	-0.0144151	0.850179
Systolic blood pressure	14:50587404_T_C	15:48820068_T_C	0.141275	0.0596972
Systolic blood pressure	14:50587404_T_C	19:50138143_A_C	0.000395841	0.995735
Systolic blood pressure	14:50587404_T_C	20:10654563_A_C	-0.273421	0.10021
Systolic blood pressure	14:50587404_T_C	2:39225283_C_T	-0.141696	0.290588
Systolic blood pressure	14:50587404_T_C	3:141298124_G_T	-0.0622704	0.40686
Systolic blood pressure	14:50614067_T_G	10:112776307_T_C	-0.124484	0.429516
Systolic blood pressure	14:50614067_T_G	12:112926374_G_A	0.0983018	0.549326
Systolic blood pressure	14:50614067_T_G	14:50587404_T_C	0.0782351	0.618405
Systolic blood pressure	14:50614067_T_G	14:50650790_T_C	0.22783	0.238716
Systolic blood pressure	14:50614067_T_G	15:48820068_T_C	-0.0941779	0.531509
Systolic blood pressure	14:50614067_T_G	19:50138143_A_C	0.0759641	0.577102
Systolic blood pressure	14:50614067_T_G	20:10654563_A_C	-0.133873	0.660202
Systolic blood pressure	14:50614067_T_G	2:39225283_C_T	0.16551	0.506558
Systolic blood pressure	14:50614067_T_G	3:141298124_G_T	0.0248377	0.857852
Systolic blood pressure	14:50650790_T_C	10:112776307_T_C	0.118926	0.121032
Systolic blood pressure	14:50650790_T_C	12:112926374_G_A	0.119957	0.131471
Systolic blood pressure	14:50650790_T_C	14:50587404_T_C	-0.0144151	0.850179
Systolic blood pressure	14:50650790_T_C	14:50614067_T_G	0.22783	0.238716
Systolic blood pressure	14:50650790_T_C	15:48820068_T_C	-0.0273302	0.685272
Systolic blood pressure	14:50650790_T_C	19:50138143_A_C	-0.0808493	0.224025
Systolic blood pressure	14:50650790_T_C	20:10654563_A_C	0.0375191	0.802346
Systolic blood pressure	14:50650790_T_C	2:39225283_C_T	0.181268	0.133979
Systolic blood pressure	14:50650790_T_C	3:141298124_G_T	0.0485003	0.47289
Systolic blood pressure	15:48820068_T_C	10:112776307_T_C	0.0110027	0.883914
Systolic blood pressure	15:48820068_T_C	12:112926374_G_A	0.205054	0.00874252
Systolic blood pressure	15:48820068_T_C	14:50587404_T_C	0.141275	0.0596972
Systolic blood pressure	15:48820068_T_C	14:50614067_T_G	-0.0941779	0.531509
Systolic blood pressure	15:48820068_T_C	14:50650790_T_C	-0.0273302	0.685272
Systolic blood pressure	15:48820068_T_C	19:50138143_A_C	0.00606525	0.926015
Systolic blood pressure	15:48820068_T_C	20:10654563_A_C	0.183981	0.209149
Systolic blood pressure	15:48820068_T_C	2:39225283_C_T	0.0697726	0.556545
Systolic blood pressure	15:48820068_T_C	3:141298124_G_T	-0.038181	0.564426
Systolic blood pressure	19:50138143_A_C	10:112776307_T_C	0.02416	0.745242
Systolic blood pressure	19:50138143_A_C	12:112926374_G_A	-0.00690727	0.928803
Systolic blood pressure	19:50138143_A_C	14:50587404_T_C	0.000395841	0.995735
Systolic blood pressure	19:50138143_A_C	14:50614067_T_G	0.0759641	0.577102
Systolic blood pressure	19:50138143_A_C	14:50650790_T_C	-0.0808493	0.224025
Systolic blood pressure	19:50138143_A_C	15:48820068_T_C	0.00606525	0.926015
Systolic blood pressure	19:50138143_A_C	20:10654563_A_C	-0.25222	0.0793556
Systolic blood pressure	19:50138143_A_C	2:39225283_C_T	-0.0225357	0.847916
Systolic blood pressure	19:50138143_A_C	3:141298124_G_T	0.114832	0.0790008
Systolic blood pressure	20:10654563_A_C	10:112776307_T_C	0.147759	0.379063
Systolic blood pressure	20:10654563_A_C	12:112926374_G_A	-0.00920303	0.957696
Systolic blood pressure	20:10654563_A_C	14:50587404_T_C	-0.273421	0.10021
Systolic blood pressure	20:10654563_A_C	14:50614067_T_G	-0.133873	0.660202
Systolic blood pressure	20:10654563_A_C	14:50650790_T_C	0.0375191	0.802346
Systolic blood pressure	20:10654563_A_C	15:48820068_T_C	0.183981	0.209149
Systolic blood pressure	20:10654563_A_C	19:50138143_A_C	-0.25222	0.0793556
Systolic blood pressure	20:10654563_A_C	2:39225283_C_T	0.00147443	0.995489
Systolic blood pressure	20:10654563_A_C	3:141298124_G_T	-0.0213677	0.88377
Systolic blood pressure	2:39225283_C_T	10:112776307_T_C	-0.00854957	0.949602
Systolic blood pressure	2:39225283_C_T	12:112926374_G_A	0.0581129	0.678467
Systolic blood pressure	2:39225283_C_T	14:50587404_T_C	-0.141696	0.290588
Systolic blood pressure	2:39225283_C_T	14:50614067_T_G	0.16551	0.506558
Systolic blood pressure	2:39225283_C_T	14:50650790_T_C	0.181268	0.133979
Systolic blood pressure	2:39225283_C_T	15:48820068_T_C	0.0697726	0.556545
Systolic blood pressure	2:39225283_C_T	19:50138143_A_C	-0.0225357	0.847916
Systolic blood pressure	2:39225283_C_T	20:10654563_A_C	0.00147443	0.995489
Systolic blood pressure	2:39225283_C_T	3:141298124_G_T	0.280628	0.0185746
Systolic blood pressure	3:141298124_G_T	10:112776307_T_C	-0.0393812	0.602626
Systolic blood pressure	3:141298124_G_T	12:112926374_G_A	-0.0507141	0.517387
Systolic blood pressure	3:141298124_G_T	14:50587404_T_C	-0.0622704	0.40686
Systolic blood pressure	3:141298124_G_T	14:50614067_T_G	0.0248377	0.857852
Systolic blood pressure	3:141298124_G_T	14:50650790_T_C	0.0485003	0.47289
Systolic blood pressure	3:141298124_G_T	15:48820068_T_C	-0.038181	0.564426
Systolic blood pressure	3:141298124_G_T	19:50138143_A_C	0.114832	0.0790008
Systolic blood pressure	3:141298124_G_T	20:10654563_A_C	-0.0213677	0.88377
Systolic blood pressure	3:141298124_G_T	2:39225283_C_T	0.280628	0.0185746
Diastolic blood pressure	10:112776307_T_C	12:112926374_G_A	0.0477597	0.326269
Diastolic blood pressure	10:112776307_T_C	14:50587404_T_C	-0.0298776	0.521868
Diastolic blood pressure	10:112776307_T_C	14:50614067_T_G	-0.0205435	0.811334
Diastolic blood pressure	10:112776307_T_C	14:50650790_T_C	0.032338	0.440253
Diastolic blood pressure	10:112776307_T_C	15:48820068_T_C	-0.00556824	0.892382
Diastolic blood pressure	10:112776307_T_C	19:50138143_A_C	0.0308682	0.447218
Diastolic blood pressure	10:112776307_T_C	20:10654563_A_C	0.0460067	0.615979
Diastolic blood pressure	10:112776307_T_C	2:39225283_C_T	-0.00507881	0.945198
Diastolic blood pressure	10:112776307_T_C	3:141298124_G_T	-0.0242881	0.556552
Diastolic blood pressure	12:112926374_G_A	10:112776307_T_C	0.0477597	0.326269
Diastolic blood pressure	12:112926374_G_A	14:50587404_T_C	-0.0545445	0.259687
Diastolic blood pressure	12:112926374_G_A	14:50614067_T_G	0.0362213	0.686177
Diastolic blood pressure	12:112926374_G_A	14:50650790_T_C	0.0704202	0.105057
Diastolic blood pressure	12:112926374_G_A	15:48820068_T_C	0.0313759	0.462647
Diastolic blood pressure	12:112926374_G_A	19:50138143_A_C	-0.0485882	0.249864
Diastolic blood pressure	12:112926374_G_A	20:10654563_A_C	-0.0292886	0.75723
Diastolic blood pressure	12:112926374_G_A	2:39225283_C_T	0.095566	0.212058
Diastolic blood pressure	12:112926374_G_A	3:141298124_G_T	-0.0028468	0.946945
Diastolic blood pressure	14:50587404_T_C	10:112776307_T_C	-0.0298776	0.521868
Diastolic blood pressure	14:50587404_T_C	12:112926374_G_A	-0.0545445	0.259687
Diastolic blood pressure	14:50587404_T_C	14:50614067_T_G	0.0187428	0.827071
Diastolic blood pressure	14:50587404_T_C	14:50650790_T_C	0.0361791	0.385595
Diastolic blood pressure	14:50587404_T_C	15:48820068_T_C	0.0948996	0.0205945
Diastolic blood pressure	14:50587404_T_C	19:50138143_A_C	0.0167979	0.677955
Diastolic blood pressure	14:50587404_T_C	20:10654563_A_C	-0.238818	0.00855563
Diastolic blood pressure	14:50587404_T_C	2:39225283_C_T	-0.154885	0.034459
Diastolic blood pressure	14:50587404_T_C	3:141298124_G_T	-0.0291826	0.476616
Diastolic blood pressure	14:50614067_T_G	10:112776307_T_C	-0.0205435	0.811334
Diastolic blood pressure	14:50614067_T_G	12:112926374_G_A	0.0362213	0.686177
Diastolic blood pressure	14:50614067_T_G	14:50587404_T_C	0.0187428	0.827071
Diastolic blood pressure	14:50614067_T_G	14:50650790_T_C	0.118504	0.261913
Diastolic blood pressure	14:50614067_T_G	15:48820068_T_C	0.0176428	0.830069
Diastolic blood pressure	14:50614067_T_G	19:50138143_A_C	0.00369509	0.960388
Diastolic blood pressure	14:50614067_T_G	20:10654563_A_C	-0.0390639	0.814322
Diastolic blood pressure	14:50614067_T_G	2:39225283_C_T	0.131924	0.332331
Diastolic blood pressure	14:50614067_T_G	3:141298124_G_T	-0.0108581	0.885962
Diastolic blood pressure	14:50650790_T_C	10:112776307_T_C	0.032338	0.440253
Diastolic blood pressure	14:50650790_T_C	12:112926374_G_A	0.0704202	0.105057
Diastolic blood pressure	14:50650790_T_C	14:50587404_T_C	0.0361791	0.385595
Diastolic blood pressure	14:50650790_T_C	14:50614067_T_G	0.118504	0.261913
Diastolic blood pressure	14:50650790_T_C	15:48820068_T_C	-0.0737503	0.0453256
Diastolic blood pressure	14:50650790_T_C	19:50138143_A_C	-0.0389481	0.283645
Diastolic blood pressure	14:50650790_T_C	20:10654563_A_C	-0.0233774	0.775253
Diastolic blood pressure	14:50650790_T_C	2:39225283_C_T	0.0776192	0.240241
Diastolic blood pressure	14:50650790_T_C	3:141298124_G_T	-0.00508479	0.890417
Diastolic blood pressure	15:48820068_T_C	10:112776307_T_C	-0.00556824	0.892382
Diastolic blood pressure	15:48820068_T_C	12:112926374_G_A	0.0313759	0.462647
Diastolic blood pressure	15:48820068_T_C	14:50587404_T_C	0.0948996	0.0205945
Diastolic blood pressure	15:48820068_T_C	14:50614067_T_G	0.0176428	0.830069
Diastolic blood pressure	15:48820068_T_C	14:50650790_T_C	-0.0737503	0.0453256
Diastolic blood pressure	15:48820068_T_C	19:50138143_A_C	0.027273	0.444646
Diastolic blood pressure	15:48820068_T_C	20:10654563_A_C	0.0586943	0.463153
Diastolic blood pressure	15:48820068_T_C	2:39225283_C_T	0.00527164	0.935189
Diastolic blood pressure	15:48820068_T_C	3:141298124_G_T	-0.0350587	0.33261
Diastolic blood pressure	19:50138143_A_C	10:112776307_T_C	0.0308682	0.447218
Diastolic blood pressure	19:50138143_A_C	12:112926374_G_A	-0.0485882	0.249864
Diastolic blood pressure	19:50138143_A_C	14:50587404_T_C	0.0167979	0.677955
Diastolic blood pressure	19:50138143_A_C	14:50614067_T_G	0.00369509	0.960388
Diastolic blood pressure	19:50138143_A_C	14:50650790_T_C	-0.0389481	0.283645
Diastolic blood pressure	19:50138143_A_C	15:48820068_T_C	0.027273	0.444646
Diastolic blood pressure	19:50138143_A_C	20:10654563_A_C	-0.0763834	0.330652
Diastolic blood pressure	19:50138143_A_C	2:39225283_C_T	0.00537088	0.933322
Diastolic blood pressure	19:50138143_A_C	3:141298124_G_T	0.00316176	0.929435
Diastolic blood pressure	20:10654563_A_C	10:112776307_T_C	0.0460067	0.615979
Diastolic blood pressure	20:10654563_A_C	12:112926374_G_A	-0.0292886	0.75723
Diastolic blood pressure	20:10654563_A_C	14:50587404_T_C	-0.238818	0.00855563
Diastolic blood pressure	20:10654563_A_C	14:50614067_T_G	-0.0390639	0.814322
Diastolic blood pressure	20:10654563_A_C	14:50650790_T_C	-0.0233774	0.775253
Diastolic blood pressure	20:10654563_A_C	15:48820068_T_C	0.0586943	0.463153
Diastolic blood pressure	20:10654563_A_C	19:50138143_A_C	-0.0763834	0.330652
Diastolic blood pressure	20:10654563_A_C	2:39225283_C_T	0.0652394	0.646937
Diastolic blood pressure	20:10654563_A_C	3:141298124_G_T	-0.0222336	0.780587
Diastolic blood pressure	2:39225283_C_T	10:112776307_T_C	-0.00507881	0.945198
Diastolic blood pressure	2:39225283_C_T	12:112926374_G_A	0.095566	0.212058
Diastolic blood pressure	2:39225283_C_T	14:50587404_T_C	-0.154885	0.034459
Diastolic blood pressure	2:39225283_C_T	14:50614067_T_G	0.131924	0.332331
Diastolic blood pressure	2:39225283_C_T	14:50650790_T_C	0.0776192	0.240241
Diastolic blood pressure	2:39225283_C_T	15:48820068_T_C	0.00527164	0.935189
Diastolic blood pressure	2:39225283_C_T	19:50138143_A_C	0.00537088	0.933322
Diastolic blood pressure	2:39225283_C_T	20:10654563_A_C	0.0652394	0.646937
Diastolic blood pressure	2:39225283_C_T	3:141298124_G_T	0.0960168	0.140351
Diastolic blood pressure	3:141298124_G_T	10:112776307_T_C	-0.0242881	0.556552
Diastolic blood pressure	3:141298124_G_T	12:112926374_G_A	-0.0028468	0.946945
Diastolic blood pressure	3:141298124_G_T	14:50587404_T_C	-0.0291826	0.476616
Diastolic blood pressure	3:141298124_G_T	14:50614067_T_G	-0.0108581	0.885962
Diastolic blood pressure	3:141298124_G_T	14:50650790_T_C	-0.00508479	0.890417
Diastolic blood pressure	3:141298124_G_T	15:48820068_T_C	-0.0350587	0.33261
Diastolic blood pressure	3:141298124_G_T	19:50138143_A_C	0.00316176	0.929435
Diastolic blood pressure	3:141298124_G_T	20:10654563_A_C	-0.0222336	0.780587
Diastolic blood pressure	3:141298124_G_T	2:39225283_C_T	0.0960168	0.140351
Microalbuminuria	10:112776307_T_C	12:112926374_G_A	0.81407	0.0209417
Microalbuminuria	10:112776307_T_C	14:50587404_T_C	0.544299	0.104719
Microalbuminuria	10:112776307_T_C	14:50614067_T_G	0.413099	0.504898
Microalbuminuria	10:112776307_T_C	14:50650790_T_C	-0.0418985	0.890021
Microalbuminuria	10:112776307_T_C	15:48820068_T_C	0.202382	0.495001
Microalbuminuria	10:112776307_T_C	19:50138143_A_C	0.0594184	0.839249
Microalbuminuria	10:112776307_T_C	20:10654563_A_C	0.306358	0.64552
Microalbuminuria	10:112776307_T_C	2:39225283_C_T	-1.1727	0.0294583
Microalbuminuria	10:112776307_T_C	3:141298124_G_T	-0.60072	0.0438638
Microalbuminuria	12:112926374_G_A	10:112776307_T_C	0.81407	0.0209417
Microalbuminuria	12:112926374_G_A	14:50587404_T_C	-0.858447	0.0143179
Microalbuminuria	12:112926374_G_A	14:50614067_T_G	0.637423	0.330952
Microalbuminuria	12:112926374_G_A	14:50650790_T_C	0.189102	0.548529
Microalbuminuria	12:112926374_G_A	15:48820068_T_C	0.160643	0.60219
Microalbuminuria	12:112926374_G_A	19:50138143_A_C	-0.0393382	0.897344
Microalbuminuria	12:112926374_G_A	20:10654563_A_C	-0.847576	0.222906
Microalbuminuria	12:112926374_G_A	2:39225283_C_T	-0.65991	0.231914
Microalbuminuria	12:112926374_G_A	3:141298124_G_T	-0.0262863	0.932474
Microalbuminuria	14:50587404_T_C	10:112776307_T_C	0.544299	0.104719
Microalbuminuria	14:50587404_T_C	12:112926374_G_A	-0.858447	0.0143179
Microalbuminuria	14:50587404_T_C	14:50614067_T_G	-1.10272	0.0717239
Microalbuminuria	14:50587404_T_C	14:50650790_T_C	0.527353	0.0780358
Microalbuminuria	14:50587404_T_C	15:48820068_T_C	0.015816	0.957151
Microalbuminuria	14:50587404_T_C	19:50138143_A_C	0.304117	0.2942
Microalbuminuria	14:50587404_T_C	20:10654563_A_C	-0.43003	0.513769
Microalbuminuria	14:50587404_T_C	2:39225283_C_T	0.384041	0.468393
Microalbuminuria	14:50587404_T_C	3:141298124_G_T	-0.658228	0.0262906
Microalbuminuria	14:50614067_T_G	10:112776307_T_C	0.413099	0.504898
Microalbuminuria	14:50614067_T_G	12:112926374_G_A	0.637423	0.330952
Microalbuminuria	14:50614067_T_G	14:50587404_T_C	-1.10272	0.0717239
Microalbuminuria	14:50614067_T_G	14:50650790_T_C	-0.68906	0.364349
Microalbuminuria	14:50614067_T_G	15:48820068_T_C	0.17182	0.770187
Microalbuminuria	14:50614067_T_G	19:50138143_A_C	-0.0987836	0.853322
Microalbuminuria	14:50614067_T_G	20:10654563_A_C	-0.363471	0.760934
Microalbuminuria	14:50614067_T_G	2:39225283_C_T	-0.228683	0.816284
Microalbuminuria	14:50614067_T_G	3:141298124_G_T	-0.551982	0.312991
Microalbuminuria	14:50650790_T_C	10:112776307_T_C	-0.0418985	0.890021
Microalbuminuria	14:50650790_T_C	12:112926374_G_A	0.189102	0.548529
Microalbuminuria	14:50650790_T_C	14:50587404_T_C	0.527353	0.0780358
Microalbuminuria	14:50650790_T_C	14:50614067_T_G	-0.68906	0.364349
Microalbuminuria	14:50650790_T_C	15:48820068_T_C	0.249283	0.347759
Microalbuminuria	14:50650790_T_C	19:50138143_A_C	-0.516117	0.0487185
Microalbuminuria	14:50650790_T_C	20:10654563_A_C	0.322568	0.586993
Microalbuminuria	14:50650790_T_C	2:39225283_C_T	-0.777976	0.104626
Microalbuminuria	14:50650790_T_C	3:141298124_G_T	-0.307787	0.248258
Microalbuminuria	15:48820068_T_C	10:112776307_T_C	0.202382	0.495001
Microalbuminuria	15:48820068_T_C	12:112926374_G_A	0.160643	0.60219
Microalbuminuria	15:48820068_T_C	14:50587404_T_C	0.015816	0.957151
Microalbuminuria	15:48820068_T_C	14:50614067_T_G	0.17182	0.770187
Microalbuminuria	15:48820068_T_C	14:50650790_T_C	0.249283	0.347759
Microalbuminuria	15:48820068_T_C	19:50138143_A_C	0.0707175	0.782795
Microalbuminuria	15:48820068_T_C	20:10654563_A_C	0.219901	0.702799
Microalbuminuria	15:48820068_T_C	2:39225283_C_T	0.305225	0.510567
Microalbuminuria	15:48820068_T_C	3:141298124_G_T	-0.180344	0.489296
Microalbuminuria	19:50138143_A_C	10:112776307_T_C	0.0594184	0.839249
Microalbuminuria	19:50138143_A_C	12:112926374_G_A	-0.0393382	0.897344
Microalbuminuria	19:50138143_A_C	14:50587404_T_C	0.304117	0.2942
Microalbuminuria	19:50138143_A_C	14:50614067_T_G	-0.0987836	0.853322
Microalbuminuria	19:50138143_A_C	14:50650790_T_C	-0.516117	0.0487185
Microalbuminuria	19:50138143_A_C	15:48820068_T_C	0.0707175	0.782795
Microalbuminuria	19:50138143_A_C	20:10654563_A_C	-0.457923	0.422681
Microalbuminuria	19:50138143_A_C	2:39225283_C_T	-1.19029	0.0100815
Microalbuminuria	19:50138143_A_C	3:141298124_G_T	-0.375875	0.144691
Microalbuminuria	20:10654563_A_C	10:112776307_T_C	0.306358	0.64552
Microalbuminuria	20:10654563_A_C	12:112926374_G_A	-0.847576	0.222906
Microalbuminuria	20:10654563_A_C	14:50587404_T_C	-0.43003	0.513769
Microalbuminuria	20:10654563_A_C	14:50614067_T_G	-0.363471	0.760934
Microalbuminuria	20:10654563_A_C	14:50650790_T_C	0.322568	0.586993
Microalbuminuria	20:10654563_A_C	15:48820068_T_C	0.219901	0.702799
Microalbuminuria	20:10654563_A_C	19:50138143_A_C	-0.457923	0.422681
Microalbuminuria	20:10654563_A_C	2:39225283_C_T	1.29685	0.215238
Microalbuminuria	20:10654563_A_C	3:141298124_G_T	0.46499	0.425119
Microalbuminuria	2:39225283_C_T	10:112776307_T_C	-1.1727	0.0294583
Microalbuminuria	2:39225283_C_T	12:112926374_G_A	-0.65991	0.231914
Microalbuminuria	2:39225283_C_T	14:50587404_T_C	0.384041	0.468393
Microalbuminuria	2:39225283_C_T	14:50614067_T_G	-0.228683	0.816284
Microalbuminuria	2:39225283_C_T	14:50650790_T_C	-0.777976	0.104626
Microalbuminuria	2:39225283_C_T	15:48820068_T_C	0.305225	0.510567
Microalbuminuria	2:39225283_C_T	19:50138143_A_C	-1.19029	0.0100815
Microalbuminuria	2:39225283_C_T	20:10654563_A_C	1.29685	0.215238
Microalbuminuria	2:39225283_C_T	3:141298124_G_T	-0.178993	0.705203
Microalbuminuria	3:141298124_G_T	10:112776307_T_C	-0.60072	0.0438638
Microalbuminuria	3:141298124_G_T	12:112926374_G_A	-0.0262863	0.932474
Microalbuminuria	3:141298124_G_T	14:50587404_T_C	-0.658228	0.0262906
Microalbuminuria	3:141298124_G_T	14:50614067_T_G	-0.551982	0.312991
Microalbuminuria	3:141298124_G_T	14:50650790_T_C	-0.307787	0.248258
Microalbuminuria	3:141298124_G_T	15:48820068_T_C	-0.180344	0.489296
Microalbuminuria	3:141298124_G_T	19:50138143_A_C	-0.375875	0.144691
Microalbuminuria	3:141298124_G_T	20:10654563_A_C	0.46499	0.425119
Microalbuminuria	3:141298124_G_T	2:39225283_C_T	-0.178993	0.705203
Body mass index	10:112776307_T_C	12:112926374_G_A	0.0146048	0.50728
Body mass index	10:112776307_T_C	14:50587404_T_C	-0.0271204	0.199281
Body mass index	10:112776307_T_C	14:50614067_T_G	-0.0121158	0.756002
Body mass index	10:112776307_T_C	14:50650790_T_C	-0.00752606	0.691659
Body mass index	10:112776307_T_C	15:48820068_T_C	-0.000386039	0.983467
Body mass index	10:112776307_T_C	19:50138143_A_C	-0.0107867	0.557628
Body mass index	10:112776307_T_C	20:10654563_A_C	0.0649339	0.118137
Body mass index	10:112776307_T_C	2:39225283_C_T	-0.00165961	0.96044
Body mass index	10:112776307_T_C	3:141298124_G_T	0.00019152	0.991833
Body mass index	12:112926374_G_A	10:112776307_T_C	0.0146048	0.50728
Body mass index	12:112926374_G_A	14:50587404_T_C	-0.0168549	0.441696
Body mass index	12:112926374_G_A	14:50614067_T_G	-0.00857443	0.832724
Body mass index	12:112926374_G_A	14:50650790_T_C	-0.00069998	0.971608
Body mass index	12:112926374_G_A	15:48820068_T_C	0.00136302	0.943769
Body mass index	12:112926374_G_A	19:50138143_A_C	-0.0329645	0.0847252
Body mass index	12:112926374_G_A	20:10654563_A_C	-0.00990842	0.817461
Body mass index	12:112926374_G_A	2:39225283_C_T	-0.00618971	0.858246
Body mass index	12:112926374_G_A	3:141298124_G_T	0.00810396	0.675623
Body mass index	14:50587404_T_C	10:112776307_T_C	-0.0271204	0.199281
Body mass index	14:50587404_T_C	12:112926374_G_A	-0.0168549	0.441696
Body mass index	14:50587404_T_C	14:50614067_T_G	-0.0698469	0.0723231
Body mass index	14:50587404_T_C	14:50650790_T_C	-0.000296374	0.987479
Body mass index	14:50587404_T_C	15:48820068_T_C	-0.00300979	0.871111
Body mass index	14:50587404_T_C	19:50138143_A_C	-0.00873397	0.633652
Body mass index	14:50587404_T_C	20:10654563_A_C	-0.0866291	0.0352088
Body mass index	14:50587404_T_C	2:39225283_C_T	-0.0158966	0.631746
Body mass index	14:50587404_T_C	3:141298124_G_T	-0.0222992	0.22976
Body mass index	14:50614067_T_G	10:112776307_T_C	-0.0121158	0.756002
Body mass index	14:50614067_T_G	12:112926374_G_A	-0.00857443	0.832724
Body mass index	14:50614067_T_G	14:50587404_T_C	-0.0698469	0.0723231
Body mass index	14:50614067_T_G	14:50650790_T_C	0.0574974	0.229409
Body mass index	14:50614067_T_G	15:48820068_T_C	-0.0384841	0.300976
Body mass index	14:50614067_T_G	19:50138143_A_C	0.063445	0.0597919
Body mass index	14:50614067_T_G	20:10654563_A_C	0.0175065	0.81658
Body mass index	14:50614067_T_G	2:39225283_C_T	0.0338208	0.583112
Body mass index	14:50614067_T_G	3:141298124_G_T	0.011793	0.730926
Body mass index	14:50650790_T_C	10:112776307_T_C	-0.00752606	0.691659
Body mass index	14:50650790_T_C	12:112926374_G_A	-0.00069998	0.971608
Body mass index	14:50650790_T_C	14:50587404_T_C	-0.000296374	0.987479
Body mass index	14:50650790_T_C	14:50614067_T_G	0.0574974	0.229409
Body mass index	14:50650790_T_C	15:48820068_T_C	-0.00245415	0.882988
Body mass index	14:50650790_T_C	19:50138143_A_C	-0.022809	0.165631
Body mass index	14:50650790_T_C	20:10654563_A_C	-0.0140113	0.705489
Body mass index	14:50650790_T_C	2:39225283_C_T	-0.0084931	0.77657
Body mass index	14:50650790_T_C	3:141298124_G_T	-0.0223438	0.181174
Body mass index	15:48820068_T_C	10:112776307_T_C	-0.000386039	0.983467
Body mass index	15:48820068_T_C	12:112926374_G_A	0.00136302	0.943769
Body mass index	15:48820068_T_C	14:50587404_T_C	-0.00300979	0.871111
Body mass index	15:48820068_T_C	14:50614067_T_G	-0.0384841	0.300976
Body mass index	15:48820068_T_C	14:50650790_T_C	-0.00245415	0.882988
Body mass index	15:48820068_T_C	19:50138143_A_C	0.00294119	0.855466
Body mass index	15:48820068_T_C	20:10654563_A_C	-0.0149509	0.679677
Body mass index	15:48820068_T_C	2:39225283_C_T	0.0409979	0.162187
Body mass index	15:48820068_T_C	3:141298124_G_T	0.016167	0.323532
Body mass index	19:50138143_A_C	10:112776307_T_C	-0.0107867	0.557628
Body mass index	19:50138143_A_C	12:112926374_G_A	-0.0329645	0.0847252
Body mass index	19:50138143_A_C	14:50587404_T_C	-0.00873397	0.633652
Body mass index	19:50138143_A_C	14:50614067_T_G	0.063445	0.0597919
Body mass index	19:50138143_A_C	14:50650790_T_C	-0.022809	0.165631
Body mass index	19:50138143_A_C	15:48820068_T_C	0.00294119	0.855466
Body mass index	19:50138143_A_C	20:10654563_A_C	-0.0590406	0.0970172
Body mass index	19:50138143_A_C	2:39225283_C_T	0.0103048	0.722906
Body mass index	19:50138143_A_C	3:141298124_G_T	-0.0106799	0.50891
Body mass index	20:10654563_A_C	10:112776307_T_C	0.0649339	0.118137
Body mass index	20:10654563_A_C	12:112926374_G_A	-0.00990842	0.817461
Body mass index	20:10654563_A_C	14:50587404_T_C	-0.0866291	0.0352088
Body mass index	20:10654563_A_C	14:50614067_T_G	0.0175065	0.81658
Body mass index	20:10654563_A_C	14:50650790_T_C	-0.0140113	0.705489
Body mass index	20:10654563_A_C	15:48820068_T_C	-0.0149509	0.679677
Body mass index	20:10654563_A_C	19:50138143_A_C	-0.0590406	0.0970172
Body mass index	20:10654563_A_C	2:39225283_C_T	0.0570306	0.37658
Body mass index	20:10654563_A_C	3:141298124_G_T	0.0479501	0.185046
Body mass index	2:39225283_C_T	10:112776307_T_C	-0.00165961	0.96044
Body mass index	2:39225283_C_T	12:112926374_G_A	-0.00618971	0.858246
Body mass index	2:39225283_C_T	14:50587404_T_C	-0.0158966	0.631746
Body mass index	2:39225283_C_T	14:50614067_T_G	0.0338208	0.583112
Body mass index	2:39225283_C_T	14:50650790_T_C	-0.0084931	0.77657
Body mass index	2:39225283_C_T	15:48820068_T_C	0.0409979	0.162187
Body mass index	2:39225283_C_T	19:50138143_A_C	0.0103048	0.722906
Body mass index	2:39225283_C_T	20:10654563_A_C	0.0570306	0.37658
Body mass index	2:39225283_C_T	3:141298124_G_T	0.0642546	0.0293473
Body mass index	3:141298124_G_T	10:112776307_T_C	0.00019152	0.991833
Body mass index	3:141298124_G_T	12:112926374_G_A	0.00810396	0.675623
Body mass index	3:141298124_G_T	14:50587404_T_C	-0.0222992	0.22976
Body mass index	3:141298124_G_T	14:50614067_T_G	0.011793	0.730926
Body mass index	3:141298124_G_T	14:50650790_T_C	-0.0223438	0.181174
Body mass index	3:141298124_G_T	15:48820068_T_C	0.016167	0.323532
Body mass index	3:141298124_G_T	19:50138143_A_C	-0.0106799	0.50891
Body mass index	3:141298124_G_T	20:10654563_A_C	0.0479501	0.185046
Body mass index	3:141298124_G_T	2:39225283_C_T	0.0642546	0.0293473
