# Supplementary material for: A phenome-wide association study of 26 mendelian genes reveals phenotypic expressivity of common and rare variants within the general population
Source: PLoS Genet. 2020 Nov 23;16(11):e1008802. doi: 10.1371/journal.pgen.1008802 (PMC7735621; doi:10.1371/journal.pgen.1008802)
Supplement: S9 Table — (XLSX) [file pgen.1008802.s009.xlsx]

## Sheet: Supplementary table 9
Table S9: Association between all SNPS and all phenotypes
Syndromic diseases	HPOterm	HPO label	rsid	Gene	CHROM	POS	REF	ALT	ALT_FREQ	MACH_R2	ALT Case count	ALT Control count	total	BETA	SE	P	molecular_consequence for the clinvar SNPs	clinical_significance	Associated traits
DIGEORGE syndrome	HP0000821	Hypothyroidism	rs11066309	PTPN11	12	112883476	G	A	0.406943	0.994985	17746.4	256695	337198	0.171201	0.0105789	6.61738e-59
DIGEORGE syndrome	HP0000821	Hypothyroidism	rs11066320	PTPN11	12	112906415	A	G	0.576505	0.993501	21495.9	367297	337198	-0.162965	0.0105528	8.42583e-54
DIGEORGE syndrome	HP0000821	Hypothyroidism	12:112871372_A_G	PTPN11	12	112871372	A	G	0.424661	0.998405	18388	268002	337198	0.161711	0.0105237	2.74813e-53
Alagille syndrome, DIGEORGE syndrome, Noonan syndrome, Marfan syndrome	HP0005117	Elevated diastolic blood pressure	rs11066309	PTPN11	12	112883476	G	A	0.406856	0.99496	-	-	334777	0.280343	0.0246783	6.70622e-30
Alagille syndrome, DIGEORGE syndrome, Noonan syndrome, Marfan syndrome	HP0005117	Elevated diastolic blood pressure	rs11066320	PTPN11	12	112906415	A	G	0.576579	0.993474	-	-	334777	-0.270466	0.0245542	3.27006e-28
Alagille syndrome, DIGEORGE syndrome, Noonan syndrome, Marfan syndrome	HP0005117	Elevated diastolic blood pressure	12:112871372_A_G	PTPN11	12	112871372	A	G	0.424587	0.998366	-	-	334777	0.26893	0.0244851	4.64534e-28
DIGEORGE syndrome, Noonan syndrome,Marfan syndrome	HP0000002	Abnormality of body height	rs589668	FBN1	15	48835935	C	T	0.247997	0.997153	-	-	334227	0.000426539	3.95003e-05	3.5392e-27
DIGEORGE syndrome, Noonan syndrome,Marfan syndrome	HP0000002	Abnormality of body height	rs7184016	FBN1	15	48810499	G	T	0.244202	0.996575	-	-	334227	0.000427336	3.97171e-05	5.40032e-27
DIGEORGE syndrome, Noonan syndrome,Marfan syndrome	HP0000002	Abnormality of body height	rs4775762	FBN1	15	48744005	T	C	0.774679	0.997629	-	-	334227	-0.000432059	4.08158e-05	3.50937e-26
DIGEORGE syndrome, Noonan syndrome,Marfan syndrome	HP0000002	Abnormality of body height	rs1678979	FBN1	15	48896830	T	C	0.246115	1.00002	-	-	334227	0.000417585	3.95461e-05	4.63828e-26
DIGEORGE syndrome, Noonan syndrome,Marfan syndrome	HP0000002	Abnormality of body height	rs645509	FBN1	15	48901389	T	C	0.246168	1.00007	-	-	334227	0.000416564	3.95424e-05	6.03879e-26
DIGEORGE syndrome, Noonan syndrome,Marfan syndrome	HP0000002	Abnormality of body height	rs585256	FBN1		48899745	A	G	0.246169	1.00028	-	-	334227	0.000416421	3.95382e-05	6.20108e-26
DIGEORGE syndrome, Noonan syndrome,Marfan syndrome	HP0000002	Abnormality of body height	rs1354738	FBN1	15	48883696	T	C	0.246267	0.998612	-	-	334227	0.000416414	3.95659e-05	6.7186e-26
DIGEORGE syndrome, Noonan syndrome,Marfan syndrome	HP0000002	Abnormality of body height	rs612617	FBN1	15	48906577	A	G	0.245953	0.99898	-	-	334227	0.000416237	3.95755e-05	7.24017e-26
DIGEORGE syndrome, Noonan syndrome,Marfan syndrome	HP0000002	Abnormality of body height	rs2437948	FBN1	15	48849728	C	T	0.24612	0.997355	-	-	334227	0.000416206	3.95984e-05	7.78593e-26
DIGEORGE syndrome, Noonan syndrome,Marfan syndrome	HP0000002	Abnormality of body height	rs7183203	FBN1	15	48870456	C	T	0.751314	0.993526	-	-	334227	-0.000415177	3.9536e-05	8.60409e-26
DIGEORGE syndrome, Noonan syndrome,Marfan syndrome	HP0000002	Abnormality of body height	rs1506524	FBN1	15	48888988	A	T	0.246759	0.99835	-	-	334227	0.000414975	3.95446e-05	9.3034e-26
DIGEORGE syndrome, Noonan syndrome,Marfan syndrome	HP0000002	Abnormality of body height	rs2448485	FBN1	15	48859733	A	G	0.246344	0.997473	-	-	334227	0.000414892	3.95842e-05	1.06308e-25
DIGEORGE syndrome, Noonan syndrome,Marfan syndrome	HP0000002	Abnormality of body height	15:48720271_C_T	FBN1	15	48720271	C	T	0.774231	0.999075	-	-	334227	-0.000427194	4.07581e-05	1.06371e-25
DIGEORGE syndrome, Noonan syndrome,Marfan syndrome	HP0000002	Abnormality of body height	rs626492	FBN1	15	48843598	C	T	0.251756	0.997352	-	-	334227	0.000411475	3.92992e-05	1.1934e-25
DIGEORGE syndrome, Noonan syndrome,Marfan syndrome	HP0000002	Abnormality of body height	rs2413906	FBN1	15	48770580	A	G	0.247575	0.994964	-	-	334227	0.000413942	3.95665e-05	1.30397e-25
DIGEORGE syndrome, Noonan syndrome,Marfan syndrome	HP0000002	Abnormality of body height	rs11070644	FBN1	15	48784497	T	C	0.247838	0.994966	-	-	334227	0.000413225	3.95523e-05	1.51707e-25
DIGEORGE syndrome, Noonan syndrome,Marfan syndrome	HP0000002	Abnormality of body height	rs35026266	FBN1	15	48769044	C	T	0.247504	0.994965	-	-	334227	0.000413361	3.95703e-05	1.53835e-25
DIGEORGE syndrome, Noonan syndrome,Marfan syndrome	HP0000002	Abnormality of body height	rs924816	FBN1	15	48897416	G	A	0.246162	0.999513	-	-	334227	0.000412354	3.95535e-05	1.91955e-25
DIGEORGE syndrome, Noonan syndrome,Marfan syndrome	HP0000002	Abnormality of body height	rs11634866	FBN1	15	48774288	A	G	0.247382	0.994993	-	-	334227	0.000412521	3.95762e-05	1.95512e-25
DIGEORGE syndrome, Noonan syndrome,Marfan syndrome	HP0000002	Abnormality of body height	rs140605	FBN1	15	48789634	T	C	0.24759	0.995415	-	-	334227	0.000411987	3.95567e-05	2.13512e-25	NM_000138.4:c.2168-46A>G:intron variant	Benign	not specified;NOT SPECIFIED
DIGEORGE syndrome, Noonan syndrome,Marfan syndrome	HP0000002	Abnormality of body height	rs8041668	FBN1	15	48835355	T	C	0.748368	0.997091	-	-	334227	-0.000409306	3.93108e-05	2.20415e-25
DIGEORGE syndrome, Noonan syndrome,Marfan syndrome	HP0000002	Abnormality of body height	rs9806163	FBN1	15	48803839	T	C	0.247589	0.996094	-	-	334227	0.000411641	3.95434e-05	2.25547e-25
DIGEORGE syndrome, Noonan syndrome,Marfan syndrome	HP0000002	Abnormality of body height	rs16961062	FBN1	15	48803919	T	G	0.247474	0.996154	-	-	334227	0.000411663	3.95484e-05	2.27391e-25
DIGEORGE syndrome, Noonan syndrome,Marfan syndrome	HP0000002	Abnormality of body height	rs56686382	FBN1	15	48766250	G	C	0.247366	0.994902	-	-	334227	0.000411671	3.95789e-05	2.46784e-25
DIGEORGE syndrome, Noonan syndrome,Marfan syndrome	HP0000002	Abnormality of body height	rs755251	FBN1	15	48812020	A	G	0.247554	0.996568	-	-	334227	0.000411169	3.95358e-05	2.50378e-25
DIGEORGE syndrome, Noonan syndrome,Marfan syndrome	HP0000002	Abnormality of body height	rs61364280	FBN1	15	48764391	C	G	0.248134	0.994995	-	-	334227	0.00041106	3.95355e-05	2.57495e-25
DIGEORGE syndrome, Noonan syndrome,Marfan syndrome	HP0000002	Abnormality of body height	rs7164277	FBN1	15	48799348	T	C	0.247701	0.995812	-	-	334227	0.00041098	3.95429e-05	2.68453e-25
DIGEORGE syndrome, Noonan syndrome,Marfan syndrome	HP0000002	Abnormality of body height	rs11070641	FBN1	15	48701029	C	T	0.773732	0.9907	-	-	334227	-0.000424909	4.08983e-05	2.79523e-25	NM_000138.4:c.*2158G>A:3 prime UTR variant	Benign	Acromicric dysplasia;Acromicric Dysplasia;Ectopia lentis;Ectopia Lentis;Stiff skin syndrome;Stiff Skin Syndrome;MASS syndrome;MASS Syndrome;Thoracic aortic aneurysm and aortic dissection;Thoracic Aortic Aneurysms and Aortic Dissections;Weill-Marchesani syndrome;Weill-Marchesani Syndrome;Geleophysic dysplasia;Geleophysic Dysplasia;Marfan syndrome;Marfan Syndrome
DIGEORGE syndrome, Noonan syndrome,Marfan syndrome	HP0000002	Abnormality of body height	rs2306352	FBN1	15	48805637	G	A	0.247333	0.996215	-	-	334227	0.000410729	3.95546e-05	2.96324e-25
DIGEORGE syndrome, Noonan syndrome,Marfan syndrome	HP0000002	Abnormality of body height	rs8036173	FBN1	15	48820068	T	C	0.2478	0.996963	-	-	334227	0.000410084	3.95149e-05	3.15106e-25
DIGEORGE syndrome, Noonan syndrome,Marfan syndrome	HP0000002	Abnormality of body height	rs2433394	FBN1	15	48753624	C	A	0.749764	0.997882	-	-	334227	-0.000408449	3.93675e-05	3.24165e-25
DIGEORGE syndrome, Noonan syndrome,Marfan syndrome	HP0000002	Abnormality of body height	rs9652450	FBN1	15	48792444	A	G	0.247483	0.995502	-	-	334227	0.000409992	3.95606e-05	3.66115e-25
DIGEORGE syndrome, Noonan syndrome,Marfan syndrome	HP0000002	Abnormality of body height	rs2466792	FBN1	15	48753145	C	A	0.749739	0.998174	-	-	334227	-0.000407872	3.93605e-05	3.70545e-25
DIGEORGE syndrome, Noonan syndrome,Marfan syndrome	HP0000002	Abnormality of body height	rs2555470	FBN1	15	48747440	C	T	0.749758	0.998553	-	-	334227	-0.000407776	3.9354e-05	3.73466e-25
DIGEORGE syndrome, Noonan syndrome,Marfan syndrome	HP0000002	Abnormality of body height	rs2245752	FBN1	15	48744489	C	A	0.749828	0.998357	-	-	334227	-0.000407664	3.93615e-05	3.9269e-25
DIGEORGE syndrome, Noonan syndrome,Marfan syndrome	HP0000002	Abnormality of body height	rs2620361	FBN1	15	48754122	G	T	0.749734	0.998097	-	-	334227	-0.00040756	3.93618e-05	4.04021e-25
DIGEORGE syndrome, Noonan syndrome,Marfan syndrome	HP0000002	Abnormality of body height	rs2725550	FBN1	15	48745322	G	A	0.749765	0.998579	-	-	334227	-0.00040746	3.93539e-05	4.05965e-25
DIGEORGE syndrome, Noonan syndrome,Marfan syndrome	HP0000002	Abnormality of body height	rs1812873	FBN1	15	48750520	C	A	0.749724	0.99834	-	-	334227	-0.000407153	3.93565e-05	4.43539e-25
DIGEORGE syndrome, Noonan syndrome,Marfan syndrome	HP0000002	Abnormality of body height	rs8029993	FBN1	15	48740097	C	T	0.749777	0.998363	-	-	334227	-0.000406991	3.93586e-05	4.65806e-25
DIGEORGE syndrome, Noonan syndrome,Marfan syndrome	HP0000002	Abnormality of body height	rs10519177	FBN1	15	48757195	A	G	0.25001	0.997994	-	-	334227	0.000406932	3.93772e-05	4.97804e-25
DIGEORGE syndrome, Noonan syndrome,Marfan syndrome	HP0000002	Abnormality of body height	rs2303502	FBN1	15	48736684	A	T	0.750054	0.998847	-	-	334227	-0.000406586	3.93636e-05	5.25677e-25
DIGEORGE syndrome, Noonan syndrome,Marfan syndrome	HP0000002	Abnormality of body height	rs7171359	FBN1	15	48757460	T	C	0.250002	0.998014	-	-	334227	0.000406725	3.93773e-05	5.25948e-25
DIGEORGE syndrome, Noonan syndrome,Marfan syndrome	HP0000002	Abnormality of body height	rs7164585	FBN1	15	48827144	T	C	0.247575	0.997128	-	-	334227	0.000407922	3.95235e-05	5.71197e-25
DIGEORGE syndrome, Noonan syndrome,Marfan syndrome	HP0000002	Abnormality of body height	rs2303500	FBN1	15	48739274	A	G	0.750077	0.998816	-	-	334227	-0.000406279	3.93654e-05	5.72942e-25
DIGEORGE syndrome, Noonan syndrome,Marfan syndrome	HP0000002	Abnormality of body height	rs1426718	FBN1	15	48733625	C	T	0.750087	0.998895	-	-	334227	-0.000406126	3.93644e-05	5.94972e-25
DIGEORGE syndrome, Noonan syndrome,Marfan syndrome	HP0000002	Abnormality of body height	rs4774517	FBN1	15	48759291	G	T	0.2498	0.997732	-	-	334227	0.000406236	3.93933e-05	6.25316e-25
DIGEORGE syndrome, Noonan syndrome,Marfan syndrome	HP0000002	Abnormality of body height	rs1807301	FBN1	15	48910240	A	G	0.249932	0.996519	-	-	334227	0.00040631	3.94114e-05	6.44251e-25
DIGEORGE syndrome, Noonan syndrome,Marfan syndrome	HP0000002	Abnormality of body height	rs714290	FBN1	15	48751329	C	G	0.766564	0.995779	-	-	334227	-0.000411457	4.03493e-05	2.05379e-24
DIGEORGE syndrome, Noonan syndrome,Marfan syndrome	HP0000002	Abnormality of body height	rs657635	FBN1	15	48882966	A	C	0.250114	0.998357	-	-	334227	0.000400996	3.93665e-05	2.30313e-24
DIGEORGE syndrome, Noonan syndrome,Marfan syndrome	HP0000002	Abnormality of body height	rs9806595	FBN1	15	48755168	T	C	0.232685	0.996682	-	-	334227	0.000410908	4.03765e-05	2.53496e-24
DIGEORGE syndrome, Noonan syndrome,Marfan syndrome	HP0000002	Abnormality of body height	rs9920570	FBN1	15	48715448	A	G	0.750582	0.998044	-	-	334227	-0.00039964	3.94077e-05	3.65692e-24
DIGEORGE syndrome, Noonan syndrome,Marfan syndrome	HP0000002	Abnormality of body height	rs1467953	FBN1	15	48714838	T	G	0.750613	0.997982	-	-	334227	-0.000399469	3.94105e-05	3.8512e-24
DIGEORGE syndrome, Noonan syndrome,Marfan syndrome	HP0000002	Abnormality of body height	rs12916536	FBN1	15	48706571	A	G	0.751567	0.995803	-	-	334227	-0.000400137	3.95046e-05	4.14719e-24
DIGEORGE syndrome, Noonan syndrome,Marfan syndrome	HP0000002	Abnormality of body height	rs16960901	FBN1	15	48705206	T	C	0.751774	0.995325	-	-	334227	-0.000399596	3.9525e-05	5.03144e-24
DIGEORGE syndrome, Noonan syndrome,Marfan syndrome	HP0000002	Abnormality of body height	rs28481454	FBN1	15	48697676	G	A	0.742564	0.984516	-	-	334227	-0.000395541	3.92626e-05	7.2384e-24
DIGEORGE syndrome, Noonan syndrome,Marfan syndrome	HP0000002	Abnormality of body height	rs920184	FBN1	15	48892939	C	T	0.249915	0.998595	-	-	334227	0.000396516	3.93726e-05	7.49176e-24
DIGEORGE syndrome, Noonan syndrome,Marfan syndrome	HP0000002	Abnormality of body height	15:48728634_C_T	FBN1	15	48728634	C	T	0.750138	1.0011	-	-	334227	-0.000395923	3.93238e-05	7.69114e-24
DIGEORGE syndrome, Noonan syndrome,Marfan syndrome	HP0000002	Abnormality of body height	rs28421836	FBN1	15	48696730	A	C	0.743323	0.980323	-	-	334227	-0.000396323	3.93841e-05	8.1132e-24
DIGEORGE syndrome, Noonan syndrome,Marfan syndrome	HP0000002	Abnormality of body height	rs2013984	FBN1	15	48698503	T	C	0.763006	0.984547	-	-	334227	-0.000405137	4.03664e-05	1.06168e-23
DIGEORGE syndrome, Noonan syndrome,Marfan syndrome	HP0000002	Abnormality of body height	rs363832	FBN1	15	48720526	G	C	0.768692	0.996727	-	-	334227	-0.000405485	4.04595e-05	1.22969e-23	NM_000138.4:c.6997+17C>G:intron variant	Benign	not specified;not specified;NOT SPECIFIED
DIGEORGE syndrome, Noonan syndrome,Marfan syndrome	HP0000002	Abnormality of body height	rs4775760	FBN1	15	48701612	A	C	0.767132	0.991966	-	-	334227	-0.000404707	4.04621e-05	1.503e-23	NM_000138.4:c.*1575T>G:3 prime UTR variant	Benign	MASS syndrome;MASS Syndrome;Ectopia lentis;Ectopia Lentis;Acromicric dysplasia;Acromicric Dysplasia;Stiff skin syndrome;Stiff Skin Syndrome;Geleophysic dysplasia;Geleophysic Dysplasia;Thoracic aortic aneurysm and aortic dissection;Thoracic Aortic Aneurysms and Aortic Dissections;Weill-Marchesani syndrome;Weill-Marchesani Syndrome;Marfan syndrome;Marfan Syndrome
DIGEORGE syndrome, Noonan syndrome,Marfan syndrome	HP0000002	Abnormality of body height	rs611483	FBN1	15	48926415	G	A	0.746454	0.993712	-	-	334227	-0.000387766	3.92797e-05	5.55064e-23
DIGEORGE syndrome, Noonan syndrome,Marfan syndrome	HP0000002	Abnormality of body height	rs2437946	FBN1	15	48926002	G	A	0.253383	0.993344	-	-	334227	0.000386701	3.92952e-05	7.55585e-23
DIGEORGE syndrome, Noonan syndrome,Marfan syndrome	HP0000002	Abnormality of body height	rs2247876	FBN1	15	48931451	T	C	0.25376	0.992438	-	-	334227	0.00038585	3.92944e-05	9.35171e-23
DIGEORGE syndrome, Noonan syndrome,Marfan syndrome	HP0000002	Abnormality of body height	rs1042078	FBN1	15	48702873	G	A	0.729645	0.989619	-	-	334227	-0.000331437	3.85516e-05	8.20048e-18	NM_000138.4:c.*314C>T:3 prime UTR variant	Benign	Stiff skin syndrome;Stiff Skin Syndrome;Geleophysic dysplasia;Geleophysic Dysplasia;Weill-Marchesani syndrome;Weill-Marchesani Syndrome;Ectopia lentis;Ectopia Lentis;MASS syndrome;MASS Syndrome;Marfan syndrome;Marfan Syndrome;Acromicric dysplasia;Acromicric Dysplasia;Thoracic aortic aneurysm and aortic dissection;Thoracic Aortic Aneurysms and Aortic Dissections
DIGEORGE syndrome, Noonan syndrome,Marfan syndrome	HP0000002	Abnormality of body height	rs10851468	FBN1	15	48772936	A	G	0.300012	0.991733	-	-	334227	0.000317242	3.73292e-05	1.92836e-17
DIGEORGE syndrome, Noonan syndrome,Marfan syndrome	HP0000002	Abnormality of body height	rs683282	FBN1	15	48847733	T	C	0.307223	0.99043	-	-	334227	0.000314946	3.71052e-05	2.11231e-17
DIGEORGE syndrome, Noonan syndrome,Marfan syndrome	HP0000002	Abnormality of body height	rs28730795	FBN1	15	48765044	T	G	0.300647	0.98658	-	-	334227	0.000316571	3.7404e-05	2.60377e-17
Alagille syndrome, DIGEORGE syndrome, Noonan syndrome, Marfan syndrome	HP0005117	Elevated diastolic blood pressure	rs889509	JAG1	20	10624190	A	G	0.417269	0.978041	-	-	334777	-0.207702	0.0248009	5.5532e-17
DIGEORGE syndrome, Noonan syndrome,Marfan syndrome	HP0000002	Abnormality of body height	rs598029	FBN1	15	48834860	A	G	0.308242	0.991833	-	-	334227	0.000309296	3.70436e-05	6.88063e-17
DIGEORGE syndrome, Noonan syndrome,Marfan syndrome	HP0000002	Abnormality of body height	rs28730794	FBN1	15	48765033	A	C	0.305813	0.984236	-	-	334227	0.000309726	3.72681e-05	9.54416e-17
DIGEORGE syndrome, Noonan syndrome,Marfan syndrome	HP0000002	Abnormality of body height	rs682938	FBN1	15	48864367	A	G	0.301876	0.994322	-	-	334227	0.000308318	3.72165e-05	1.19103e-16
DIGEORGE syndrome, Noonan syndrome,Marfan syndrome	HP0000002	Abnormality of body height	rs6493328	FBN1	15	48819502	G	A	0.304261	0.991638	-	-	334227	0.000307981	3.71816e-05	1.20408e-16
DIGEORGE syndrome, Noonan syndrome,Marfan syndrome	HP0000002	Abnormality of body height	rs10519174	FBN1	15	48734624	G	A	0.694733	0.993854	-	-	334227	-0.000306007	3.71062e-05	1.63285e-16
DIGEORGE syndrome, Noonan syndrome,Marfan syndrome	HP0000002	Abnormality of body height	rs11635140	FBN1	15	48782563	T	C	0.30864	0.985497	-	-	334227	0.000302121	3.71492e-05	4.21457e-16
DIGEORGE syndrome, Noonan syndrome,Marfan syndrome	HP0000002	Abnormality of body height	rs1678978	FBN1	15	48876157	C	T	0.305344	0.995166	-	-	334227	0.000299577	3.70806e-05	6.54774e-16
DIGEORGE syndrome, Noonan syndrome,Marfan syndrome	HP0000002	Abnormality of body height	rs8034591	FBN1	15	48724768	C	T	0.695046	0.995242	-	-	334227	-0.000299603	3.70903e-05	6.62294e-16
DIGEORGE syndrome, Noonan syndrome,Marfan syndrome	HP0000002	Abnormality of body height	rs12441775	FBN1	15	48850657	C	G	0.693632	0.991499	-	-	334227	-0.000298591	3.71137e-05	8.63063e-16
DIGEORGE syndrome, Noonan syndrome,Marfan syndrome	HP0000002	Abnormality of body height	rs11635605	FBN1	15	48786917	C	T	0.0952158	0.992827	-	-	334227	0.000468498	5.8247e-05	8.77413e-16
DIGEORGE syndrome, Noonan syndrome,Marfan syndrome	HP0000002	Abnormality of body height	rs6493325	FBN1	15	48787245	T	C	0.0953833	0.992251	-	-	334227	0.000468174	5.82182e-05	8.88732e-16
DIGEORGE syndrome, Noonan syndrome,Marfan syndrome	HP0000002	Abnormality of body height	rs111297611	FBN1	15	48810941	T	A	0.095204	0.994222	-	-	334227	0.000467506	5.82094e-05	9.664e-16
DIGEORGE syndrome, Noonan syndrome,Marfan syndrome	HP0000002	Abnormality of body height	rs113741266	FBN1	15	48795436	G	C	0.0952044	0.993105	-	-	334227	0.000467623	5.82421e-05	9.86244e-16
DIGEORGE syndrome, Noonan syndrome,Marfan syndrome	HP0000002	Abnormality of body height	rs75225368	FBN1	15	48785206	C	T	0.0951924	0.992866	-	-	334227	0.000467217	5.82524e-05	1.05593e-15
DIGEORGE syndrome, Noonan syndrome,Marfan syndrome	HP0000002	Abnormality of body height	rs77360718	FBN1	15	48793615	C	T	0.0951741	0.993017	-	-	334227	0.000467158	5.82529e-05	1.06527e-15
DIGEORGE syndrome, Noonan syndrome,Marfan syndrome	HP0000002	Abnormality of body height	rs73394203	FBN1	15	48804722	G	C	0.0952903	0.993782	-	-	334227	0.000466099	5.81991e-05	1.16291e-15
DIGEORGE syndrome, Noonan syndrome,Marfan syndrome	HP0000002	Abnormality of body height	rs6493327	FBN1	15	48809428	G	A	0.0952744	0.994187	-	-	334227	0.000465861	5.81916e-05	1.19213e-15
DIGEORGE syndrome, Noonan syndrome,Marfan syndrome	HP0000002	Abnormality of body height	rs11638586	FBN1	15	48772843	T	C	0.0952436	0.99224	-	-	334227	0.000466082	5.82566e-05	1.2431e-15
DIGEORGE syndrome, Noonan syndrome,Marfan syndrome	HP0000002	Abnormality of body height	rs668842	FBN1	15	48891965	C	T	0.305436	0.995311	-	-	334227	0.000296616	3.70749e-05	1.2437e-15
DIGEORGE syndrome, Noonan syndrome,Marfan syndrome	HP0000002	Abnormality of body height	rs16961065	FBN1	15	48806539	C	T	0.0952831	0.993814	-	-	334227	0.000465142	5.82002e-05	1.33063e-15
DIGEORGE syndrome, Noonan syndrome,Marfan syndrome	HP0000002	Abnormality of body height	rs8034829	FBN1	15	48806027	T	C	0.0952855	0.993845	-	-	334227	0.000465063	5.81986e-05	1.34297e-15
DIGEORGE syndrome, Noonan syndrome,Marfan syndrome	HP0000002	Abnormality of body height	rs7170686	FBN1	15	48821350	G	A	0.0952901	0.992612	-	-	334227	0.000465186	5.82334e-05	1.3724e-15
DIGEORGE syndrome, Noonan syndrome,Marfan syndrome	HP0000002	Abnormality of body height	rs11634611	FBN1	15	48814297	G	A	0.0952608	0.994372	-	-	334227	0.000464688	5.81899e-05	1.40144e-15
DIGEORGE syndrome, Noonan syndrome,Marfan syndrome	HP0000002	Abnormality of body height	rs59343375	FBN1	15	48819125	C	T	0.0953727	0.994763	-	-	334227	0.00046398	5.81481e-05	1.47653e-15
DIGEORGE syndrome, Noonan syndrome,Marfan syndrome	HP0000002	Abnormality of body height	rs57829342	FBN1	15	48808830	T	C	0.0953495	0.993928	-	-	334227	0.000463219	5.81785e-05	1.69775e-15
DIGEORGE syndrome, Noonan syndrome,Marfan syndrome	HP0000002	Abnormality of body height	rs79307111	FBN1	15	48741401	G	A	0.0921857	0.995673	-	-	334227	0.000469744	5.90138e-05	1.72712e-15
DIGEORGE syndrome, Noonan syndrome,Marfan syndrome	HP0000002	Abnormality of body height	rs77105137	FBN1	15	48755472	G	A	0.0920934	0.995085	-	-	334227	0.000470063	5.90578e-05	1.73441e-15	NM_000138.4:c.5066-35C>T:intron variant	Benign	not specified;NOT SPECIFIED
DIGEORGE syndrome, Noonan syndrome,Marfan syndrome	HP0000002	Abnormality of body height	rs595244	FBN1	15	48840835	C	T	0.0960106	0.995992	-	-	334227	0.000460774	5.79394e-05	1.8307e-15
DIGEORGE syndrome, Noonan syndrome,Marfan syndrome	HP0000002	Abnormality of body height	rs685091	FBN1	15	48848130	T	C	0.0962283	0.996278	-	-	334227	0.000459825	5.78726e-05	1.94051e-15
DIGEORGE syndrome, Noonan syndrome,Marfan syndrome	HP0000002	Abnormality of body height	rs1561207	FBN1	15	48858971	G	T	0.0958728	0.99642	-	-	334227	0.000460543	5.7964e-05	1.94272e-15
DIGEORGE syndrome, Noonan syndrome,Marfan syndrome	HP0000002	Abnormality of body height	rs1818275	FBN1	15	48883939	C	T	0.903963	0.998916	-	-	334227	-0.000459569	5.78475e-05	1.95575e-15
DIGEORGE syndrome, Noonan syndrome,Marfan syndrome	HP0000002	Abnormality of body height	rs2456475	FBN1	15	48885877	G	A	0.0960184	0.999241	-	-	334227	0.00045852	5.78432e-05	2.25275e-15
DIGEORGE syndrome, Noonan syndrome,Marfan syndrome	HP0000002	Abnormality of body height	rs8026752	FBN1	15	48823770	A	G	0.0957866	0.994928	-	-	334227	0.000459902	5.80308e-05	2.286e-15
DIGEORGE syndrome, Noonan syndrome,Marfan syndrome	HP0000002	Abnormality of body height	rs2466790	FBN1	15	48899399	G	A	0.096029	0.998855	-	-	334227	0.000458363	5.78512e-05	2.32315e-15
DIGEORGE syndrome, Noonan syndrome,Marfan syndrome	HP0000002	Abnormality of body height	15:48914775_T_C	FBN1	15	48914775	T	C	0.0962101	0.999115	-	-	334227	0.00045785	5.77953e-05	2.34557e-15
DIGEORGE syndrome, Noonan syndrome,Marfan syndrome	HP0000002	Abnormality of body height	rs1678981	FBN1	15	48900097	C	T	0.096017	0.998713	-	-	334227	0.000458158	5.78586e-05	2.40952e-15
DIGEORGE syndrome, Noonan syndrome,Marfan syndrome	HP0000002	Abnormality of body height	rs1678982	FBN1	15	48901420	C	G	0.0960654	0.998368	-	-	334227	0.000457803	5.78556e-05	2.52312e-15
DIGEORGE syndrome, Noonan syndrome,Marfan syndrome	HP0000002	Abnormality of body height	rs591519	FBN1	15	48894200	A	T	0.0960528	0.998717	-	-	334227	0.000457634	5.78492e-05	2.56475e-15
DIGEORGE syndrome, Noonan syndrome,Marfan syndrome	HP0000002	Abnormality of body height	rs636178	FBN1	15	48897282	C	T	0.0959679	0.998743	-	-	334227	0.000457782	5.7871e-05	2.5737e-15
DIGEORGE syndrome, Noonan syndrome,Marfan syndrome	HP0000002	Abnormality of body height	rs1018148	FBN1	15	48903126	A	G	0.903928	0.998616	-	-	334227	-0.00045758	5.78465e-05	2.57662e-15
DIGEORGE syndrome, Noonan syndrome,Marfan syndrome	HP0000002	Abnormality of body height	rs655015	FBN1	15	48891107	T	C	0.0960317	0.998956	-	-	334227	0.000457563	5.7848e-05	2.58666e-15
DIGEORGE syndrome, Noonan syndrome,Marfan syndrome	HP0000002	Abnormality of body height	rs2455925	FBN1	15	48893649	T	C	0.0960505	0.9987	-	-	334227	0.000457329	5.78503e-05	2.6792e-15
DIGEORGE syndrome, Noonan syndrome,Marfan syndrome	HP0000002	Abnormality of body height	rs2114438	FBN1	15	48699929	T	C	0.702926	0.988553	-	-	334227	-0.000296233	3.74956e-05	2.78698e-15
DIGEORGE syndrome, Noonan syndrome,Marfan syndrome	HP0000002	Abnormality of body height	rs10744953	FBN1	15	48859966	T	C	0.903922	0.996026	-	-	334227	-0.000456785	5.79204e-05	3.11879e-15
DIGEORGE syndrome, Noonan syndrome,Marfan syndrome	HP0000002	Abnormality of body height	rs627634	FBN1	15	48879291	C	T	0.095941	0.998454	-	-	334227	0.000456301	5.78867e-05	3.21461e-15
DIGEORGE syndrome, Noonan syndrome,Marfan syndrome	HP0000002	Abnormality of body height	rs2028109	FBN1	15	48919103	A	C	0.0961019	0.998128	-	-	334227	0.000455544	5.78529e-05	3.44029e-15
DIGEORGE syndrome, Noonan syndrome,Marfan syndrome	HP0000002	Abnormality of body height	rs682737	FBN1	15	48891771	G	A	0.0960752	0.998208	-	-	334227	0.000455438	5.7858e-05	3.51068e-15
DIGEORGE syndrome, Noonan syndrome,Marfan syndrome	HP0000002	Abnormality of body height	rs625034	FBN1	15	48926202	T	C	0.0960906	0.996887	-	-	334227	0.000455545	5.7892e-05	3.58923e-15
DIGEORGE syndrome, Noonan syndrome,Marfan syndrome	HP0000002	Abnormality of body height	rs2437947	FBN1	15	48876881	T	A	0.0959369	0.99836	-	-	334227	0.000455423	5.78906e-05	3.64421e-15
DIGEORGE syndrome, Noonan syndrome,Marfan syndrome	HP0000002	Abnormality of body height	rs55999498	FBN1	15	48758527	T	C	0.0945415	0.995857	-	-	334227	0.000458204	5.83445e-05	4.06057e-15
DIGEORGE syndrome, Noonan syndrome,Marfan syndrome	HP0000002	Abnormality of body height	rs689304	FBN1	15	48922360	C	T	0.0960473	0.996957	-	-	334227	0.000454692	5.79017e-05	4.07987e-15
DIGEORGE syndrome, Noonan syndrome,Marfan syndrome	HP0000002	Abnormality of body height	rs56286136	FBN1	15	48755814	T	C	0.0945305	0.996388	-	-	334227	0.000457901	5.8332e-05	4.17564e-15
DIGEORGE syndrome, Noonan syndrome,Marfan syndrome	HP0000002	Abnormality of body height	15:48885005_A_G	FBN1	15	48885005	A	G	0.0961293	0.999499	-	-	334227	0.000453646	5.78059e-05	4.24797e-15
DIGEORGE syndrome, Noonan syndrome,Marfan syndrome	HP0000002	Abnormality of body height	rs1848050	FBN1	15	48862043	G	A	0.0966287	0.994997	-	-	334227	0.000452864	5.78027e-05	4.71537e-15
DIGEORGE syndrome, Noonan syndrome,Marfan syndrome	HP0000002	Abnormality of body height	15:48834747_T_C	FBN1	15	48834747	T	C	0.0352754	1.00027	-	-	334227	0.000719274	9.23229e-05	6.67488e-15
DIGEORGE syndrome, Noonan syndrome,Marfan syndrome	HP0000002	Abnormality of body height	rs35349206	FBN1	15	48726179	C	A	0.0946994	0.997596	-	-	334227	0.000453789	5.82501e-05	6.70116e-15
DIGEORGE syndrome, Noonan syndrome,Marfan syndrome	HP0000002	Abnormality of body height	rs363820	FBN1	15	48729030	T	C	0.0946276	0.997604	-	-	334227	0.000451943	5.82699e-05	8.78753e-15
DIGEORGE syndrome, Noonan syndrome,Marfan syndrome	HP0000002	Abnormality of body height	rs16960886	FBN1	15	48699486	G	A	0.096093	0.993766	-	-	334227	0.000444921	5.79842e-05	1.68293e-14
DIGEORGE syndrome, Noonan syndrome,Marfan syndrome	HP0000002	Abnormality of body height	rs11636344	FBN1	15	48715237	C	G	0.0954514	0.997759	-	-	334227	0.000445101	5.8041e-05	1.74165e-14
DIGEORGE syndrome, Noonan syndrome,Marfan syndrome	HP0000002	Abnormality of body height	rs2070768	FBN1	15	48937339	G	A	0.699065	0.984317	-	-	334227	-0.000283355	3.74378e-05	3.77938e-14
DIGEORGE syndrome	HP0000821	Hypothyroidism	rs11614544	PTPN11	12	112904955	A	G	0.139449	0.979704	5054.57	88989.6	337198	-0.118986	0.0158547	6.15166e-14
DIGEORGE syndrome, Noonan syndrome,Marfan syndrome	HP0000002	Abnormality of body height	rs1678983	FBN1	15	48930645	T	C	0.100242	0.996164			334227	0.000426083	5.68314e-05	6.52958e-14
DIGEORGE syndrome	HP0000821	Hypothyroidism	rs7953150	PTPN11	12	112941571	G	A	0.285983	0.998657	10748.1	182117	337198	-0.0882148	0.0117937	7.44361e-14
DIGEORGE syndrome, Noonan syndrome,Marfan syndrome	HP0000002	Abnormality of body height	rs12101348	FBN1	15	48941369	G	T	0.699798	0.979201			334227	-0.000280798	3.75619e-05	7.70325e-14
DIGEORGE syndrome	HP0000821	Hypothyroidism	rs2051801	PTPN11	12	112943197	A	G	0.285944	0.998642	10747.1	182093	337198	-0.0881353	0.0117942	7.85408e-14
DIGEORGE syndrome, Noonan syndrome,Marfan syndrome	HP0000002	Abnormality of body height	rs4775769	FBN1	15	48939888	T	G	0.907137	0.990747			334227	-0.000440537	5.89655e-05	7.9722e-14
DIGEORGE syndrome, Noonan syndrome,Marfan syndrome	HP0000002	Abnormality of body height	rs2118181	FBN1	15	48915884	T	C	0.100655	0.998283			334227	0.000422572	5.66676e-05	8.87072e-14
DIGEORGE syndrome, Noonan syndrome,Marfan syndrome	HP0000002	Abnormality of body height	rs1036477	FBN1	15	48914926	A	G	0.100673	0.998277			334227	0.000422293	5.66632e-05	9.16832e-14
Alagille syndrome, DIGEORGE syndrome, Noonan syndrome, Marfan syndrome	HP0004421	Elevated systolic blood pressure	rs6040076	JAG1	20	10658882	G	C	0.506604	0.98286			334544	-0.31225	0.0424509	1.90565e-13
DIGEORGE syndrome, Noonan syndrome,Marfan syndrome	HP0000002	Abnormality of body height	rs7174973	FBN1	15	48763754	A	G	0.0978718	0.994019			334227	0.000413858	5.75028e-05	6.15959e-13
DIGEORGE syndrome, Noonan syndrome,Marfan syndrome	HP0000002	Abnormality of body height	rs2015637	FBN1	15	48716853	T	C	0.0989939	0.997255			334227	0.000404205	5.712e-05	1.48218e-12
DIGEORGE syndrome	HP0000821	Hypothyroidism	rs73209633	PTPN11	12	112928596	A	G	0.124582	0.974351	4514.32	79503	337198	-0.117548	0.0166872	1.86529e-12
Alagille syndrome, DIGEORGE syndrome, Noonan syndrome, Marfan syndrome	HP0005117	Elevated diastolic blood pressure	20:10633313_T_C	JAG1	20	10633313	T	C	0.598814	0.998688			334777	-0.170457	0.0246892	5.0608e-12
DIGEORGE syndrome	HP0000821	Hypothyroidism	rs11066322	PTPN11	12	112922529	G	A	0.175987	0.999813	6534.03	112151	337198	-0.0954639	0.0141204	1.37299e-11
DIGEORGE syndrome	HP0000821	Hypothyroidism	rs7978851	PTPN11	12	112928451	G	A	0.175988	0.999714	6534.78	112151	337198	-0.0953137	0.0141207	1.4794e-11
Alagille syndrome, DIGEORGE syndrome, Noonan syndrome, Marfan syndrome	HP0005117	Elevated diastolic blood pressure	rs1051419	JAG1	20	10620386	A	G	0.629509	0.980562	-	-	334777	-0.170617	0.025292	1.52361e-11	NM_000214.2:c.3417T>C:synonymous variant	Benign	not specified;NOT SPECIFIED;Cardiovascular phenotype;cardiovascular phenotype;Isolated Nonsyndromic Congenital Heart Disease;Arteriohepatic dysplasia;Alagille Syndrome
DIGEORGE syndrome, Noonan syndrome,Marfan syndrome	HP0000002	Abnormality of body height	rs79973522	FBN1	15	48696347	T	C	0.107847	0.981923	-	-	334227	0.000372734	5.54208e-05	1.75231e-11
DIGEORGE syndrome	HP0000821	Hypothyroidism	rs3741983	PTPN11	12	112939853	C	T	0.179657	0.999063	6676.63	114484	337198	-0.0940713	0.0140034	1.84565e-11	NM_002834.4:c.1600-95C>T:intron variant	Benign	Noonan syndrome;Global developmental delay;Low-set nipples;Abnormality of the eye;Short stature;Broad neck;Webbed neck;Abnormality of the cardiovascular system;Abnormality of the face;Pulmonic stenosis;Short stature;Broad neck;Webbed neck;Abnormality of the face;Cryptorchidism;Hypertrophic cardiomyopathy;Low-set nipples;Phenotypic abnormality;Pulmonic stenosis;Short stature;Broad neck;Webbed neck…
Alagille syndrome, DIGEORGE syndrome, Noonan syndrome, Marfan syndrome	HP0005117	Elevated diastolic blood pressure	rs2179687	JAG1	20	10614295	A	G	0.633169	0.989951	-	-	334777	-0.167624	0.025224	3.02815e-11
DIGEORGE syndrome, Noonan syndrome,Marfan syndrome	HP0000002	Abnormality of body height	rs12901992	FBN1	15	48778216	C	G	0.139741	0.99997	-	-	334227	0.000326411	4.91293e-05	3.05921e-11
DIGEORGE syndrome, Noonan syndrome,Marfan syndrome	HP0000002	Abnormality of body height	rs34837775	FBN1	15	48784915	T	C	0.13985	1.00014	-	-	334227	0.000325186	4.91093e-05	3.55646e-11
DIGEORGE syndrome, Noonan syndrome,Marfan syndrome	HP0000002	Abnormality of body height	rs17363371	FBN1	15	48847615	C	A	0.151622	1.0003	-	-	334227	0.000314014	4.74879e-05	3.78402e-11
DIGEORGE syndrome, Noonan syndrome,Marfan syndrome	HP0000002	Abnormality of body height	rs17458846	FBN1	15	48775793	C	T	0.139468	0.999519	-	-	334227	0.000325002	4.91807e-05	3.89303e-11
DIGEORGE syndrome, Noonan syndrome,Marfan syndrome	HP0000002	Abnormality of body height	rs71467652	FBN1	15	48772462	T	C	0.140249	0.999055	-	-	334227	0.000324292	4.90773e-05	3.90728e-11
DIGEORGE syndrome, Noonan syndrome,Marfan syndrome	HP0000002	Abnormality of body height	rs16960982	FBN1	15	48769618	A	T	0.14032	0.998726	-	-	334227	0.000324141	4.9075e-05	3.98078e-11
DIGEORGE syndrome, Noonan syndrome,Marfan syndrome	HP0000002	Abnormality of body height	rs12914007	FBN1	15	48794438	T	G	0.139768	1.00053	-	-	334227	0.000324323	4.91116e-05	4.01329e-11
DIGEORGE syndrome, Noonan syndrome,Marfan syndrome	HP0000002	Abnormality of body height	rs34070783	FBN1	15	48773691	C	A	0.139442	0.999631	-	-	334227	0.000324378	4.91817e-05	4.24442e-11
DIGEORGE syndrome, Noonan syndrome,Marfan syndrome	HP0000002	Abnormality of body height	rs12915240	FBN1	15	48776647	C	A	0.138281	0.991163	-	-	334227	0.000326901	4.95651e-05	4.24755e-11
DIGEORGE syndrome, Noonan syndrome,Marfan syndrome	HP0000002	Abnormality of body height	rs12915497	FBN1	15	48776646	G	A	0.138108	0.989621	-	-	334227	0.000327319	4.96297e-05	4.25229e-11
DIGEORGE syndrome, Noonan syndrome,Marfan syndrome	HP0000002	Abnormality of body height	rs11066309	PTPN11	12	112883476	G	A	0.406988	0.994848	-	-	334227	0.000228907	3.47671e-05	4.58607e-11
Alagille syndrome, DIGEORGE syndrome, Noonan syndrome, Marfan syndrome	HP0001507	Growth abnormality	rs3821710	RASA2	3	141301451	G	A	0.402161	0.989867	-	-	328546	0.0362713	0.00551472	4.80194e-11
Alagille syndrome, DIGEORGE syndrome, Noonan syndrome, Marfan syndrome	HP0001507	Growth abnormality	rs9835593	RASA2	3	141263990	G	A	0.402165	0.998238	-	-	328546	0.0361077	0.00549153	4.86689e-11
DIGEORGE syndrome, Noonan syndrome,Marfan syndrome	HP0000002	Abnormality of body height	rs17362691	FBN1	15	48818038	A	T	0.139787	1.00187	-	-	334227	0.000322629	4.9076e-05	4.90338e-11
DIGEORGE syndrome, Noonan syndrome,Marfan syndrome	HP0000002	Abnormality of body height	rs1871485	FBN1	15	48842670	C	T	0.15152	1.0007	-	-	334227	0.000312196	4.74913e-05	4.91336e-11
Alagille syndrome, DIGEORGE syndrome, Noonan syndrome, Marfan syndrome	HP0001507	Growth abnormality	3:141217954_T_C	RASA2	3	141217954	T	C	0.402385	0.998328	-	-	328546	0.0360884	0.00549079	4.95406e-11
DIGEORGE syndrome, Noonan syndrome,Marfan syndrome	HP0000002	Abnormality of body height	rs34054358	FBN1	15	48816654	C	A	0.139781	1.00181	-	-	334227	0.000322423	4.90785e-05	5.05458e-11
DIGEORGE syndrome, Noonan syndrome,Marfan syndrome	HP0000002	Abnormality of body height	rs11857382	FBN1	15	48845722	G	A	0.15152	1.00059	-	-	334227	0.000311994	4.7494e-05	5.06883e-11
DIGEORGE syndrome, Noonan syndrome,Marfan syndrome	HP0000002	Abnormality of body height	rs11857536	FBN1	15	48846194	G	A	0.151575	1.00048	-	-	334227	0.000311942	4.74896e-05	5.08517e-11
Alagille syndrome, DIGEORGE syndrome, Noonan syndrome, Marfan syndrome	HP0001507	Growth abnormality	rs1493209	RASA2	3	141292618	G	A	0.401427	0.98959	-	-	328546	0.0362017	0.00551714	5.3288e-11
Alagille syndrome, DIGEORGE syndrome, Noonan syndrome, Marfan syndrome	HP0005117	Elevated diastolic blood pressure	14:50655357_G_C	SOS2	14	50655357	G	C	0.0110297	1.00007	-	-	334777	-0.75956	0.115801	5.41872e-11	NM_006939.3:c.572C>G:missense variant	Benign	not provided;Noonan syndrome 9
Alagille syndrome, DIGEORGE syndrome, Noonan syndrome, Marfan syndrome	HP0001507	Growth abnormality	rs13069717	RASA2	3	141234523	T	C	0.402317	0.998921	-	-	328546	0.0359784	0.00548929	5.59872e-11
Alagille syndrome, DIGEORGE syndrome, Noonan syndrome, Marfan syndrome	HP0001507	Growth abnormality	rs295320	RASA2	3	141324556	A	G	0.402237	0.986596	-	-	328546	0.0361666	0.00552366	5.85648e-11
DIGEORGE syndrome, Noonan syndrome,Marfan syndrome	HP0000002	Abnormality of body height	rs11854914	FBN1	15	48803214	G	A	0.140236	0.999768	-	-	334227	0.000321227	4.90618e-05	5.8635e-11
Alagille syndrome, DIGEORGE syndrome, Noonan syndrome, Marfan syndrome	HP0001507	Growth abnormality	rs6440013	RASA2	3	141304571	A	G	0.402599	0.98927	-	-	328546	0.0361079	0.0055154	5.88917e-11
DIGEORGE syndrome, Noonan syndrome,Marfan syndrome	HP0000002	Abnormality of body height	rs12907671	FBN1	15	48779138	G	A	0.140047	0.998841	-	-	334227	0.000321248	4.91122e-05	6.11516e-11
Alagille syndrome, DIGEORGE syndrome, Noonan syndrome, Marfan syndrome	HP0001507	Growth abnormality	rs35711802	RASA2	3	141236524	G	C	0.402318	0.99879	-	-	328546	0.0358817	0.00548967	6.31824e-11
Alagille syndrome, DIGEORGE syndrome, Noonan syndrome, Marfan syndrome	HP0001507	Growth abnormality	rs6767158	RASA2	3	141228874	C	T	0.402304	0.99891	-	-	328546	0.0358706	0.00548937	6.38904e-11
Alagille syndrome, DIGEORGE syndrome, Noonan syndrome, Marfan syndrome	HP0001507	Growth abnormality	rs11916906	RASA2	3	141314133	A	T	0.402746	0.988879	-	-	328546	0.0360429	0.00551616	6.41082e-11
DIGEORGE syndrome, Noonan syndrome,Marfan syndrome	HP0000002	Abnormality of body height	rs35716640	FBN1	15	48800163	G	A	0.139594	1.00074	-	-	334227	0.000320999	4.91321e-05	6.43943e-11
Alagille syndrome, DIGEORGE syndrome, Noonan syndrome, Marfan syndrome	HP0001507	Growth abnormality	rs6785874	RASA2	3	141244816	G	A	0.402324	0.998766	-	-	328546	0.0358607	0.00548972	6.48495e-11
DIGEORGE syndrome, Noonan syndrome,Marfan syndrome	HP0000002	Abnormality of body height	rs35464791	FBN1	15	48797124	T	A	0.139533	1.0009	-	-	334227	0.000320646	4.91374e-05	6.78765e-11
Alagille syndrome, DIGEORGE syndrome, Noonan syndrome, Marfan syndrome	HP0001507	Growth abnormality	rs6800122	RASA2	3	141249398	C	T	0.402099	0.998333	-	-	328546	0.0358082	0.00549142	7.00539e-11
DIGEORGE syndrome, Noonan syndrome,Marfan syndrome	HP0000002	Abnormality of body height	rs11066320	PTPN11	12	112906415	A	G	0.576448	0.993476	-	-	334227	-0.000225552	3.45903e-05	7.0097e-11
Alagille syndrome, DIGEORGE syndrome, Noonan syndrome, Marfan syndrome	HP0001507	Growth abnormality	rs6763498	RASA2	3	141218568	T	A	0.402308	0.999062	-	-	328546	0.0357735	0.00548895	7.16568e-11
Alagille syndrome, DIGEORGE syndrome, Noonan syndrome, Marfan syndrome	HP0045081	Abnormality of body mass index	rs2035936	RASA2	3	141298124	G	T	0.0558244	0.970053	-	-	333117	0.158968	0.024438	7.78252e-11
Alagille syndrome, DIGEORGE syndrome, Noonan syndrome, Marfan syndrome	HP0001507	Growth abnormality	rs7643837	RASA2	3	141209867	T	C	0.402462	0.998701	-	-	328546	0.0356831	0.00548959	8.03653e-11
Alagille syndrome, DIGEORGE syndrome, Noonan syndrome, Marfan syndrome	HP0001507	Growth abnormality	rs6795168	RASA2	3	141213581	T	A	0.402383	0.998833	-	-	328546	0.0356742	0.00548941	8.11199e-11
Alagille syndrome, DIGEORGE syndrome, Noonan syndrome, Marfan syndrome	HP0004421	Elevated systolic blood pressure	rs1051412	JAG1	20	10654563	A	C	0.492169	0.973947	-	-	334544	-0.277162	0.042654	8.15501e-11	NM_000214.2:c.-385T>G:5 prime UTR variant	Benign	Isolated Nonsyndromic Congenital Heart Disease;Arteriohepatic dysplasia;Alagille Syndrome
Alagille syndrome, DIGEORGE syndrome, Noonan syndrome, Marfan syndrome	HP0001507	Growth abnormality	rs9813177	RASA2	3	141212518	A	G	0.402399	0.99879	-	-	328546	0.0356142	0.0054895	8.72747e-11
DIGEORGE syndrome, Noonan syndrome,Marfan syndrome	HP0000002	Abnormality of body height	rs12591552	FBN1	15	48770884	C	G	0.148942	0.998849	-	-	334227	0.000309899	4.7873e-05	9.59798e-11
DIGEORGE syndrome, Noonan syndrome,Marfan syndrome	HP0000002	Abnormality of body height	rs12902728	FBN1	15	48771419	C	G	0.148925	0.998959	-	-	334227	0.000309864	4.78726e-05	9.64176e-11
DIGEORGE syndrome, Noonan syndrome,Marfan syndrome	HP0000002	Abnormality of body height	rs60281866	FBN1	15	48831212	C	A	0.14796	1.00219	-	-	334227	0.000309665	4.79233e-05	1.03689e-10
DIGEORGE syndrome, Noonan syndrome,Marfan syndrome	HP0000002	Abnormality of body height	12:112871372_A_G	PTPN11	12	112871372	A	G	0.424716	0.998383	-	-	334227	0.000222755	3.44928e-05	1.0622e-10
DIGEORGE syndrome, Noonan syndrome,Marfan syndrome	HP0000002	Abnormality of body height	rs34398345	FBN1	15	48831394	G	A	0.147954	1.00214	-	-	334227	0.000309425	4.79254e-05	1.07375e-10
DIGEORGE syndrome, Noonan syndrome,Marfan syndrome	HP0000002	Abnormality of body height	rs12595269	FBN1	15	48829261	G	A	0.147982	1.00243	-	-	334227	0.000309213	4.79148e-05	1.09516e-10
DIGEORGE syndrome, Noonan syndrome,Marfan syndrome	HP0000002	Abnormality of body height	rs7176364	FBN1	15	48780089	A	C	0.149021	0.999006	-	-	334227	0.000308783	4.78587e-05	1.10556e-10
Alagille syndrome, DIGEORGE syndrome, Noonan syndrome, Marfan syndrome	HP0001507	Growth abnormality	rs3806646	RASA2	3	141204844	G	C	0.401889	0.998113	-	-	328546	0.0353614	0.00549251	1.21141e-10
Alagille syndrome, DIGEORGE syndrome, Noonan syndrome, Marfan syndrome	HP0001507	Growth abnormality	rs11711375	RASA2	3	141287539	A	G	0.402385	0.990147	-	-	328546	0.0354794	0.00551347	1.23617e-10
DIGEORGE syndrome, Noonan syndrome,Marfan syndrome	HP0000002	Abnormality of body height	rs11852589	FBN1	15	48783058	A	G	0.149106	0.998865	-	-	334227	0.000307852	4.78509e-05	1.24812e-10
DIGEORGE syndrome, Noonan syndrome,Marfan syndrome	HP0000002	Abnormality of body height	rs35149841	FBN1	15	48823623	G	C	0.148102	1.00223	-	-	334227	0.000308172	4.79036e-05	1.25144e-10
Alagille syndrome, DIGEORGE syndrome, Noonan syndrome, Marfan syndrome	HP0001507	Growth abnormality	rs3821712	RASA2	3	141205185	C	T	0.402428	0.998156	-	-	328546	0.0353167	0.00549118	1.26498e-10
DIGEORGE syndrome, Noonan syndrome,Marfan syndrome	HP0000002	Abnormality of body height	rs12906911	FBN1	15	48828161	A	C	0.148488	1.00166	-	-	334227	0.000307785	4.78657e-05	1.27616e-10
Alagille syndrome, DIGEORGE syndrome, Noonan syndrome, Marfan syndrome	HP0001507	Growth abnormality	rs13062809	RASA2	3	141294871	G	A	0.395328	0.987554	-	-	328546	0.0355964	0.00553717	1.2894e-10
DIGEORGE syndrome, Noonan syndrome,Marfan syndrome	HP0000002	Abnormality of body height	rs35450230	FBN1	15	48783076	C	A	0.149102	0.998832	-	-	334227	0.000307331	4.78523e-05	1.34243e-10
DIGEORGE syndrome, Noonan syndrome,Marfan syndrome	HP0000002	Abnormality of body height	rs4283172	FBN1	15	48783269	G	A	0.149104	0.998887	-	-	334227	0.000307152	4.78507e-05	1.37379e-10
DIGEORGE syndrome, Noonan syndrome,Marfan syndrome	HP0000002	Abnormality of body height	rs16960997	FBN1	15	48774327	A	T	0.148699	0.999143	-	-	334227	0.000307398	4.78982e-05	1.38504e-10
DIGEORGE syndrome, Noonan syndrome,Marfan syndrome	HP0000002	Abnormality of body height	rs7166460	FBN1	15	48804841	C	A	0.148764	1.00031	-	-	334227	0.000306937	4.78615e-05	1.42853e-10
DIGEORGE syndrome, Noonan syndrome,Marfan syndrome	HP0000002	Abnormality of body height	rs11853943	FBN1	15	48779402	C	T	0.148763	0.999356	-	-	334227	0.000306914	4.78845e-05	1.4622e-10	NM_000138.4:c.3464-5G>A:intron variant	Benign	not specified;Not specified;NOT SPECIFIED;Thoracic aortic aneurysm and aortic dissection;Thoracic aortic aneurysms and aortic dissections;Thoracic Aortic Aneurysms and Aortic Dissections;Ectopia lentis;Ectopia Lentis;Weill-Marchesani syndrome;Weill-Marchesani Syndrome;Stiff skin syndrome;Stiff Skin Syndrome;Acromicric dysplasia;Acromicric Dysplasia;Marfan syndrome;Marfan Syndrome;Geleophysic dysp…
DIGEORGE syndrome, Noonan syndrome,Marfan syndrome	HP0000002	Abnormality of body height	rs12909238	FBN1	15	48781383	C	T	0.148789	0.999212	-	-	334227	0.000306571	4.78845e-05	1.53241e-10
DIGEORGE syndrome, Noonan syndrome,Marfan syndrome	HP0000002	Abnormality of body height	rs17460473	FBN1	15	48826917	C	A	0.147811	1.00255	-	-	334227	0.000306691	4.79345e-05	1.57501e-10
Alagille syndrome, DIGEORGE syndrome, Noonan syndrome, Marfan syndrome	HP0004421	Elevated systolic blood pressure	14:50655357_G_C	SOS2	14	50655357	G	C	0.0110255	1.00009	-	-	334544	-1.28922	0.201529	1.58453e-10	NM_006939.3:c.572C>G:missense variant	Benign	not provided;Noonan syndrome 9
Alagille syndrome, DIGEORGE syndrome, Noonan syndrome, Marfan syndrome	HP0001507	Growth abnormality	rs6776003	RASA2	3	141266493	G	A	0.430675	0.986934	-	-	328546	0.0349429	0.00546893	1.66819e-10
Alagille syndrome, DIGEORGE syndrome, Noonan syndrome, Marfan syndrome	HP0001507	Growth abnormality	rs11917587	RASA2	3	141207575	G	A	0.429731	0.996087	-	-	328546	0.0347868	0.00544518	1.67695e-10
DIGEORGE syndrome, Noonan syndrome,Marfan syndrome	HP0000002	Abnormality of body height	rs34539187	FBN1	15	48756536	C	G	0.130933	1.00033	-	-	334227	0.000322206	5.04881e-05	1.75238e-10
DIGEORGE syndrome, Noonan syndrome,Marfan syndrome	HP0000002	Abnormality of body height	rs12909189	FBN1	15	48816080	G	A	0.148095	1.00215	-	-	334227	0.000305688	4.79065e-05	1.76241e-10
DIGEORGE syndrome, Noonan syndrome,Marfan syndrome	HP0000002	Abnormality of body height	rs75227249	FBN1	15	48763008	A	T	0.130931	0.998723	-	-	334227	0.000322269	5.05289e-05	1.79737e-10
DIGEORGE syndrome, Noonan syndrome,Marfan syndrome	HP0000002	Abnormality of body height	rs12917479	FBN1	15	48770106	T	C	0.130924	0.998668	-	-	334227	0.000321983	5.05316e-05	1.86934e-10
DIGEORGE syndrome, Noonan syndrome,Marfan syndrome	HP0000002	Abnormality of body height	rs34215103	FBN1	15	48769236	A	C	0.130925	0.998634	-	-	334227	0.000321967	5.05322e-05	1.87402e-10
DIGEORGE syndrome, Noonan syndrome,Marfan syndrome	HP0000002	Abnormality of body height	rs1871484	FBN1	15	48821824	T	C	0.147788	1.00216	-	-	334227	0.000305423	4.79472e-05	1.89278e-10
DIGEORGE syndrome, Noonan syndrome,Marfan syndrome	HP0000002	Abnormality of body height	rs1871483	FBN1	15	48821742	C	G	0.147794	1.00229	-	-	334227	0.000305324	4.79433e-05	1.91202e-10
DIGEORGE syndrome, Noonan syndrome,Marfan syndrome	HP0000002	Abnormality of body height	rs17361098	FBN1	15	48768673	A	G	0.130924	0.998598	-	-	334227	0.000321782	5.05333e-05	1.92115e-10
DIGEORGE syndrome, Noonan syndrome,Marfan syndrome	HP0000002	Abnormality of body height	rs2279237	FBN1	15	48821048	G	A	0.148095	1.00253	-	-	334227	0.000304926	4.78975e-05	1.93992e-10
DIGEORGE syndrome, Noonan syndrome,Marfan syndrome	HP0000002	Abnormality of body height	rs35011719	FBN1	15	48812383	C	T	0.148626	1.00105	-	-	334227	0.000304475	4.78622e-05	2.00057e-10
Marfan syndrome	HP0003758	Reduced subcutaneous adipose tissue	rs11917587	RASA2	3	141207575	G	A	0.429841	0.996176	-	-	331110	0.0994373	0.0156323	2.0071e-10
DIGEORGE syndrome, Noonan syndrome,Marfan syndrome	HP0000002	Abnormality of body height	rs7167026	FBN1	15	48805096	C	T	0.148831	0.999329	-	-	334227	0.000304421	4.78763e-05	2.04003e-10
DIGEORGE syndrome, Noonan syndrome,Marfan syndrome	HP0000002	Abnormality of body height	rs8030753	FBN1	15	48801935	C	T	0.148568	1.00034	-	-	334227	0.000304431	4.78867e-05	2.05573e-10
DIGEORGE syndrome, Noonan syndrome,Marfan syndrome	HP0000002	Abnormality of body height	rs16961084	FBN1	15	48813835	G	C	0.148605	1.0012	-	-	334227	0.000304181	4.78614e-05	2.08092e-10
DIGEORGE syndrome, Noonan syndrome,Marfan syndrome	HP0000002	Abnormality of body height	rs2413907	FBN1	15	48813107	G	T	0.148594	1.00115	-	-	334227	0.000304144	4.78641e-05	2.09623e-10
DIGEORGE syndrome, Noonan syndrome,Marfan syndrome	HP0000002	Abnormality of body height	15:48729648_T_C	FBN1	15	48729648	T	C	0.869285	1.00256	-	-	334227	-0.000320372	5.04676e-05	2.18313e-10
DIGEORGE syndrome, Noonan syndrome,Marfan syndrome	HP0000002	Abnormality of body height	rs12907167	FBN1	15	48763268	C	T	0.130701	0.999832	-	-	334227	0.000320755	5.05387e-05	2.20231e-10
DIGEORGE syndrome, Noonan syndrome,Marfan syndrome	HP0000002	Abnormality of body height	15:48828396_A_G	FBN1	15	48828396	A	G	0.148248	1.00231	-	-	334227	0.000303862	4.7882e-05	2.21188e-10
DIGEORGE syndrome, Noonan syndrome,Marfan syndrome	HP0000002	Abnormality of body height	rs16961033	FBN1	15	48795877	G	A	0.148773	0.999874	-	-	334227	0.000303655	4.78709e-05	2.25301e-10
DIGEORGE syndrome, Noonan syndrome,Marfan syndrome	HP0000002	Abnormality of body height	rs71467654	FBN1	15	48814059	T	G	0.148612	1.00119	-	-	334227	0.000303493	4.78606e-05	2.28298e-10
Alagille syndrome, DIGEORGE syndrome, Noonan syndrome, Marfan syndrome	HP0045081	Abnormality of body mass index	3:141267295_C_A	RASA2	3	141267295	C	A	0.0666252	1.00113	-	-	333117	0.140413	0.0221473	2.3011e-10
DIGEORGE syndrome, Noonan syndrome,Marfan syndrome	HP0000002	Abnormality of body height	rs12592240	FBN1	15	48809080	G	A	0.148559	1.0008	-	-	334227	0.000303534	4.78771e-05	2.30283e-10
DIGEORGE syndrome, Noonan syndrome,Marfan syndrome	HP0000002	Abnormality of body height	rs11855195	FBN1	15	48760897	G	A	0.130734	0.999868	-	-	334227	0.000320087	5.05323e-05	2.38702e-10
DIGEORGE syndrome, Noonan syndrome,Marfan syndrome	HP0000002	Abnormality of body height	rs2291117	FBN1	15	48790716	T	C	0.148761	0.999671	-	-	334227	0.00030312	4.78773e-05	2.43592e-10
DIGEORGE syndrome, Noonan syndrome,Marfan syndrome	HP0000002	Abnormality of body height	rs2017765	FBN1	15	48749703	T	C	0.8696	1.00102	-	-	334227	-0.000320034	5.05581e-05	2.45452e-10
DIGEORGE syndrome, Noonan syndrome,Marfan syndrome	HP0000002	Abnormality of body height	rs8037304	FBN1	15	48797424	C	A	0.148729	1.00008	-	-	334227	0.000302908	4.78717e-05	2.49496e-10
DIGEORGE syndrome, Noonan syndrome,Marfan syndrome	HP0000002	Abnormality of body height	rs12592059	FBN1	15	48696385	C	T	0.871311	0.991055	-	-	334227	-0.00032306	5.10985e-05	2.58004e-10
DIGEORGE syndrome, Noonan syndrome,Marfan syndrome	HP0000002	Abnormality of body height	rs16961046	FBN1	15	48798708	C	T	0.148413	1.00006	-	-	334227	0.000302804	4.79143e-05	2.62408e-10
Alagille syndrome, DIGEORGE syndrome, Noonan syndrome, Marfan syndrome	HP0045081	Abnormality of body mass index	rs16851483	RASA2	3	141275436	G	T	0.0658768	0.997229	-	-	333117	0.140948	0.0223076	2.64618e-10
Alagille syndrome, DIGEORGE syndrome, Noonan syndrome, Marfan syndrome	HP0045081	Abnormality of body mass index	rs76612873	RASA2	3	141273466	C	A	0.0658793	0.997246	-	-	333117	0.140852	0.022307	2.71869e-10
Alagille syndrome, DIGEORGE syndrome, Noonan syndrome, Marfan syndrome	HP0001507	Growth abnormality	rs2639998	RASA2	3	141336708	A	T	0.397152	0.983904	-	-	328546	0.0349389	0.00554311	2.9206e-10
DIGEORGE syndrome, Noonan syndrome,Marfan syndrome	HP0000002	Abnormality of body height	rs8028152	FBN1	15	48714948	C	G	0.869987	1.00109	-	-	334227	-0.000319032	5.06205e-05	2.93368e-10
DIGEORGE syndrome, Noonan syndrome,Marfan syndrome	HP0000002	Abnormality of body height	rs1820488	FBN1	15	48713996	G	T	0.869973	1.00108	-	-	334227	-0.000319	5.06184e-05	2.94063e-10
Noonan syndrome	HP0001518	Small for gestational age	rs11066309	PTPN11	12	112883476	G	A	0.405371	0.995388	-	-	192869	-0.0134441	0.00213344	2.95164e-10
DIGEORGE syndrome, Noonan syndrome,Marfan syndrome	HP0000002	Abnormality of body height	rs2278185	FBN1	15	48734445	C	G	0.869331	1.00276	-	-	334227	-0.000317862	5.04701e-05	3.01851e-10
DIGEORGE syndrome, Noonan syndrome,Marfan syndrome	HP0000002	Abnormality of body height	rs13598	FBN1	15	48702457	C	A	0.870571	0.995959	-	-	334227	-0.000320052	5.08481e-05	3.092e-10	NM_000138.4:c.*730G>T:3 prime UTR variant	Benign	Marfan syndrome;Marfan Syndrome;Ectopia lentis;Ectopia Lentis;Acromicric dysplasia;Acromicric Dysplasia;Geleophysic dysplasia;Geleophysic Dysplasia;MASS syndrome;MASS Syndrome;Weill-Marchesani syndrome;Weill-Marchesani Syndrome;Thoracic aortic aneurysm and aortic dissection;Thoracic Aortic Aneurysms and Aortic Dissections;Stiff skin syndrome;Stiff Skin Syndrome
DIGEORGE syndrome, Noonan syndrome,Marfan syndrome	HP0000002	Abnormality of body height	rs9920665	FBN1	15	48715600	T	A	0.870052	1.00075	-	-	334227	-0.000318658	5.06399e-05	3.12534e-10
DIGEORGE syndrome, Noonan syndrome,Marfan syndrome	HP0000002	Abnormality of body height	rs8029557	FBN1	15	48732692	A	G	0.869329	1.00274	-	-	334227	-0.00031752	5.04703e-05	3.15361e-10
Marfan syndrome	HP0003758	Reduced subcutaneous adipose tissue	3:141217954_T_C	RASA2	3	141217954	T	C	0.402475	0.99849	-	-	331110	0.0991547	0.0157628	3.16954e-10
DIGEORGE syndrome, Noonan syndrome,Marfan syndrome	HP0000002	Abnormality of body height	rs8023401	FBN1	15	48703823	A	G	0.871549	0.996404	-	-	334227	-0.000320696	5.10012e-05	3.21954e-10
Marfan syndrome	HP0003758	Reduced subcutaneous adipose tissue	rs13069717	RASA2	3	141234523	T	C	0.402415	0.999068	-	-	331110	0.0990837	0.0157585	3.22737e-10
Marfan syndrome	HP0003758	Reduced subcutaneous adipose tissue	rs3806646	RASA2	3	141204844	G	C	0.40198	0.998244	-	-	331110	0.0990999	0.0157679	3.28424e-10
Marfan syndrome	HP0003758	Reduced subcutaneous adipose tissue	rs3821710	RASA2	3	141301451	G	A	0.402247	0.99	-	-	331110	0.0994971	0.0158317	3.28943e-10
Marfan syndrome	HP0003758	Reduced subcutaneous adipose tissue	rs1493209	RASA2	3	141292618	G	A	0.401514	0.989726	-	-	331110	0.0995379	0.0158386	3.29299e-10
Alagille syndrome, DIGEORGE syndrome, Noonan syndrome, Marfan syndrome	HP0045081	Abnormality of body mass index	rs3821709	RASA2	3	141280273	T	C	0.0662663	0.996816	-	-	333117	0.139827	0.0222511	3.30303e-10
DIGEORGE syndrome, Noonan syndrome,Marfan syndrome	HP0000002	Abnormality of body height	rs13379564	FBN1	15	48710468	A	G	0.870055	1.00026	-	-	334227	-0.000318297	5.0653e-05	3.30619e-10
DIGEORGE syndrome, Noonan syndrome,Marfan syndrome	HP0000002	Abnormality of body height	rs2899417	FBN1	15	48700103	T	C	0.870646	0.995057	-	-	334227	-0.000319729	5.08836e-05	3.31352e-10
Marfan syndrome	HP0003758	Reduced subcutaneous adipose tissue	rs6776003	RASA2	3	141266493	G	A	0.43077	0.987041	-	-	331110	0.0985871	0.0157005	3.40653e-10
DIGEORGE syndrome, Noonan syndrome,Marfan syndrome	HP0000002	Abnormality of body height	rs2466791	FBN1	15	48742841	T	C	0.869411	1.00194	-	-	334227	-0.000317056	5.05039e-05	3.43726e-10
Marfan syndrome	HP0003758	Reduced subcutaneous adipose tissue	rs7643837	RASA2	3	141209867	T	C	0.402563	0.998838	-	-	331110	0.0987875	0.0157594	3.65065e-10
Marfan syndrome	HP0003758	Reduced subcutaneous adipose tissue	rs6800122	RASA2	3	141249398	C	T	0.402203	0.998535	-	-	331110	0.0988168	0.0157641	3.65099e-10
Marfan syndrome	HP0003758	Reduced subcutaneous adipose tissue	rs11711375	RASA2	3	141287539	A	G	0.402471	0.990246	-	-	331110	0.0991452	0.0158284	3.76239e-10
Marfan syndrome	HP0003758	Reduced subcutaneous adipose tissue	rs13062809	RASA2	3	141294871	G	A	0.39536	0.98763	-	-	331110	0.0995512	0.0158969	3.79812e-10
Alagille syndrome, DIGEORGE syndrome, Noonan syndrome, Marfan syndrome	HP0045081	Abnormality of body mass index	rs78575557	RASA2	3	141266337	A	G	0.0660515	0.996767	-	-	333117	0.139514	0.0222853	3.84598e-10
DIGEORGE syndrome, Noonan syndrome,Marfan syndrome	HP0000002	Abnormality of body height	rs4775761	FBN1	15	48723509	T	G	0.868957	1.00152	-	-	334227	-0.000315648	5.04403e-05	3.90788e-10
Marfan syndrome	HP0003758	Reduced subcutaneous adipose tissue	rs11916906	RASA2	3	141314133	A	T	0.402832	0.989	-	-	331110	0.0989971	0.0158359	4.07226e-10
Marfan syndrome	HP0003758	Reduced subcutaneous adipose tissue	rs6767158	RASA2	3	141228874	C	T	0.402405	0.999074	-	-	331110	0.0985013	0.0157586	4.09271e-10
Marfan syndrome	HP0003758	Reduced subcutaneous adipose tissue	rs6785874	RASA2	3	141244816	G	A	0.402426	0.99894	-	-	331110	0.0985033	0.0157595	4.09892e-10
Marfan syndrome	HP0003758	Reduced subcutaneous adipose tissue	rs295320	RASA2	3	141324556	A	G	0.402321	0.986742	-	-	331110	0.0991061	0.0158573	4.11256e-10
Alagille syndrome, DIGEORGE syndrome, Noonan syndrome, Marfan syndrome	HP0001507	Growth abnormality	rs6440015	RASA2	3	141336351	G	T	0.396531	0.983962	-	-	328546	0.0346368	0.00554443	4.18568e-10
Alagille syndrome, DIGEORGE syndrome, Noonan syndrome, Marfan syndrome	HP0001507	Growth abnormality	rs2172471	RASA2	3	141331222	G	A	0.398072	0.985796	-	-	328546	0.0345811	0.0055356	4.18824e-10
Marfan syndrome	HP0003758	Reduced subcutaneous adipose tissue	rs6440013	RASA2	3	141304571	A	G	0.402687	0.98938	-	-	331110	0.0989036	0.0158338	4.20684e-10
Noonan syndrome	HP0001518	Small for gestational age	12:112871372_A_G	PTPN11	12	112871372	A	G	0.42286	0.998493	-	-	192869	-0.0132201	0.00211696	4.25169e-10
Marfan syndrome	HP0003758	Reduced subcutaneous adipose tissue	rs9835593	RASA2	3	141263990	G	A	0.402264	0.998419	-	-	331110	0.0984336	0.0157647	4.27198e-10
Marfan syndrome	HP0003758	Reduced subcutaneous adipose tissue	rs35711802	RASA2	3	141236524	G	C	0.402418	0.998951	-	-	331110	0.0983445	0.0157595	4.37156e-10
Marfan syndrome	HP0003758	Reduced subcutaneous adipose tissue	rs6763498	RASA2	3	141218568	T	A	0.402404	0.99922	-	-	331110	0.0983298	0.0157574	4.37504e-10
Marfan syndrome	HP0003758	Reduced subcutaneous adipose tissue	rs6795168	RASA2	3	141213581	T	A	0.402479	0.998978	-	-	331110	0.0983107	0.0157589	4.42509e-10
Marfan syndrome	HP0003758	Reduced subcutaneous adipose tissue	rs3821712	RASA2	3	141205185	C	T	0.402524	0.998284	-	-	331110	0.0983124	0.0157641	4.48044e-10
Marfan syndrome	HP0003758	Reduced subcutaneous adipose tissue	rs9813177	RASA2	3	141212518	A	G	0.402495	0.998935	-	-	331110	0.0982592	0.0157591	4.52118e-10
DIGEORGE syndrome, Noonan syndrome,Marfan syndrome	HP0000002	Abnormality of body height	rs71394949	FBN1	15	48908494	T	C	0.149743	0.999041	-	-	334227	0.000297514	4.77632e-05	4.70178e-10
Alagille syndrome, DIGEORGE syndrome, Noonan syndrome, Marfan syndrome	HP0045081	Abnormality of body mass index	rs59714050	RASA2	3	141267294	T	A	0.0659031	0.996517	-	-	333117	0.138933	0.0223112	4.75862e-10
Alagille syndrome, DIGEORGE syndrome, Noonan syndrome, Marfan syndrome	HP0045081	Abnormality of body mass index	rs79936528	RASA2	3	141245228	T	C	0.0656232	0.996932	-	-	333117	0.139081	0.0223507	4.89353e-10
Alagille syndrome, DIGEORGE syndrome, Noonan syndrome, Marfan syndrome	HP0045081	Abnormality of body mass index	rs139164864	RASA2	3	141215425	A	T	0.0656178	0.996877	-	-	333117	0.13908	0.0223522	4.90722e-10
Noonan syndrome	HP0001518	Small for gestational age	rs11066320	PTPN11	12	112906415	A	G	0.578262	0.993595	-	-	192869	0.0132095	0.00212294	4.90959e-10
DIGEORGE syndrome, Noonan syndrome,Marfan syndrome	HP0000002	Abnormality of body height	rs12594364	FBN1	15	48911684	T	C	0.150175	0.99668	-	-	334227	0.000297072	4.77631e-05	4.98729e-10
Alagille syndrome, DIGEORGE syndrome, Noonan syndrome, Marfan syndrome	HP0045081	Abnormality of body mass index	rs34558081	RASA2	3	141225247	T	G	0.0656668	0.996846	-	-	333117	0.138966	0.0223448	5.00396e-10
Alagille syndrome, DIGEORGE syndrome, Noonan syndrome, Marfan syndrome	HP0005117	Elevated diastolic blood pressure	rs2143618	JAG1	20	10614420	A	G	0.16489	0.995164	-	-	334777	-0.203139	0.0326661	5.02075e-10
DIGEORGE syndrome, Noonan syndrome,Marfan syndrome	HP0000002	Abnormality of body height	rs12595012	FBN1	15	48864256	A	G	0.150025	1.00035	-	-	334227	0.000296506	4.76951e-05	5.0834e-10
DIGEORGE syndrome, Noonan syndrome,Marfan syndrome	HP0000002	Abnormality of body height	rs12905573	FBN1	15	48857455	A	G	0.150198	1.00041	-	-	334227	0.000296356	4.76713e-05	5.08477e-10
Alagille syndrome, DIGEORGE syndrome, Noonan syndrome, Marfan syndrome	HP0001507	Growth abnormality	rs295323	RASA2	3	141327474	G	A	0.398281	0.985885	-	-	328546	0.0344042	0.00553485	5.10836e-10
Alagille syndrome, DIGEORGE syndrome, Noonan syndrome, Marfan syndrome	HP0045081	Abnormality of body mass index	rs116432286	RASA2	3	141264588	C	T	0.0662407	0.997616	-	-	333117	0.138272	0.022246	5.11949e-10
Alagille syndrome, DIGEORGE syndrome, Noonan syndrome, Marfan syndrome	HP0045081	Abnormality of body mass index	rs4683610	RASA2	3	141271256	C	T	0.0662251	0.997796	-	-	333117	0.138203	0.0222465	5.22621e-10
Alagille syndrome, DIGEORGE syndrome, Noonan syndrome, Marfan syndrome	HP0045081	Abnormality of body mass index	rs3732869	RASA2	3	141295778	T	A	0.0662919	0.997407	-	-	333117	0.138023	0.0222404	5.44246e-10
DIGEORGE syndrome, Noonan syndrome,Marfan syndrome	HP0000002	Abnormality of body height	rs11856012	FBN1	15	48907684	T	C	0.149718	0.999554	-	-	334227	0.000296327	4.77544e-05	5.4678e-10
Alagille syndrome, DIGEORGE syndrome, Noonan syndrome, Marfan syndrome	HP0045081	Abnormality of body mass index	rs1493210	RASA2	3	141300833	G	A	0.0662484	0.997473	-	-	333117	0.137986	0.0222464	5.56025e-10
Alagille syndrome, DIGEORGE syndrome, Noonan syndrome, Marfan syndrome	HP0045081	Abnormality of body mass index	rs2035935	RASA2	3	141306013	A	G	0.0665993	0.997203	-	-	333117	0.137621	0.0221948	5.63179e-10
Alagille syndrome, DIGEORGE syndrome, Noonan syndrome, Marfan syndrome	HP0045081	Abnormality of body mass index	rs78469175	RASA2	3	141203489	A	G	0.0655684	0.996005	-	-	333117	0.138704	0.0223698	5.63465e-10
DIGEORGE syndrome, Noonan syndrome,Marfan syndrome	HP0000002	Abnormality of body height	15:48900586_T_C	FBN1	15	48900586	T	C	0.150369	1.00231	-	-	334227	0.000295155	4.76037e-05	5.64395e-10
Alagille syndrome, DIGEORGE syndrome, Noonan syndrome, Marfan syndrome	HP0045081	Abnormality of body mass index	rs138685654	RASA2	3	141202934	T	C	0.0655797	0.995888	-	-	333117	0.138682	0.0223693	5.66521e-10
DIGEORGE syndrome, Noonan syndrome,Marfan syndrome	HP0000002	Abnormality of body height	rs12595201	FBN1	15	48859253	A	G	0.150099	1.00032	-	-	334227	0.00029548	4.76864e-05	5.78653e-10
DIGEORGE syndrome, Noonan syndrome,Marfan syndrome	HP0000002	Abnormality of body height	rs11854943	FBN1	15	48861287	A	C	0.150105	1.00028	-	-	334227	0.000295375	4.76866e-05	5.86937e-10
DIGEORGE syndrome, Noonan syndrome,Marfan syndrome	HP0000002	Abnormality of body height	rs35724587	FBN1	15	48856761	A	G	0.149904	1.00055	-	-	334227	0.000295465	4.77064e-05	5.89469e-10
Alagille syndrome, DIGEORGE syndrome, Noonan syndrome, Marfan syndrome	HP0045081	Abnormality of body mass index	rs78971034	RASA2	3	141262410	A	G	0.0663885	0.997145	-	-	333117	0.137662	0.0222282	5.90603e-10
DIGEORGE syndrome, Noonan syndrome,Marfan syndrome	HP0000002	Abnormality of body height	rs12898555	FBN1	15	48861476	A	G	0.150088	1.00026	-	-	334227	0.00029532	4.76894e-05	5.92572e-10
DIGEORGE syndrome, Noonan syndrome,Marfan syndrome	HP0000002	Abnormality of body height	rs10519187	FBN1	15	48896086	T	A	0.150012	1.00176	-	-	334227	0.000295099	4.76633e-05	5.97326e-10
DIGEORGE syndrome, Noonan syndrome,Marfan syndrome	HP0000002	Abnormality of body height	rs12898572	FBN1	15	48861517	A	C	0.150107	1.00027	-	-	334227	0.000295133	4.76866e-05	6.06089e-10
Alagille syndrome, DIGEORGE syndrome, Noonan syndrome, Marfan syndrome	HP0005117	Elevated diastolic blood pressure	rs7978851	PTPN11	12	112928451	G	A	0.175991	0.999667	-	-	334777	-0.19655	0.0317649	6.11342e-10
Alagille syndrome, DIGEORGE syndrome, Noonan syndrome, Marfan syndrome	HP0045081	Abnormality of body mass index	rs114466221	RASA2	3	141280996	A	G	0.066587	0.997634	-	-	333117	0.137261	0.0221919	6.21006e-10
DIGEORGE syndrome, Noonan syndrome,Marfan syndrome	HP0000002	Abnormality of body height	rs12591400	FBN1	15	48901313	C	T	0.149868	1.0007	-	-	334227	0.000295049	4.77073e-05	6.2345e-10
DIGEORGE syndrome, Noonan syndrome,Marfan syndrome	HP0000002	Abnormality of body height	rs11854144	FBN1	15	48912623	C	T	0.150408	0.993724	-	-	334227	0.000295446	4.78035e-05	6.40019e-10
DIGEORGE syndrome, Noonan syndrome,Marfan syndrome	HP0000002	Abnormality of body height	rs34502911	FBN1	15	48920598	C	T	0.149419	0.994297	-	-	334227	0.000296091	4.79198e-05	6.46333e-10
Alagille syndrome, DIGEORGE syndrome, Noonan syndrome, Marfan syndrome	HP0005117	Elevated diastolic blood pressure	rs11066322	PTPN11	12	112922529	G	A	0.17599	0.999766	-	-	334777	-0.196156	0.0317633	6.60152e-10
DIGEORGE syndrome, Noonan syndrome,Marfan syndrome	HP0000002	Abnormality of body height	rs4774520	FBN1	15	48878220	C	T	0.149732	1.00038	-	-	334227	0.000294564	4.77329e-05	6.79022e-10
Alagille syndrome, DIGEORGE syndrome, Noonan syndrome, Marfan syndrome	HP0045081	Abnormality of body mass index	rs295321	RASA2	3	141325322	T	C	0.0662282	0.996382	-	-	333117	0.13713	0.0222619	7.28956e-10
DIGEORGE syndrome, Noonan syndrome,Marfan syndrome	HP0000002	Abnormality of body height	rs11853778	FBN1	15	48887603	T	C	0.150076	1.00078	-	-	334227	0.000293554	4.76783e-05	7.42393e-10
DIGEORGE syndrome, Noonan syndrome,Marfan syndrome	HP0000002	Abnormality of body height	rs11858890	FBN1	15	48852492	A	T	0.149531	1.0006	-	-	334227	0.000293815	4.77538e-05	7.62551e-10
Alagille syndrome, DIGEORGE syndrome, Noonan syndrome, Marfan syndrome	HP0045081	Abnormality of body mass index	rs295324	RASA2	3	141328918	T	G	0.0661853	0.996218	-	-	333117	0.136975	0.0222705	7.7322e-10
DIGEORGE syndrome, Noonan syndrome,Marfan syndrome	HP0000002	Abnormality of body height	rs35034566	FBN1	15	48892932	T	C	0.149886	1.00127	-	-	334227	0.000293209	4.76914e-05	7.85339e-10
DIGEORGE syndrome, Noonan syndrome,Marfan syndrome	HP0000002	Abnormality of body height	rs17462641	FBN1	15	48907181	C	T	0.149508	0.999892	-	-	334227	0.000293557	4.7774e-05	8.01997e-10
DIGEORGE syndrome, Noonan syndrome,Marfan syndrome	HP0000002	Abnormality of body height	rs12911732	FBN1	15	48864001	T	C	0.149911	1.00042	-	-	334227	0.000293132	4.77087e-05	8.04564e-10
Alagille syndrome, DIGEORGE syndrome, Noonan syndrome, Marfan syndrome	HP0045081	Abnormality of body mass index	rs4683612	RASA2	3	141293263	A	C	0.0665511	0.996536	-	-	333117	0.136384	0.0222097	8.22281e-10
Alagille syndrome, DIGEORGE syndrome, Noonan syndrome, Marfan syndrome	HP0045081	Abnormality of body mass index	rs78570717	RASA2	3	141211327	A	G	0.0660051	0.997013	-	-	333117	0.136868	0.0222893	8.23575e-10
DIGEORGE syndrome, Noonan syndrome,Marfan syndrome	HP0000002	Abnormality of body height	rs2018854	FBN1	15	48910591	A	G	0.150723	0.994991	-	-	334227	0.000293082	4.77322e-05	8.25472e-10
DIGEORGE syndrome, Noonan syndrome,Marfan syndrome	HP0000002	Abnormality of body height	rs767441	FBN1	15	48905816	T	C	0.149538	1.00064	-	-	334227	0.000293167	4.77523e-05	8.29641e-10
DIGEORGE syndrome, Noonan syndrome,Marfan syndrome	HP0000002	Abnormality of body height	rs12910434	FBN1	15	48863743	G	A	0.150275	0.999743	-	-	334227	0.0002927	4.7677e-05	8.30189e-10
DIGEORGE syndrome, Noonan syndrome,Marfan syndrome	HP0000002	Abnormality of body height	rs11858693	FBN1	15	48894908	G	A	0.149721	1.00158	-	-	334227	0.000292782	4.77057e-05	8.40503e-10
DIGEORGE syndrome, Noonan syndrome,Marfan syndrome	HP0000002	Abnormality of body height	rs1808024	FBN1	15	48905710	C	T	0.14943	1.0002	-	-	334227	0.000293168	4.77768e-05	8.46115e-10
Alagille syndrome, DIGEORGE syndrome, Noonan syndrome, Marfan syndrome	HP0045081	Abnormality of body mass index	rs7627774	RASA2	3	141243528	G	A	0.0659655	0.99723	-	-	333117	0.136757	0.0222931	8.55202e-10
Alagille syndrome, DIGEORGE syndrome, Noonan syndrome, Marfan syndrome	HP0045081	Abnormality of body mass index	rs139976154	RASA2	3	141234580	A	G	0.0659649	0.997229	-	-	333117	0.13672	0.0222932	8.64457e-10
DIGEORGE syndrome, Noonan syndrome,Marfan syndrome	HP0000002	Abnormality of body height	rs17460049	FBN1	15	48816812	A	C	0.135762	0.997025	-	-	334227	0.000305391	4.98031e-05	8.68974e-10
DIGEORGE syndrome, Noonan syndrome,Marfan syndrome	HP0000002	Abnormality of body height	rs1876205	FBN1	15	48897323	C	G	0.149771	1.00191	-	-	334227	0.000292381	4.76912e-05	8.75836e-10
Alagille syndrome, DIGEORGE syndrome, Noonan syndrome, Marfan syndrome	HP0045081	Abnormality of body mass index	rs78425303	RASA2	3	141300386	G	C	0.0631839	0.993816	-	-	333117	0.139627	0.0227855	8.91545e-10
Alagille syndrome, DIGEORGE syndrome, Noonan syndrome, Marfan syndrome	HP0045081	Abnormality of body mass index	rs79583300	RASA2	3	141234117	C	T	0.065958	0.997293	-	-	333117	0.13661	0.0222936	8.92231e-10
Alagille syndrome, DIGEORGE syndrome, Noonan syndrome, Marfan syndrome	HP0045081	Abnormality of body mass index	rs76839703	RASA2	3	141239565	C	T	0.0659573	0.997307	-	-	333117	0.136575	0.0222936	9.01102e-10
Alagille syndrome, DIGEORGE syndrome, Noonan syndrome, Marfan syndrome	HP0045081	Abnormality of body mass index	rs80255756	RASA2	3	141285060	G	A	0.0633238	0.992856	-	-	333117	0.139448	0.022773	9.17065e-10
Alagille syndrome, DIGEORGE syndrome, Noonan syndrome, Marfan syndrome	HP0045081	Abnormality of body mass index	rs7627807	RASA2	3	141243728	C	T	0.0659813	0.997107	-	-	333117	0.136373	0.022292	9.51296e-10
Alagille syndrome, DIGEORGE syndrome, Noonan syndrome, Marfan syndrome	HP0005117	Elevated diastolic blood pressure	rs11614544	PTPN11	12	112904955	A	G	0.139487	0.979946	-	-	334777	-0.215694	0.0352605	9.53718e-10
Marfan syndrome	HP0003758	Reduced subcutaneous adipose tissue	14:50655357_G_C	SOS2	14	50655357	G	C	0.0110386	0.999904	-	-	331110	-0.451944	0.07394	9.83144e-10	NM_006939.3:c.572C>G:missense variant	Benign	not provided;Noonan syndrome 9
Alagille syndrome, DIGEORGE syndrome, Noonan syndrome, Marfan syndrome	HP0045081	Abnormality of body mass index	rs58025624	RASA2	3	141320585	A	G	0.0665402	0.996283	-	-	333117	0.135631	0.0222143	1.02545e-09
Alagille syndrome, DIGEORGE syndrome, Noonan syndrome, Marfan syndrome	HP0045081	Abnormality of body mass index	rs78341452	RASA2	3	141253216	G	T	0.0659936	0.997137	-	-	333117	0.136071	0.0222898	1.0314e-09
Marfan syndrome	HP0003758	Reduced subcutaneous adipose tissue	rs2639998	RASA2	3	141336708	A	T	0.397256	0.98404	-	-	331110	0.0970008	0.015913	1.09077e-09
Alagille syndrome, DIGEORGE syndrome, Noonan syndrome, Marfan syndrome	HP0045081	Abnormality of body mass index	rs77742015	RASA2	3	141320386	A	G	0.0665519	0.995941	-	-	333117	0.135363	0.0222163	1.10979e-09
Alagille syndrome, DIGEORGE syndrome, Noonan syndrome, Marfan syndrome	HP0005117	Elevated diastolic blood pressure	rs2143619	JAG1	20	10614435	A	G	0.589332	0.993367	-	-	334777	-0.150332	0.0246732	1.10997e-09
DIGEORGE syndrome, Noonan syndrome,Marfan syndrome	HP0000002	Abnormality of body height	rs11858610	FBN1	15	48894610	G	C	0.149504	1.00167	-	-	334227	0.000290774	4.7732e-05	1.11761e-09
Alagille syndrome, DIGEORGE syndrome, Noonan syndrome, Marfan syndrome	HP0045081	Abnormality of body mass index	rs2640017	RASA2	3	141335121	A	G	0.0662317	0.995929	-	-	333117	0.135618	0.0222666	1.12576e-09
Alagille syndrome, DIGEORGE syndrome, Noonan syndrome, Marfan syndrome	HP0045081	Abnormality of body mass index	rs2639997	RASA2	3	141330310	C	T	0.0663032	0.996799	-	-	333117	0.135473	0.0222455	1.13084e-09
Alagille syndrome, DIGEORGE syndrome, Noonan syndrome, Marfan syndrome	HP0045081	Abnormality of body mass index	rs79147413	RASA2	3	141209594	A	G	0.0666189	0.9967	-	-	333117	0.135105	0.022197	1.15444e-09
Alagille syndrome, DIGEORGE syndrome, Noonan syndrome, Marfan syndrome	HP0005117	Elevated diastolic blood pressure	rs6077858	JAG1	20	10617524	G	A	0.156494	0.989781	-	-	334777	-0.20344	0.0334539	1.1941e-09
Alagille syndrome, DIGEORGE syndrome, Noonan syndrome, Marfan syndrome	HP0045081	Abnormality of body mass index	3:141280448_C_T	RASA2	3	141280448	C	T	0.0665772	0.997848	-	-	333117	0.134923	0.0221911	1.20276e-09
Alagille syndrome, DIGEORGE syndrome, Noonan syndrome, Marfan syndrome	HP0001507	Growth abnormality	3:141326602_T_C	RASA2	3	141326602	T	C	0.0673483	0.996888	-	-	328546	0.0653463	0.0107518	1.22036e-09
DIGEORGE syndrome, Noonan syndrome,Marfan syndrome	HP0000002	Abnormality of body height	rs34804898	FBN1	15	48890321	G	A	0.149453	1.00103	-	-	334227	0.000290018	4.77539e-05	1.25529e-09
Marfan syndrome	HP0003758	Reduced subcutaneous adipose tissue	rs2172471	RASA2	3	141331222	G	A	0.398165	0.985887	-	-	331110	0.0963808	0.0158919	1.32272e-09
Alagille syndrome, DIGEORGE syndrome, Noonan syndrome, Marfan syndrome	HP0045081	Abnormality of body mass index	rs3806648	RASA2	3	141205572	T	C	0.0663934	0.995127	-	-	333117	0.134815	0.0222496	1.36927e-09
Alagille syndrome, DIGEORGE syndrome, Noonan syndrome, Marfan syndrome	HP0045081	Abnormality of body mass index	rs114595240	RASA2	3	141323629	A	G	0.0666135	0.99689	-	-	333117	0.134437	0.0221961	1.39031e-09
DIGEORGE syndrome, Noonan syndrome,Marfan syndrome	HP0000002	Abnormality of body height	rs4775768	FBN1	15	48939514	A	G	0.135372	0.974346	-	-	334227	0.000305493	5.04432e-05	1.39547e-09
DIGEORGE syndrome, Noonan syndrome,Marfan syndrome	HP0000002	Abnormality of body height	rs11855770	FBN1	15	48839019	A	G	0.15546	0.999274	-	-	334227	0.000284694	4.70293e-05	1.41833e-09
Alagille syndrome, DIGEORGE syndrome, Noonan syndrome, Marfan syndrome	HP0005117	Elevated diastolic blood pressure	20:10618574_T_C	JAG1	20	10618574	T	C	0.57847	0.997015	-	-	334777	-0.148546	0.0245409	1.4233e-09	NM_000214.2:c.*1572A>G:3 prime UTR variant	Benign	Arteriohepatic dysplasia;Alagille Syndrome;Isolated Nonsyndromic Congenital Heart Disease
Alagille syndrome, DIGEORGE syndrome, Noonan syndrome, Marfan syndrome	HP0005117	Elevated diastolic blood pressure	rs8036173	FBN1	15	48820068	T	C	0.247703	0.996915	-	-	334777	0.169816	0.0280591	1.43148e-09
DIGEORGE syndrome, Noonan syndrome,Marfan syndrome	HP0000002	Abnormality of body height	rs34945601	FBN1	15	48942619	G	T	0.153182	0.949666	-	-	334227	0.000292913	4.85367e-05	1.59243e-09
Alagille syndrome, DIGEORGE syndrome, Noonan syndrome, Marfan syndrome	HP0005117	Elevated diastolic blood pressure	rs755251	FBN1	15	48812020	A	G	0.247458	0.996511	-	-	334777	0.169351	0.0280741	1.61821e-09
Alagille syndrome, DIGEORGE syndrome, Noonan syndrome, Marfan syndrome	HP0005117	Elevated diastolic blood pressure	20:10622501_G_C	JAG1	20	10622501	G	C	0.0687263	1.00185	-	-	334777	0.287977	0.0477595	1.64398e-09	NM_000214.2:c.2612C>G:missense variant	Benign/Likely benign	not specified;Not specified;NOT SPECIFIED;Cardiovascular phenotype;cardiovascular phenotype;Arteriohepatic dysplasia;Alagille Syndrome
DIGEORGE syndrome, Noonan syndrome,Marfan syndrome	HP0000002	Abnormality of body height	rs4775767	FBN1	15	48836119	T	C	0.155535	0.999341	-	-	334227	0.000283499	4.70186e-05	1.64641e-09
Alagille syndrome, DIGEORGE syndrome, Noonan syndrome, Marfan syndrome	HP0001507	Growth abnormality	3:141267295_C_A	RASA2	3	141267295	C	A	0.0666269	1.0014	-	-	328546	0.0649802	0.0107813	1.67095e-09
DIGEORGE syndrome, Noonan syndrome,Marfan syndrome	HP0000002	Abnormality of body height	rs11855862	FBN1	15	48839065	G	A	0.155271	0.999357	-	-	334227	0.000283376	4.70507e-05	1.71612e-09
Marfan syndrome	HP0003758	Reduced subcutaneous adipose tissue	rs295323	RASA2	3	141327474	G	A	0.398368	0.985988	-	-	331110	0.0956759	0.0158897	1.73245e-09
Alagille syndrome, DIGEORGE syndrome, Noonan syndrome, Marfan syndrome	HP0045081	Abnormality of body mass index	rs295299	RASA2	3	141338068	A	G	0.06659	0.983944	-	-	333117	0.134537	0.0223456	1.73791e-09
DIGEORGE syndrome, Noonan syndrome,Marfan syndrome	HP0000002	Abnormality of body height	rs28370880	FBN1	15	48890596	G	T	0.150102	1.00001	-	-	334227	0.000287056	4.76931e-05	1.75869e-09
Alagille syndrome, DIGEORGE syndrome, Noonan syndrome, Marfan syndrome	HP0005117	Elevated diastolic blood pressure	rs7164585	FBN1	15	48827144	T	C	0.247481	0.997046	-	-	334777	0.168834	0.0280656	1.79278e-09
Alagille syndrome, DIGEORGE syndrome, Noonan syndrome, Marfan syndrome	HP0004421	Elevated systolic blood pressure	14:50655307_C_T	SOS2	14	50655307	C	T	0.0300827	1.00228	-	-	334544	-0.739645	0.123077	1.86155e-09	NM_006939.3:c.622G>A:missense variant	Benign	not specified;Noonan syndrome 9
Alagille syndrome, DIGEORGE syndrome, Noonan syndrome, Marfan syndrome	HP0005117	Elevated diastolic blood pressure	rs7164277	FBN1	15	48799348	T	C	0.247606	0.995751	-	-	334777	0.168539	0.0280792	1.94778e-09
Alagille syndrome, DIGEORGE syndrome, Noonan syndrome, Marfan syndrome	HP0005117	Elevated diastolic blood pressure	rs78896696	JAG1	20	10616382	G	T	0.0674313	0.99508	-	-	334777	0.290184	0.0483461	1.94845e-09
Alagille syndrome, DIGEORGE syndrome, Noonan syndrome, Marfan syndrome	HP0005117	Elevated diastolic blood pressure	rs7184016	FBN1	15	48810499	G	T	0.244096	0.99655	-	-	334777	0.169267	0.0282032	1.95463e-09
Alagille syndrome, DIGEORGE syndrome, Noonan syndrome, Marfan syndrome	HP0005117	Elevated diastolic blood pressure	rs73075343	JAG1	20	10623019	T	C	0.155911	0.97721	-	-	334777	-0.202029	0.0337196	2.08193e-09
DIGEORGE syndrome, Noonan syndrome,Marfan syndrome	HP0000002	Abnormality of body height	rs4775764	FBN1	15	48761196	C	T	0.155238	0.99941	-	-	334227	0.000281869	4.70533e-05	2.09525e-09
Alagille syndrome, DIGEORGE syndrome, Noonan syndrome, Marfan syndrome	HP0005117	Elevated diastolic blood pressure	rs9652450	FBN1	15	48792444	A	G	0.247391	0.995432	-	-	334777	0.168277	0.0280918	2.09703e-09
Marfan syndrome	HP0003758	Reduced subcutaneous adipose tissue	rs6440015	RASA2	3	141336351	G	T	0.396638	0.984079	-	-	331110	0.0952915	0.0159169	2.14229e-09
Alagille syndrome, DIGEORGE syndrome, Noonan syndrome, Marfan syndrome	HP0005117	Elevated diastolic blood pressure	rs140605	FBN1	15	48789634	T	C	0.247496	0.995351	-	-	334777	0.168157	0.028089	2.14525e-09	NM_000138.4:c.2168-46A>G:intron variant	Benign	not specified;NOT SPECIFIED
Alagille syndrome, DIGEORGE syndrome, Noonan syndrome, Marfan syndrome	HP0005117	Elevated diastolic blood pressure	rs11070644	FBN1	15	48784497	T	C	0.247745	0.994899	-	-	334777	0.167987	0.0280859	2.21736e-09
Alagille syndrome, DIGEORGE syndrome, Noonan syndrome, Marfan syndrome	HP0005117	Elevated diastolic blood pressure	rs73075342	JAG1	20	10622862	C	T	0.155742	0.977318	-	-	334777	-0.201678	0.0337327	2.25144e-09
Alagille syndrome, DIGEORGE syndrome, Noonan syndrome, Marfan syndrome	HP0005117	Elevated diastolic blood pressure	rs6074164	JAG1	20	10621305	A	C	0.156094	0.981727	-	-	334777	-0.200803	0.0336259	2.35073e-09
DIGEORGE syndrome, Noonan syndrome,Marfan syndrome	HP0000002	Abnormality of body height	rs5027380	FBN1	15	48822627	C	T	0.151938	1.00091	-	-	334227	0.000283109	4.74339e-05	2.39708e-09
Alagille syndrome, DIGEORGE syndrome, Noonan syndrome, Marfan syndrome	HP0005117	Elevated diastolic blood pressure	rs2245752	FBN1	15	48744489	C	A	0.749941	0.998282	-	-	334777	-0.166811	0.0279511	2.40495e-09
DIGEORGE syndrome, Noonan syndrome,Marfan syndrome	HP0000002	Abnormality of body height	rs6493334	FBN1	15	48939181	A	T	0.149363	0.976595	-	-	334227	0.000288572	4.83592e-05	2.41514e-09
DIGEORGE syndrome, Noonan syndrome,Marfan syndrome	HP0000002	Abnormality of body height	rs28670973	FBN1	15	48814654	T	C	0.152204	1.0008	-	-	334227	0.000282814	4.74026e-05	2.43077e-09
Alagille syndrome, DIGEORGE syndrome, Noonan syndrome, Marfan syndrome	HP0005117	Elevated diastolic blood pressure	rs9806163	FBN1	15	48803839	T	C	0.247495	0.996032	-	-	334777	0.167469	0.0280795	2.46225e-09
Alagille syndrome, DIGEORGE syndrome, Noonan syndrome, Marfan syndrome	HP0005117	Elevated diastolic blood pressure	rs8029993	FBN1	15	48740097	C	T	0.749891	0.99829	-	-	334777	-0.16669	0.0279491	2.46317e-09
Alagille syndrome, DIGEORGE syndrome, Noonan syndrome, Marfan syndrome	HP0005117	Elevated diastolic blood pressure	rs2303500	FBN1	15	48739274	A	G	0.750189	0.998737	-	-	334777	-0.16661	0.027954	2.52254e-09
Alagille syndrome, DIGEORGE syndrome, Noonan syndrome, Marfan syndrome	HP0005117	Elevated diastolic blood pressure	rs2303502	FBN1	15	48736684	A	T	0.750166	0.998768	-	-	334777	-0.166558	0.0279526	2.54679e-09
Alagille syndrome, DIGEORGE syndrome, Noonan syndrome, Marfan syndrome	HP0005117	Elevated diastolic blood pressure	rs16961062	FBN1	15	48803919	T	G	0.24738	0.996092	-	-	334777	0.167314	0.0280831	2.55874e-09
DIGEORGE syndrome, Noonan syndrome,Marfan syndrome	HP0000002	Abnormality of body height	rs16961068	FBN1	15	48806953	T	C	0.152136	0.999977	-	-	334227	0.000282535	4.74308e-05	2.57493e-09
Alagille syndrome, DIGEORGE syndrome, Noonan syndrome, Marfan syndrome	HP0005117	Elevated diastolic blood pressure	rs2306352	FBN1	15	48805637	G	A	0.247239	0.996155	-	-	334777	0.167273	0.0280874	2.59629e-09
Alagille syndrome, DIGEORGE syndrome, Noonan syndrome, Marfan syndrome	HP0001507	Growth abnormality	rs59714050	RASA2	3	141267294	T	A	0.065912	0.996802	-	-	328546	0.064678	0.0108604	2.59748e-09
Alagille syndrome, DIGEORGE syndrome, Noonan syndrome, Marfan syndrome	HP0005117	Elevated diastolic blood pressure	rs35026266	FBN1	15	48769044	C	T	0.247409	0.994882	-	-	334777	0.167278	0.028099	2.63299e-09
DIGEORGE syndrome, Noonan syndrome,Marfan syndrome	HP0000002	Abnormality of body height	rs12907078	FBN1	15	48828279	A	G	0.1519	1.00125	-	-	334227	0.000282285	4.74305e-05	2.65885e-09
Alagille syndrome, DIGEORGE syndrome, Noonan syndrome, Marfan syndrome	HP0005117	Elevated diastolic blood pressure	rs4774517	FBN1	15	48759291	G	T	0.24969	0.997651	-	-	334777	0.166406	0.0279737	2.70609e-09
Alagille syndrome, DIGEORGE syndrome, Noonan syndrome, Marfan syndrome	HP0005117	Elevated diastolic blood pressure	rs7171359	FBN1	15	48757460	T	C	0.24989	0.997938	-	-	334777	0.166298	0.0279623	2.72983e-09
DIGEORGE syndrome, Noonan syndrome,Marfan syndrome	HP0000002	Abnormality of body height	rs25458	FBN1	15	48797307	A	G	0.152323	0.999605	-	-	334227	0.000281974	4.74157e-05	2.7361e-09	NM_000138.4:c.1875T>C:synonymous variant	Benign	not specified;Not specified;NOT SPECIFIED;Thoracic aortic aneurysm and aortic dissection;Thoracic aortic aneurysms and aortic dissections;Thoracic Aortic Aneurysms and Aortic Dissections;Weill-Marchesani syndrome;Weill-Marchesani Syndrome;Geleophysic dysplasia;Geleophysic Dysplasia;Ectopia lentis;Ectopia Lentis;Marfan syndrome;Marfan Syndrome;MASS syndrome;MASS Syndrome;Stiff skin syndrome;Stiff …
Alagille syndrome, DIGEORGE syndrome, Noonan syndrome, Marfan syndrome	HP0005117	Elevated diastolic blood pressure	rs73075341	JAG1	20	10622834	G	T	0.15565	0.977417	-	-	334777	-0.200638	0.0337392	2.73806e-09
Alagille syndrome, DIGEORGE syndrome, Noonan syndrome, Marfan syndrome	HP0005117	Elevated diastolic blood pressure	rs73075346	JAG1	20	10627228	C	G	0.155718	0.960242	-	-	334777	-0.202341	0.0340334	2.76104e-09
Alagille syndrome, DIGEORGE syndrome, Noonan syndrome, Marfan syndrome	HP0005117	Elevated diastolic blood pressure	rs10519177	FBN1	15	48757195	A	G	0.249898	0.997918	-	-	334777	0.166193	0.0279623	2.7934e-09
Alagille syndrome, DIGEORGE syndrome, Noonan syndrome, Marfan syndrome	HP0005117	Elevated diastolic blood pressure	rs11634866	FBN1	15	48774288	A	G	0.247289	0.994908	-	-	334777	0.167018	0.0281031	2.80056e-09
Alagille syndrome, DIGEORGE syndrome, Noonan syndrome, Marfan syndrome	HP0005117	Elevated diastolic blood pressure	rs1426718	FBN1	15	48733625	C	T	0.750198	0.998812	-	-	334777	-0.166127	0.0279532	2.80095e-09
Alagille syndrome, DIGEORGE syndrome, Noonan syndrome, Marfan syndrome	HP0005117	Elevated diastolic blood pressure	rs2725550	FBN1	15	48745322	G	A	0.749877	0.998512	-	-	334777	-0.166053	0.0279456	2.81801e-09
Alagille syndrome, DIGEORGE syndrome, Noonan syndrome, Marfan syndrome	HP0005117	Elevated diastolic blood pressure	rs2413906	FBN1	15	48770580	A	G	0.24748	0.99488	-	-	334777	0.166807	0.0280963	2.90604e-09
Alagille syndrome, DIGEORGE syndrome, Noonan syndrome, Marfan syndrome	HP0005117	Elevated diastolic blood pressure	rs1812873	FBN1	15	48750520	C	A	0.749836	0.99827	-	-	334777	-0.165857	0.0279474	2.94827e-09
DIGEORGE syndrome, Noonan syndrome,Marfan syndrome	HP0000002	Abnormality of body height	rs11855166	FBN1	15	48798275	C	T	0.151915	0.999821	-	-	334227	0.000281659	4.74627e-05	2.95333e-09
Alagille syndrome, DIGEORGE syndrome, Noonan syndrome, Marfan syndrome	HP0005117	Elevated diastolic blood pressure	rs2555470	FBN1	15	48747440	C	T	0.749869	0.998487	-	-	334777	-0.165831	0.0279457	2.95829e-09
Alagille syndrome, DIGEORGE syndrome, Noonan syndrome, Marfan syndrome	HP0005117	Elevated diastolic blood pressure	rs2620361	FBN1	15	48754122	G	T	0.749845	0.99803	-	-	334777	-0.165761	0.0279512	3.02525e-09
Alagille syndrome, DIGEORGE syndrome, Noonan syndrome, Marfan syndrome	HP0005117	Elevated diastolic blood pressure	rs2466792	FBN1	15	48753145	C	A	0.74985	0.998107	-	-	334777	-0.165658	0.0279503	3.09016e-09
DIGEORGE syndrome, Noonan syndrome,Marfan syndrome	HP0000002	Abnormality of body height	rs11853045	FBN1	15	48799381	T	A	0.151984	0.999988	-	-	334227	0.000281159	4.74499e-05	3.11856e-09
Alagille syndrome, DIGEORGE syndrome, Noonan syndrome, Marfan syndrome	HP0005117	Elevated diastolic blood pressure	rs4775762	FBN1	15	48744005	T	C	0.774761	0.997575	-	-	334777	-0.171687	0.0289832	3.15145e-09
Alagille syndrome, DIGEORGE syndrome, Noonan syndrome, Marfan syndrome	HP0045081	Abnormality of body mass index	3:141326602_T_C	RASA2	3	141326602	T	C	0.0673202	0.996477	-	-	333117	0.130847	0.0220924	3.17022e-09
Alagille syndrome, DIGEORGE syndrome, Noonan syndrome, Marfan syndrome	HP0001507	Growth abnormality	rs2640017	RASA2	3	141335121	A	G	0.0662441	0.996246	-	-	328546	0.0641663	0.0108383	3.21613e-09
Alagille syndrome, DIGEORGE syndrome, Noonan syndrome, Marfan syndrome	HP0004421	Elevated systolic blood pressure	rs11066309	PTPN11	12	112883476	G	A	0.40683	0.99485	-	-	334544	0.25421	0.0429483	3.2425e-09
Alagille syndrome, DIGEORGE syndrome, Noonan syndrome, Marfan syndrome	HP0001507	Growth abnormality	rs16851483	RASA2	3	141275436	G	T	0.0658851	0.997564	-	-	328546	0.0642318	0.0108585	3.31522e-09
Alagille syndrome, DIGEORGE syndrome, Noonan syndrome, Marfan syndrome	HP0005117	Elevated diastolic blood pressure	rs2433394	FBN1	15	48753624	C	A	0.749875	0.99781	-	-	334777	-0.16534	0.0279554	3.33355e-09
Alagille syndrome, DIGEORGE syndrome, Noonan syndrome, Marfan syndrome	HP0001507	Growth abnormality	rs76612873	RASA2	3	141273466	C	A	0.0658875	0.997581	-	-	328546	0.0642132	0.0108582	3.34677e-09
DIGEORGE syndrome, Noonan syndrome,Marfan syndrome	HP0000002	Abnormality of body height	rs4374113	FBN1	15	48820901	T	C	0.151965	1.00129	-	-	334227	0.000280425	4.74216e-05	3.35348e-09
Alagille syndrome, DIGEORGE syndrome, Noonan syndrome, Marfan syndrome	HP0001507	Growth abnormality	rs295321	RASA2	3	141325322	T	C	0.0662443	0.996692	-	-	328546	0.064074	0.0108358	3.35894e-09
Alagille syndrome, DIGEORGE syndrome, Noonan syndrome, Marfan syndrome	HP0001507	Growth abnormality	rs295324	RASA2	3	141328918	T	G	0.0662005	0.996529	-	-	328546	0.0640919	0.01084	3.3724e-09
Alagille syndrome, DIGEORGE syndrome, Noonan syndrome, Marfan syndrome	HP0001507	Growth abnormality	rs3821709	RASA2	3	141280273	T	C	0.0662755	0.997164	-	-	328546	0.0640105	0.0108309	3.42433e-09
Alagille syndrome, DIGEORGE syndrome, Noonan syndrome, Marfan syndrome	HP0005117	Elevated diastolic blood pressure	rs56686382	FBN1	15	48766250	G	C	0.247274	0.99481	-	-	334777	0.166027	0.0281051	3.47987e-09
Alagille syndrome, DIGEORGE syndrome, Noonan syndrome, Marfan syndrome	HP0001507	Growth abnormality	rs4683612	RASA2	3	141293263	A	C	0.0665656	0.996927	-	-	328546	0.0638506	0.01081	3.49579e-09
DIGEORGE syndrome, Noonan syndrome,Marfan syndrome	HP0000002	Abnormality of body height	rs12904033	FBN1	15	48796337	C	T	0.152093	0.99987	-	-	334227	0.000279968	4.74387e-05	3.60163e-09
Alagille syndrome, DIGEORGE syndrome, Noonan syndrome, Marfan syndrome	HP0005117	Elevated diastolic blood pressure	rs714290	FBN1	15	48751329	C	G	0.766643	0.995721	-	-	334777	-0.16909	0.0286514	3.60297e-09
DIGEORGE syndrome, Noonan syndrome,Marfan syndrome	HP0000002	Abnormality of body height	rs66993605	FBN1	15	48795195	C	T	0.152095	0.999771	-	-	334227	0.000279941	4.74408e-05	3.61973e-09
Alagille syndrome, DIGEORGE syndrome, Noonan syndrome, Marfan syndrome	HP0045081	Abnormality of body mass index	rs295300	RASA2	3	141338415	G	A	0.0671889	0.979684	-	-	333117	0.131466	0.0223013	3.75101e-09
DIGEORGE syndrome, Noonan syndrome,Marfan syndrome	HP0000002	Abnormality of body height	rs11854368	FBN1	15	48913357	C	T	0.141455	0.99222	-	-	334227	0.00028848	4.90726e-05	4.14032e-09
DIGEORGE syndrome, Noonan syndrome,Marfan syndrome	HP0000002	Abnormality of body height	rs17748607	FBN1	15	48850485	G	T	0.140538	0.999256	-	-	334227	0.000287706	4.90328e-05	4.42484e-09
Alagille syndrome, DIGEORGE syndrome, Noonan syndrome, Marfan syndrome	HP0045081	Abnormality of body mass index	3:141337435_T_C	RASA2	3	141337435	T	C	0.0668564	0.996393	-	-	333117	0.129948	0.0221644	4.55254e-09
Alagille syndrome, DIGEORGE syndrome, Noonan syndrome, Marfan syndrome	HP0001507	Growth abnormality	rs78575557	RASA2	3	141266337	A	G	0.0660604	0.997096	-	-	328546	0.0635869	0.0108477	4.58288e-09
Alagille syndrome, DIGEORGE syndrome, Noonan syndrome, Marfan syndrome	HP0001507	Growth abnormality	rs2035935	RASA2	3	141306013	A	G	0.0666141	0.997606	-	-	328546	0.0632847	0.0108027	4.68317e-09
Alagille syndrome, DIGEORGE syndrome, Noonan syndrome, Marfan syndrome	HP0005117	Elevated diastolic blood pressure	rs9806595	FBN1	15	48755168	T	C	0.232605	0.996638	-	-	334777	0.16788	0.0286706	4.76101e-09
Alagille syndrome, DIGEORGE syndrome, Noonan syndrome, Marfan syndrome	HP0005117	Elevated diastolic blood pressure	rs626492	FBN1	15	48843598	C	T	0.251663	0.997302	-	-	334777	0.163399	0.027906	4.76478e-09
Alagille syndrome, DIGEORGE syndrome, Noonan syndrome, Marfan syndrome	HP0001507	Growth abnormality	rs114466221	RASA2	3	141280996	A	G	0.066601	0.998035	-	-	328546	0.0632405	0.0108014	4.77908e-09
Alagille syndrome, DIGEORGE syndrome, Noonan syndrome, Marfan syndrome	HP0005117	Elevated diastolic blood pressure	rs3741983	PTPN11	12	112939853	C	T	0.17966	0.998939	-	-	334777	-0.184505	0.0315222	4.82717e-09	NM_002834.4:c.1600-95C>T:intron variant	Benign	Noonan syndrome;Global developmental delay;Low-set nipples;Abnormality of the eye;Short stature;Broad neck;Webbed neck;Abnormality of the cardiovascular system;Abnormality of the face;Pulmonic stenosis;Short stature;Broad neck;Webbed neck;Abnormality of the face;Cryptorchidism;Hypertrophic cardiomyopathy;Low-set nipples;Phenotypic abnormality;Pulmonic stenosis;Short stature;Broad neck;Webbed neck…
Alagille syndrome, DIGEORGE syndrome, Noonan syndrome, Marfan syndrome	HP0001507	Growth abnormality	rs79147413	RASA2	3	141209594	A	G	0.0666196	0.997138	-	-	328546	0.0632151	0.0108046	4.89865e-09
Alagille syndrome, DIGEORGE syndrome, Noonan syndrome, Marfan syndrome	HP0001507	Growth abnormality	rs77742015	RASA2	3	141320386	A	G	0.0665714	0.996353	-	-	328546	0.0632419	0.0108128	4.95612e-09
Alagille syndrome, DIGEORGE syndrome, Noonan syndrome, Marfan syndrome	HP0001507	Growth abnormality	rs4683610	RASA2	3	141271256	C	T	0.0662378	0.998188	-	-	328546	0.0633273	0.0108281	4.96715e-09
Alagille syndrome, DIGEORGE syndrome, Noonan syndrome, Marfan syndrome	HP0001507	Growth abnormality	rs116432286	RASA2	3	141264588	C	T	0.0662535	0.998003	-	-	328546	0.0632869	0.0108279	5.07661e-09
Alagille syndrome, DIGEORGE syndrome, Noonan syndrome, Marfan syndrome	HP0001507	Growth abnormality	rs2639997	RASA2	3	141330310	C	T	0.0663241	0.99718	-	-	328546	0.0632716	0.010827	5.1054e-09
Alagille syndrome, DIGEORGE syndrome, Noonan syndrome, Marfan syndrome	HP0005117	Elevated diastolic blood pressure	15:48728634_C_T	FBN1	15	48728634	C	T	0.750244	1.00102	-	-	334777	-0.162997	0.0279239	5.31438e-09
Noonan syndrome	HP0001518	Small for gestational age	rs1051412	JAG1	20	10654563	A	C	0.493117	0.973707	-	-	192869	0.0123559	0.00211833	5.45775e-09	NM_000214.2:c.-385T>G:5 prime UTR variant	Benign	Isolated Nonsyndromic Congenital Heart Disease;Arteriohepatic dysplasia;Alagille Syndrome
Alagille syndrome, DIGEORGE syndrome, Noonan syndrome, Marfan syndrome	HP0004421	Elevated systolic blood pressure	12:112871372_A_G	PTPN11	12	112871372	A	G	0.424561	0.998246	-	-	334544	0.248453	0.0426118	5.52775e-09
Alagille syndrome, DIGEORGE syndrome, Noonan syndrome, Marfan syndrome	HP0004421	Elevated systolic blood pressure	rs11066320	PTPN11	12	112906415	A	G	0.576603	0.993358	-	-	334544	-0.248983	0.042732	5.66119e-09
Alagille syndrome, DIGEORGE syndrome, Noonan syndrome, Marfan syndrome	HP0001507	Growth abnormality	rs78469175	RASA2	3	141203489	A	G	0.0655784	0.996329	-	-	328546	0.0634305	0.0108887	5.70429e-09
Alagille syndrome, DIGEORGE syndrome, Noonan syndrome, Marfan syndrome	HP0001507	Growth abnormality	rs58025624	RASA2	3	141320585	A	G	0.0665572	0.996678	-	-	328546	0.0629837	0.0108121	5.70662e-09
Alagille syndrome, DIGEORGE syndrome, Noonan syndrome, Marfan syndrome	HP0001507	Growth abnormality	rs138685654	RASA2	3	141202934	T	C	0.0655898	0.996212	-	-	328546	0.0634008	0.0108884	5.7936e-09
Alagille syndrome, DIGEORGE syndrome, Noonan syndrome, Marfan syndrome	HP0001507	Growth abnormality	rs114595240	RASA2	3	141323629	A	G	0.066633	0.997261	-	-	328546	0.0628507	0.0108032	5.96854e-09
Alagille syndrome, DIGEORGE syndrome, Noonan syndrome, Marfan syndrome	HP0001507	Growth abnormality	rs139164864	RASA2	3	141215425	A	T	0.0656261	0.997205	-	-	328546	0.0632878	0.0108802	6.00471e-09
Alagille syndrome, DIGEORGE syndrome, Noonan syndrome, Marfan syndrome	HP0005117	Elevated diastolic blood pressure	rs61364280	FBN1	15	48764391	C	G	0.248028	0.994887	-	-	334777	0.163225	0.028075	6.10893e-09
Alagille syndrome, DIGEORGE syndrome, Noonan syndrome, Marfan syndrome	HP0001507	Growth abnormality	rs3732869	RASA2	3	141295778	T	A	0.0663055	0.997797	-	-	328546	0.062872	0.0108251	6.3286e-09
Alagille syndrome, DIGEORGE syndrome, Noonan syndrome, Marfan syndrome	HP0005117	Elevated diastolic blood pressure	rs8041668	FBN1	15	48835355	T	C	0.748467	0.997036	-	-	334777	-0.162074	0.0279144	6.40041e-09
Alagille syndrome, DIGEORGE syndrome, Noonan syndrome, Marfan syndrome	HP0001507	Growth abnormality	rs34558081	RASA2	3	141225247	T	G	0.065674	0.997181	-	-	328546	0.0631133	0.0108767	6.5338e-09
Alagille syndrome, DIGEORGE syndrome, Noonan syndrome, Marfan syndrome	HP0001507	Growth abnormality	rs1493210	RASA2	3	141300833	G	A	0.0662636	0.997857	-	-	328546	0.0628305	0.0108279	6.53433e-09
Alagille syndrome, DIGEORGE syndrome, Noonan syndrome, Marfan syndrome	HP0001507	Growth abnormality	rs78971034	RASA2	3	141262410	A	G	0.0663998	0.997546	-	-	328546	0.06274	0.0108193	6.68083e-09
Alagille syndrome, DIGEORGE syndrome, Noonan syndrome, Marfan syndrome	HP0001507	Growth abnormality	3:141280448_C_T	RASA2	3	141280448	C	T	0.0665888	0.998247	-	-	328546	0.0625927	0.0108012	6.83926e-09
Alagille syndrome, DIGEORGE syndrome, Noonan syndrome, Marfan syndrome	HP0001507	Growth abnormality	rs79936528	RASA2	3	141245228	T	C	0.0656316	0.997265	-	-	328546	0.0630159	0.0108795	6.95391e-09
Alagille syndrome, DIGEORGE syndrome, Noonan syndrome, Marfan syndrome	HP0001507	Growth abnormality	3:141337435_T_C	RASA2	3	141337435	T	C	0.0668765	0.996712	-	-	328546	0.0624843	0.0107879	6.9597e-09
Alagille syndrome, DIGEORGE syndrome, Noonan syndrome, Marfan syndrome	HP0005117	Elevated diastolic blood pressure	rs589668	FBN1	15	48835935	C	T	0.247887	0.997131	-	-	334777	0.162434	0.0280493	7.00342e-09
Alagille syndrome, DIGEORGE syndrome, Noonan syndrome, Marfan syndrome	HP0005117	Elevated diastolic blood pressure	rs7183203	FBN1	15	48870456	C	T	0.75142	0.993615	-	-	334777	-0.162503	0.0280728	7.10261e-09
Marfan syndrome	HP0003758	Reduced subcutaneous adipose tissue	rs12254441	KAT6B	10	76617857	C	T	0.373489	0.932452	-	-	331110	-0.0957261	0.0165383	7.12253e-09
Alagille syndrome, DIGEORGE syndrome, Noonan syndrome, Marfan syndrome	HP0005117	Elevated diastolic blood pressure	rs10851468	FBN1	15	48772936	A	G	0.299924	0.991791	-	-	334777	0.153225	0.0265031	7.41567e-09
Alagille syndrome, DIGEORGE syndrome, Noonan syndrome, Marfan syndrome	HP0001507	Growth abnormality	rs295299	RASA2	3	141338068	A	G	0.0666112	0.984275	-	-	328546	0.0628713	0.010876	7.44367e-09
Alagille syndrome, DIGEORGE syndrome, Noonan syndrome, Marfan syndrome	HP0005117	Elevated diastolic blood pressure	rs6493328	FBN1	15	48819502	G	A	0.304168	0.99173	-	-	334777	0.152348	0.0263978	7.87685e-09
Alagille syndrome, DIGEORGE syndrome, Noonan syndrome, Marfan syndrome	HP0001507	Growth abnormality	rs79583300	RASA2	3	141234117	C	T	0.0659666	0.997698	-	-	328546	0.0625967	0.0108513	8.00047e-09
Alagille syndrome, DIGEORGE syndrome, Noonan syndrome, Marfan syndrome	HP0005117	Elevated diastolic blood pressure	rs2051801	PTPN11	12	112943197	A	G	0.285954	0.998627	-	-	334777	-0.154474	0.0267845	8.06207e-09
Alagille syndrome, DIGEORGE syndrome, Noonan syndrome, Marfan syndrome	HP0001507	Growth abnormality	rs76839703	RASA2	3	141239565	C	T	0.065966	0.997713	-	-	328546	0.0625812	0.0108512	8.06761e-09
Alagille syndrome, DIGEORGE syndrome, Noonan syndrome, Marfan syndrome	HP0001507	Growth abnormality	rs295300	RASA2	3	141338415	G	A	0.0671968	0.979964	-	-	328546	0.0626005	0.0108557	8.09578e-09
Alagille syndrome, DIGEORGE syndrome, Noonan syndrome, Marfan syndrome	HP0005117	Elevated diastolic blood pressure	rs2437948	FBN1	15	48849728	C	T	0.246015	0.99735	-	-	334777	0.162062	0.0281184	8.24379e-09
Alagille syndrome, DIGEORGE syndrome, Noonan syndrome, Marfan syndrome	HP0001507	Growth abnormality	rs78570717	RASA2	3	141211327	A	G	0.0660129	0.997414	-	-	328546	0.0625184	0.0108493	8.29756e-09
Alagille syndrome, DIGEORGE syndrome, Noonan syndrome, Marfan syndrome	HP0001507	Growth abnormality	rs139976154	RASA2	3	141234580	A	G	0.0659736	0.997634	-	-	328546	0.0625223	0.0108511	8.32745e-09
Alagille syndrome, DIGEORGE syndrome, Noonan syndrome, Marfan syndrome	HP0005117	Elevated diastolic blood pressure	rs12916536	FBN1	15	48706571	A	G	0.751667	0.99573	-	-	334777	-0.161518	0.0280522	8.53021e-09
Alagille syndrome, DIGEORGE syndrome, Noonan syndrome, Marfan syndrome	HP0001507	Growth abnormality	rs7627774	RASA2	3	141243528	G	A	0.0659744	0.997635	-	-	328546	0.0624284	0.010851	8.76361e-09
Alagille syndrome, DIGEORGE syndrome, Noonan syndrome, Marfan syndrome	HP0005117	Elevated diastolic blood pressure	rs28481454	FBN1	15	48697676	G	A	0.742705	0.984458	-	-	334777	-0.160371	0.0278814	8.83267e-09
Alagille syndrome, DIGEORGE syndrome, Noonan syndrome, Marfan syndrome	HP0001507	Growth abnormality	rs7627807	RASA2	3	141243728	C	T	0.0659898	0.997516	-	-	328546	0.0623482	0.0108505	9.13955e-09
Alagille syndrome, DIGEORGE syndrome, Noonan syndrome, Marfan syndrome	HP0005117	Elevated diastolic blood pressure	rs2013984	FBN1	15	48698503	T	C	0.76311	0.984475	-	-	334777	-0.164655	0.0286646	9.24525e-09
Alagille syndrome, DIGEORGE syndrome, Noonan syndrome, Marfan syndrome	HP0001507	Growth abnormality	rs78341452	RASA2	3	141253216	G	T	0.0660013	0.997542	-	-	328546	0.0622941	0.0108495	9.38288e-09
Alagille syndrome, DIGEORGE syndrome, Noonan syndrome, Marfan syndrome	HP0005117	Elevated diastolic blood pressure	rs612617	FBN1	15	48906577	A	G	0.245851	0.999055	-	-	334777	0.161313	0.028101	9.45016e-09
Alagille syndrome, DIGEORGE syndrome, Noonan syndrome, Marfan syndrome	HP0005117	Elevated diastolic blood pressure	rs7953150	PTPN11	12	112941571	G	A	0.285993	0.998641	-	-	334777	-0.153677	0.0267832	9.59843e-09
Alagille syndrome, DIGEORGE syndrome, Noonan syndrome, Marfan syndrome	HP0005117	Elevated diastolic blood pressure	rs1354738	FBN1	15	48883696	T	C	0.246158	0.998663	-	-	334777	0.161177	0.0280948	9.65117e-09
Alagille syndrome, DIGEORGE syndrome, Noonan syndrome, Marfan syndrome	HP0005117	Elevated diastolic blood pressure	rs16960901	FBN1	15	48705206	T	C	0.751873	0.995249	-	-	334777	-0.160977	0.0280667	9.73031e-09
Alagille syndrome, DIGEORGE syndrome, Noonan syndrome, Marfan syndrome	HP0005117	Elevated diastolic blood pressure	rs11070641	FBN1	15	48701029	C	T	0.77381	0.990614			334777	-0.166546	0.029042	9.77929e-09	NM_000138.4:c.*2158G>A:3 prime UTR variant	Benign	Acromicric dysplasia;Acromicric Dysplasia;Ectopia lentis;Ectopia Lentis;Stiff skin syndrome;Stiff Skin Syndrome;MASS syndrome;MASS Syndrome;Thoracic aortic aneurysm and aortic dissection;Thoracic Aortic Aneurysms and Aortic Dissections;Weill-Marchesani syndrome;Weill-Marchesani Syndrome;Geleophysic dysplasia;Geleophysic Dysplasia;Marfan syndrome;Marfan Syndrome
Alagille syndrome, DIGEORGE syndrome, Noonan syndrome, Marfan syndrome	HP0005117	Elevated diastolic blood pressure	rs1678979	FBN1	15	48896830	T	C	0.246011	1.00008			334777	0.160945	0.0280806	9.96083e-09
Alagille syndrome, DIGEORGE syndrome, Noonan syndrome, Marfan syndrome	HP0005117	Elevated diastolic blood pressure	rs585256	FBN1	15	48899745	A	G	0.246066	1.00033			334777	0.160829	0.0280749	1.01365e-08
Alagille syndrome, DIGEORGE syndrome, Noonan syndrome, Marfan syndrome	HP0005117	Elevated diastolic blood pressure	rs645509	FBN1	15	48901389	T	C	0.246065	1.00012			334777	0.160759	0.0280779	1.03243e-08
Alagille syndrome, DIGEORGE syndrome, Noonan syndrome, Marfan syndrome	HP0005117	Elevated diastolic blood pressure	rs2448485	FBN1	15	48859733	A	G	0.246235	0.997513			334777	0.160906	0.0281079	1.03785e-08
Alagille syndrome, DIGEORGE syndrome, Noonan syndrome, Marfan syndrome	HP0005117	Elevated diastolic blood pressure	rs28730795	FBN1	15	48765044	T	G	0.300558	0.986618			334777	0.151784	0.0265565	1.09474e-08
Marfan syndrome	HP0003758	Reduced subcutaneous adipose tissue	rs56913458	MAP2K1	15	66702345	C	A	0.225408	0.999177			331110	-0.105564	0.0184933	1.14264e-08
Alagille syndrome, DIGEORGE syndrome, Noonan syndrome, Marfan syndrome	HP0005117	Elevated diastolic blood pressure	rs657635	FBN1	15	48882966	A	C	0.250016	0.998332			334777	0.15956	0.0279534	1.14361e-08
Alagille syndrome, DIGEORGE syndrome, Noonan syndrome, Marfan syndrome	HP0005117	Elevated diastolic blood pressure	rs1807301	FBN1	15	48910240	A	G	0.249832	0.996587			334777	0.159695	0.0279842	1.15356e-08
DIGEORGE syndrome, Noonan syndrome,Marfan syndrome	HP0000002	Abnormality of body height	rs807747	DGCR2	22	19104926	C	G	0.0611942	1.00071			334227	-0.000405349	7.1044e-05	1.16029e-08
Alagille syndrome, DIGEORGE syndrome, Noonan syndrome, Marfan syndrome	HP0005117	Elevated diastolic blood pressure	rs10519174	FBN1	15	48734624	G	A	0.694831	0.993911			334777	-0.150245	0.0263449	1.17821e-08
Alagille syndrome, DIGEORGE syndrome, Noonan syndrome, Marfan syndrome	HP0005117	Elevated diastolic blood pressure	rs598029	FBN1	15	48834860	A	G	0.308144	0.991964			334777	0.149951	0.0262994	1.18727e-08
Alagille syndrome, DIGEORGE syndrome, Noonan syndrome, Marfan syndrome	HP0005117	Elevated diastolic blood pressure	rs4775760	FBN1	15	48701612	A	C	0.767207	0.99185			334777	-0.163812	0.028732	1.18942e-08	NM_000138.4:c.*1575T>G:3 prime UTR variant	Benign	MASS syndrome;MASS Syndrome;Ectopia lentis;Ectopia Lentis;Acromicric dysplasia;Acromicric Dysplasia;Stiff skin syndrome;Stiff Skin Syndrome;Geleophysic dysplasia;Geleophysic Dysplasia;Thoracic aortic aneurysm and aortic dissection;Thoracic Aortic Aneurysms and Aortic Dissections;Weill-Marchesani syndrome;Weill-Marchesani Syndrome;Marfan syndrome;Marfan Syndrome
Alagille syndrome, DIGEORGE syndrome, Noonan syndrome, Marfan syndrome	HP0005117	Elevated diastolic blood pressure	rs28421836	FBN1	15	48696730	A	C	0.743455	0.980249			334777	-0.159157	0.0279677	1.26599e-08
Alagille syndrome, DIGEORGE syndrome, Noonan syndrome, Marfan syndrome	HP0005117	Elevated diastolic blood pressure	rs920184	FBN1	15	48892939	C	T	0.249824	0.998611			334777	0.15906	0.0279568	1.27528e-08
Alagille syndrome, DIGEORGE syndrome, Noonan syndrome, Marfan syndrome	HP0001507	Growth abnormality	rs3806648	RASA2	3	141205572	T	C	0.0664024	0.99553			328546	0.0615468	0.0108298	1.324e-08
Alagille syndrome, DIGEORGE syndrome, Noonan syndrome, Marfan syndrome	HP0005117	Elevated diastolic blood pressure	15:48720271_C_T	FBN1	15	48720271	C	T	0.774298	0.999024			334777	-0.164419	0.0289415	1.33954e-08
DIGEORGE syndrome, Noonan syndrome,Marfan syndrome	HP0000002	Abnormality of body height	rs807748	DGCR2	22	19105779	G	C	0.0612347	0.99998			334227	-0.000403425	7.10479e-05	1.36227e-08
Noonan syndrome	HP0001518	Small for gestational age	rs62185096	JAG1	20	10653739	G	A	0.257667	0.966321			192869	-0.0137881	0.00243044	1.40439e-08
Alagille syndrome, DIGEORGE syndrome, Noonan syndrome, Marfan syndrome	HP0005117	Elevated diastolic blood pressure	rs2437946	FBN1	15	48926002	G	A	0.253292	0.993355			334777	0.158078	0.0279017	1.46678e-08
Alagille syndrome, DIGEORGE syndrome, Noonan syndrome, Marfan syndrome	HP0005117	Elevated diastolic blood pressure	rs1467953	FBN1	15	48714838	T	G	0.750708	0.997929			334777	-0.158202	0.027985	1.57714e-08
Alagille syndrome, DIGEORGE syndrome, Noonan syndrome, Marfan syndrome	HP0005117	Elevated diastolic blood pressure	rs363832	FBN1	15	48720526	G	C	0.768763	0.996652			334777	-0.162401	0.0287295	1.58017e-08	NM_000138.4:c.6997+17C>G:intron variant	Benign	not specified;not specified;NOT SPECIFIED
DIGEORGE syndrome, Noonan syndrome,Marfan syndrome	HP0000002	Abnormality of body height	rs2793067	DGCR2	22	19081810	G	A	0.0609028	0.999777			334227	-0.000402558	7.1236e-05	1.59599e-08
Alagille syndrome, DIGEORGE syndrome, Noonan syndrome, Marfan syndrome	HP0005117	Elevated diastolic blood pressure	rs924816	FBN1	15	48897416	G	A	0.246061	0.999519			334777	0.158709	0.0280863	1.59858e-08
Alagille syndrome, DIGEORGE syndrome, Noonan syndrome, Marfan syndrome	HP0005117	Elevated diastolic blood pressure	rs9920570	FBN1	15	48715448	A	G	0.750677	0.997992			334777	-0.158099	0.0279829	1.60717e-08
DIGEORGE syndrome, Noonan syndrome,Marfan syndrome	HP0000002	Abnormality of body height	rs2793074	DGCR2	22	19078675	C	A	0.0608222	0.999814			334227	-0.000402654	7.12788e-05	1.61521e-08
DIGEORGE syndrome, Noonan syndrome,Marfan syndrome	HP0000002	Abnormality of body height	rs2800968	DGCR2	22	19090370	T	G	0.0609145	0.999651			334227	-0.000402312	7.12341e-05	1.62695e-08
DIGEORGE syndrome, Noonan syndrome,Marfan syndrome	HP0000002	Abnormality of body height	rs12904966	FBN1	15	48941737	T	C	0.137818	0.968416			334227	0.000283598	5.02176e-05	1.63041e-08
Marfan syndrome	HP0003758	Reduced subcutaneous adipose tissue	rs41277720	MAP2K1	15	66773975	G	A	0.225664	0.998587			331110	-0.104425	0.0184914	1.63181e-08
Alagille syndrome, DIGEORGE syndrome, Noonan syndrome, Marfan syndrome	HP0005117	Elevated diastolic blood pressure	rs682938	FBN1	15	48864367	A	G	0.301782	0.994488			334777	0.149185	0.0264217	1.64058e-08
DIGEORGE syndrome, Noonan syndrome,Marfan syndrome	HP0000002	Abnormality of body height	rs8141583	DGCR2	22	19040808	T	A	0.0613162	0.998081			334227	-0.000400607	7.10716e-05	1.73517e-08
DIGEORGE syndrome, Noonan syndrome,Marfan syndrome	HP0000002	Abnormality of body height	rs2854656	DGCR2	22	19079241	A	G	0.0608679	0.999766			334227	-0.000401628	7.12555e-05	1.73741e-08
DIGEORGE syndrome, Noonan syndrome,Marfan syndrome	HP0000002	Abnormality of body height	rs1934895	DGCR2	22	19080150	A	G	0.0608606	0.999736			334227	-0.000401603	7.12606e-05	1.74499e-08
DIGEORGE syndrome, Noonan syndrome,Marfan syndrome	HP0000002	Abnormality of body height	rs60712409	DGCR2	22	19030348	T	C	0.0612705	0.997219			334227	-0.000400844	7.11271e-05	1.74585e-08
Marfan syndrome	HP0003758	Reduced subcutaneous adipose tissue	rs78136741	MAP2K1	15	66728310	A	G	0.225595	0.998454			331110	-0.104211	0.0184946	1.75535e-08
DIGEORGE syndrome, Noonan syndrome,Marfan syndrome	HP0000002	Abnormality of body height	rs5992367	DGCR2	22	19082991	G	A	0.0608915	0.999391			334227	-0.000401437	7.1256e-05	1.76493e-08
Marfan syndrome	HP0003758	Reduced subcutaneous adipose tissue	rs112064988	MAP2K1	15	66750070	C	T	0.225348	0.998658			331110	-0.104207	0.0184998	1.77362e-08
Marfan syndrome	HP0003758	Reduced subcutaneous adipose tissue	rs11629783	MAP2K1	15	66741387	C	G	0.225561	0.998519			331110	-0.104178	0.0184949	1.77459e-08
DIGEORGE syndrome, Noonan syndrome,Marfan syndrome	HP0000002	Abnormality of body height	rs11912290	DGCR2	22	19040446	C	T	0.061323	0.99819			334227	-0.000400194	7.10641e-05	1.78838e-08
Marfan syndrome	HP0003758	Reduced subcutaneous adipose tissue	rs17200970	MAP2K1	15	66731045	A	C	0.225557	0.998529			331110	-0.104153	0.018495	1.78876e-08
Marfan syndrome	HP0003758	Reduced subcutaneous adipose tissue	rs2035936	RASA2	3	141298124	G	T	0.0558353	0.970388			331110	0.192276	0.0341518	1.80325e-08
Alagille syndrome, DIGEORGE syndrome, Noonan syndrome, Marfan syndrome	HP0005117	Elevated diastolic blood pressure	rs12441775	FBN1	15	48850657	C	G	0.69373	0.991653			334777	-0.148318	0.0263487	1.81348e-08
DIGEORGE syndrome, Noonan syndrome,Marfan syndrome	HP0000002	Abnormality of body height	rs2800961	DGCR2	22	19087939	C	T	0.0608661	0.999672			334227	-0.000401118	7.12599e-05	1.81464e-08
DIGEORGE syndrome, Noonan syndrome,Marfan syndrome	HP0000002	Abnormality of body height	rs2793070	DGCR2	22	19079608	C	A	0.0608539	0.999769			334227	-0.000401057	7.12631e-05	1.82631e-08
Marfan syndrome	HP0003758	Reduced subcutaneous adipose tissue	rs11638268	MAP2K1	15	66770164	G	A	0.225606	0.998172			331110	-0.104094	0.0184969	1.8287e-08
Alagille syndrome, DIGEORGE syndrome, Noonan syndrome, Marfan syndrome	HP0045081	Abnormality of body mass index	rs41277720	MAP2K1	15	66773975	G	A	0.22561	0.999047			333117	-0.0744325	0.0132267	1.83021e-08
Marfan syndrome	HP0003758	Reduced subcutaneous adipose tissue	rs17200912	MAP2K1	15	66730307	C	T	0.225567	0.998488			331110	-0.104078	0.0184951	1.83168e-08
DIGEORGE syndrome, Noonan syndrome,Marfan syndrome	HP0000002	Abnormality of body height	rs2442812	RAF1	3	12649576	A	G	0.445318	1.00048			334227	0.000192854	3.42717e-05	1.83292e-08
Marfan syndrome	HP0003758	Reduced subcutaneous adipose tissue	rs112156518	MAP2K1	15	66757012	C	T	0.225496	0.998122			331110	-0.104103	0.0185005	1.83511e-08
DIGEORGE syndrome, Noonan syndrome,Marfan syndrome	HP0000002	Abnormality of body height	rs11070646	FBN1	15	48933821	C	G	0.152597	0.988805			334227	0.000268043	4.76394e-05	1.84048e-08
Alagille syndrome, DIGEORGE syndrome, Noonan syndrome, Marfan syndrome	HP0005117	Elevated diastolic blood pressure	rs7828	JAG1	20	10619014	A	C	0.327838	0.993856			334777	-0.145381	0.0258529	1.87382e-08	NM_000214.2:c.*1132T>G:3 prime UTR variant	Benign	Arteriohepatic dysplasia;Alagille Syndrome;Isolated Nonsyndromic Congenital Heart Disease
DIGEORGE syndrome, Noonan syndrome,Marfan syndrome	HP0000002	Abnormality of body height	rs10854539	DGCR2	22	19037734	G	A	0.061336	0.998083			334227	-0.000399484	7.10609e-05	1.89219e-08
DIGEORGE syndrome, Noonan syndrome,Marfan syndrome	HP0000002	Abnormality of body height	rs9618452	DGCR2	22	19027129	C	T	0.0612934	0.997303			334227	-0.000399414	7.11117e-05	1.94777e-08
Alagille syndrome, DIGEORGE syndrome, Noonan syndrome, Marfan syndrome	HP0005117	Elevated diastolic blood pressure	rs1506524	FBN1	15	48888988	A	T	0.246652	0.998379			334777	0.157693	0.0280798	1.95701e-08
Alagille syndrome, DIGEORGE syndrome, Noonan syndrome, Marfan syndrome	HP0005117	Elevated diastolic blood pressure	rs11635140	FBN1	15	48782563	T	C	0.308558	0.985594			334777	0.148077	0.0263744	1.97358e-08
Marfan syndrome	HP0003758	Reduced subcutaneous adipose tissue	rs78135660	MAP2K1	15	66769029	G	A	0.22557	0.998216			331110	-0.103831	0.0184976	1.98743e-08
Alagille syndrome, DIGEORGE syndrome, Noonan syndrome, Marfan syndrome	HP0005117	Elevated diastolic blood pressure	rs683282	FBN1	15	48847733	T	C	0.307133	0.990622			334777	0.147737	0.0263423	2.0445e-08
Alagille syndrome, DIGEORGE syndrome, Noonan syndrome, Marfan syndrome	HP0045081	Abnormality of body mass index	rs56913458	MAP2K1	15	66702345	C	A	0.225351	0.999585			333117	-0.0741823	0.0132285	2.05102e-08
DIGEORGE syndrome, Noonan syndrome,Marfan syndrome	HP0000002	Abnormality of body height	22:19104877_T_G	DGCR2	22	19104877	T	G	0.0614134	1.00059			334227	-0.000397702	7.09296e-05	2.06022e-08
DIGEORGE syndrome, Noonan syndrome,Marfan syndrome	HP0000002	Abnormality of body height	rs5993479	DGCR2	22	19034833	T	C	0.0613208	0.998022			334227	-0.000398227	7.10712e-05	2.10587e-08
Marfan syndrome	HP0003758	Reduced subcutaneous adipose tissue	rs111584879	MAP2K1	15	66678173	T	C	0.237258	0.999409			331110	-0.101752	0.0181618	2.11445e-08
DIGEORGE syndrome, Noonan syndrome,Marfan syndrome	HP0000002	Abnormality of body height	rs74523758	FBN1	15	48793531	A	G	0.0660831	0.973729			334227	0.000389262	6.94965e-05	2.13073e-08
Marfan syndrome	HP0003758	Reduced subcutaneous adipose tissue	rs4287513	MAP2K1	15	66776246	C	T	0.225436	0.998957			331110	-0.103581	0.0184946	2.13763e-08
Alagille syndrome, DIGEORGE syndrome, Noonan syndrome, Marfan syndrome	HP0005117	Elevated diastolic blood pressure	rs1678978	FBN1	15	48876157	C	T	0.305252	0.995314			334777	0.147434	0.0263252	2.13926e-08
Alagille syndrome, DIGEORGE syndrome, Noonan syndrome, Marfan syndrome	HP0045081	Abnormality of body mass index	rs11629783	MAP2K1	15	66741387	C	G	0.225506	0.998943			333117	-0.0740856	0.0132295	2.14472e-08
Alagille syndrome, DIGEORGE syndrome, Noonan syndrome, Marfan syndrome	HP0045081	Abnormality of body mass index	rs112156518	MAP2K1	15	66757012	C	T	0.225441	0.998526			333117	-0.0740656	0.0132336	2.18534e-08
DIGEORGE syndrome, Noonan syndrome,Marfan syndrome	HP0000002	Abnormality of body height	rs807745	DGCR2	22	19104787	G	A	0.0615862	1.00057			334227	-0.000396423	7.08375e-05	2.1924e-08
Alagille syndrome, DIGEORGE syndrome, Noonan syndrome, Marfan syndrome	HP0005117	Elevated diastolic blood pressure	rs28730794	FBN1	15	48765033	A	C	0.30572	0.984251			334777	0.148055	0.0264604	2.20327e-08
Alagille syndrome, DIGEORGE syndrome, Noonan syndrome, Marfan syndrome	HP0045081	Abnormality of body mass index	rs4287513	MAP2K1	15	66776246	C	T	0.22538	0.999367			333117	-0.0739782	0.0132294	2.24675e-08
DIGEORGE syndrome, Noonan syndrome,Marfan syndrome	HP0000002	Abnormality of body height	rs3773354	RAF1	3	12654935	G	A	0.554715	1.00038			334227	-0.000191576	3.42737e-05	2.27801e-08
Alagille syndrome, DIGEORGE syndrome, Noonan syndrome, Marfan syndrome	HP0005117	Elevated diastolic blood pressure	rs8034591	FBN1	15	48724768	C	T	0.695141	0.995278			334777	-0.147168	0.0263337	2.29111e-08
DIGEORGE syndrome, Noonan syndrome,Marfan syndrome	HP0000002	Abnormality of body height	rs1532533	RAF1	3	12635706	G	A	0.445188	0.999676			334227	0.000191542	3.42865e-05	2.31877e-08
Alagille syndrome, DIGEORGE syndrome, Noonan syndrome, Marfan syndrome	HP0045081	Abnormality of body mass index	rs112064988	MAP2K1	15	66750070	C	T	0.225288	0.999064			333117	-0.0739252	0.0132332	2.32075e-08
Alagille syndrome, DIGEORGE syndrome, Noonan syndrome, Marfan syndrome	HP0005117	Elevated diastolic blood pressure	rs2247876	FBN1	15	48931451	T	C	0.253664	0.99249			334777	0.155791	0.0279008	2.35579e-08
Noonan syndrome	HP0001518	Small for gestational age	rs6040076	JAG1	20	10658882	G	C	0.507941	0.982991			192869	0.0117671	0.00210814	2.38408e-08
Marfan syndrome	HP0003758	Reduced subcutaneous adipose tissue	rs112542693	MAP2K1	15	66679601	G	C	0.237415	0.998944			331110	-0.101352	0.0181619	2.40054e-08	NM_002755.3:c.-85G>C:5 prime UTR variant	Likely benign	Noonan syndrome;Noonan Syndrome;Cardio-facio-cutaneous syndrome;Cardiofaciocutaneous Syndrome
Alagille syndrome, DIGEORGE syndrome, Noonan syndrome, Marfan syndrome	HP0045081	Abnormality of body mass index	rs11638268	MAP2K1	15	66770164	G	A	0.225549	0.998602			333117	-0.0738053	0.0132309	2.43124e-08
Alagille syndrome, DIGEORGE syndrome, Noonan syndrome, Marfan syndrome	HP0045081	Abnormality of body mass index	rs78135660	MAP2K1	15	66769029	G	A	0.225513	0.998647			333117	-0.0737493	0.0132313	2.49388e-08
Alagille syndrome, DIGEORGE syndrome, Noonan syndrome, Marfan syndrome	HP0045081	Abnormality of body mass index	rs17200970	MAP2K1	15	66731045	A	C	0.225504	0.998967			333117	-0.0736001	0.0132294	2.64822e-08
Alagille syndrome, DIGEORGE syndrome, Noonan syndrome, Marfan syndrome	HP0045081	Abnormality of body mass index	rs111584879	MAP2K1	15	66678173	T	C	0.237211	0.999893			333117	-0.0722256	0.0129906	2.70206e-08
Alagille syndrome, DIGEORGE syndrome, Noonan syndrome, Marfan syndrome	HP0045081	Abnormality of body mass index	rs78136741	MAP2K1	15	66728310	A	G	0.225542	0.998889			333117	-0.073542	0.0132291	2.71385e-08
DIGEORGE syndrome, Noonan syndrome,Marfan syndrome	HP0000002	Abnormality of body height	rs2800986	DGCR2	22	19100777	G	A	0.0613858	0.999641			334227	-0.000394294	7.09784e-05	2.77625e-08
DIGEORGE syndrome, Noonan syndrome,Marfan syndrome	HP0000002	Abnormality of body height	rs2596831	RAF1	3	12632652	G	C	0.445651	0.999851			334227	0.000190366	3.42802e-05	2.80632e-08
Alagille syndrome, DIGEORGE syndrome, Noonan syndrome, Marfan syndrome	HP0001507	Growth abnormality	rs9849775	RASA2	3	141268799	T	C	0.294522	0.957578			328546	-0.0334902	0.00603101	2.81035e-08
Alagille syndrome, DIGEORGE syndrome, Noonan syndrome, Marfan syndrome	HP0005117	Elevated diastolic blood pressure	rs611483	FBN1	15	48926415	G	A	0.746546	0.99372			334777	-0.154832	0.0278909	2.83672e-08
Alagille syndrome, DIGEORGE syndrome, Noonan syndrome, Marfan syndrome	HP0045081	Abnormality of body mass index	rs17200912	MAP2K1	15	66730307	C	T	0.225514	0.998924			333117	-0.0734381	0.0132295	2.84102e-08
Alagille syndrome, DIGEORGE syndrome, Noonan syndrome, Marfan syndrome	HP0005117	Elevated diastolic blood pressure	rs668842	FBN1	15	48891965	C	T	0.305348	0.995453			334777	0.14604	0.0263212	2.88562e-08
Alagille syndrome, DIGEORGE syndrome, Noonan syndrome, Marfan syndrome	HP0045081	Abnormality of body mass index	rs112542693	MAP2K1	15	66679601	G	C	0.237368	0.999406			333117	-0.0720421	0.0129908	2.93119e-08	NM_002755.3:c.-85G>C:5 prime UTR variant	Likely benign	Noonan syndrome;Noonan Syndrome;Cardio-facio-cutaneous syndrome;Cardiofaciocutaneous Syndrome
Alagille syndrome, DIGEORGE syndrome, Noonan syndrome, Marfan syndrome	HP0005117	Elevated diastolic blood pressure	rs79905819	JAG1	20	10616168	C	A	0.0621694	0.99068			334777	0.278788	0.0503206	3.0231e-08
DIGEORGE syndrome, Noonan syndrome,Marfan syndrome	HP0000002	Abnormality of body height	rs56375048	DGCR2	22	19025766	C	T	0.0588351	0.995469			334227	-0.000401938	7.25534e-05	3.02877e-08
DIGEORGE syndrome, Noonan syndrome,Marfan syndrome	HP0000002	Abnormality of body height	rs5993491	DGCR2	22	19056019	C	A	0.0616281	0.999092			334227	-0.000392544	7.08672e-05	3.04178e-08
DIGEORGE syndrome, Noonan syndrome,Marfan syndrome	HP0000002	Abnormality of body height	rs715599	DGCR2	22	19031108	G	A	0.0605767	0.995011			334227	-0.000395812	7.1586e-05	3.21965e-08
DIGEORGE syndrome, Noonan syndrome,Marfan syndrome	HP0000002	Abnormality of body height	rs5993496	DGCR2	22	19058752	A	G	0.0616973	0.999376			334227	-0.000390516	7.08201e-05	3.50623e-08
DIGEORGE syndrome, Noonan syndrome,Marfan syndrome	HP0000002	Abnormality of body height	rs5993500	DGCR2	22	19063076	G	A	0.0616596	0.99935			334227	-0.000390525	7.08412e-05	3.53656e-08
DIGEORGE syndrome, Noonan syndrome,Marfan syndrome	HP0000002	Abnormality of body height	rs5993497	DGCR2	22	19059053	C	T	0.061713	0.999541			334227	-0.000390316	7.08058e-05	3.54063e-08
DIGEORGE syndrome, Noonan syndrome,Marfan syndrome	HP0000002	Abnormality of body height	rs11913366	DGCR2	22	19052189	C	T	0.0616393	0.99772			334227	-0.000390872	7.09099e-05	3.54581e-08
DIGEORGE syndrome, Noonan syndrome,Marfan syndrome	HP0000002	Abnormality of body height	rs56152933	DGCR2	22	19036754	G	A	0.0588889	0.996207			334227	-0.000399251	7.24955e-05	3.64756e-08
Alagille syndrome, DIGEORGE syndrome, Noonan syndrome, Marfan syndrome	HP0001507	Growth abnormality	rs80255756	RASA2	3	141285060	G	A	0.0633283	0.993053			328546	0.0609143	0.0110861	3.91794e-08
Alagille syndrome, DIGEORGE syndrome, Noonan syndrome, Marfan syndrome	HP0001507	Growth abnormality	3:141338641_G_A	RASA2	3	141338641	G	A	0.353036	0.999412			328546	0.0309299	0.0056306	3.95037e-08
DIGEORGE syndrome, Noonan syndrome,Marfan syndrome	HP0000002	Abnormality of body height	rs5993489	DGCR2	22	19051362	G	A	0.0616862	0.997511			334227	-0.000389397	7.08921e-05	3.95867e-08
DIGEORGE syndrome, Noonan syndrome,Marfan syndrome	HP0000002	Abnormality of body height	rs5993516	DGCR2	22	19073612	G	A	0.0616813	0.999422			334227	-0.000388857	7.08269e-05	4.01662e-08
DIGEORGE syndrome, Noonan syndrome,Marfan syndrome	HP0000002	Abnormality of body height	rs813229	DGCR2	22	19106144	C	T	0.0583698	0.995271			334227	-0.000398184	7.2831e-05	4.57466e-08
Alagille syndrome, DIGEORGE syndrome, Noonan syndrome, Marfan syndrome	HP0001507	Growth abnormality	rs78425303	RASA2	3	141300386	G	C	0.0631913	0.993986			328546	0.0605568	0.0110921	4.78007e-08
Alagille syndrome, DIGEORGE syndrome, Noonan syndrome, Marfan syndrome	HP0005117	Elevated diastolic blood pressure	rs2114438	FBN1	15	48699929	T	C	0.703007	0.988556			334777	-0.145182	0.0266217	4.94095e-08
Alagille syndrome, DIGEORGE syndrome, Noonan syndrome, Marfan syndrome	HP0001507	Growth abnormality	rs2035936	RASA2	3	141298124	G	T	0.0558738	0.970427			328546	0.0648046	0.011891	5.04438e-08
Alagille syndrome, DIGEORGE syndrome, Noonan syndrome, Marfan syndrome	HP0005117	Elevated diastolic blood pressure	rs2070768	FBN1	15	48937339	G	A	0.699121	0.984503			334777	-0.144435	0.0265773	5.49757e-08
Marfan syndrome	HP0003758	Reduced subcutaneous adipose tissue	rs80326387	MAP2K1	15	66705043	G	A	0.248803	0.999986			331110	-0.0969501	0.0178688	5.77809e-08
Alagille syndrome, DIGEORGE syndrome, Noonan syndrome, Marfan syndrome	HP0045081	Abnormality of body mass index	rs11001221	KAT6B	10	76716136	A	G	0.0835007	0.987448			333117	0.108813	0.0201022	6.20332e-08
Alagille syndrome, DIGEORGE syndrome, Noonan syndrome, Marfan syndrome	HP0001507	Growth abnormality	rs1709	RASA2	3	141331565	T	C	0.2948	0.968054			328546	-0.032427	0.0059966	6.3931e-08
Marfan syndrome	HP0003758	Reduced subcutaneous adipose tissue	rs77515996	MAP2K1	15	66708939	C	A	0.24869	1.00018			331110	-0.096617	0.0178697	6.4226e-08
Marfan syndrome	HP0003758	Reduced subcutaneous adipose tissue	rs74397736	MAP2K1	15	66701500	G	A	0.248624	1.0003			331110	-0.0966058	0.0178702	6.45063e-08
Noonan syndrome	HP0001518	Small for gestational age	rs7828	JAG1	20	10619014	A	C	0.327364	0.995211			192869	-0.0120723	0.00223322	6.45991e-08	NM_000214.2:c.*1132T>G:3 prime UTR variant	Benign	Arteriohepatic dysplasia;Alagille Syndrome;Isolated Nonsyndromic Congenital Heart Disease
Marfan syndrome	HP0003758	Reduced subcutaneous adipose tissue	rs11635184	MAP2K1	15	66714743	A	G	0.248618	1.00019			331110	-0.096573	0.0178714	6.5301e-08
DIGEORGE syndrome, Noonan syndrome,Marfan syndrome	HP0000002	Abnormality of body height	rs1391868	RAF1	3	12679466	T	C	0.566894	0.999887			334227	-0.000185569	3.43871e-05	6.80027e-08
DIGEORGE syndrome, Noonan syndrome,Marfan syndrome	HP0000002	Abnormality of body height	rs13086363	RAF1	3	12675709	T	C	0.566894	0.999926			334227	-0.000185551	3.43864e-05	6.81633e-08
DIGEORGE syndrome, Noonan syndrome,Marfan syndrome	HP0000002	Abnormality of body height	rs963959	RAF1	3	12649937	C	T	0.433247	1.00058			334227	0.000185467	3.43737e-05	6.83417e-08
DIGEORGE syndrome, Noonan syndrome,Marfan syndrome	HP0000002	Abnormality of body height	rs9828762	RAF1	3	12678203	G	A	0.566822	1.00001			334227	-0.000185384	3.43843e-05	6.99031e-08
DIGEORGE syndrome, Noonan syndrome,Marfan syndrome	HP0000002	Abnormality of body height	rs2348199	RAF1	3	12691265	G	A	0.56685	0.999882			334227	-0.000185396	3.43867e-05	6.99254e-08
DIGEORGE syndrome, Noonan syndrome,Marfan syndrome	HP0000002	Abnormality of body height	rs12634077	RAF1	3	12674566	A	G	0.56682	1.00004			334227	-0.000185357	3.43838e-05	7.01803e-08
DIGEORGE syndrome, Noonan syndrome,Marfan syndrome	HP0000002	Abnormality of body height	rs1874942	RAF1	3	12690343	G	A	0.568907	0.999864			334227	-0.000185428	3.44064e-05	7.07628e-08
DIGEORGE syndrome, Noonan syndrome,Marfan syndrome	HP0000002	Abnormality of body height	rs4684871	RAF1	3	12697498	G	A	0.566845	0.999752			334227	-0.000185326	3.43889e-05	7.0854e-08
Alagille syndrome, DIGEORGE syndrome, Noonan syndrome, Marfan syndrome	HP0005117	Elevated diastolic blood pressure	rs12101348	FBN1	15	48941369	G	T	0.699835	0.979422			334777	-0.143606	0.0266644	7.22181e-08
DIGEORGE syndrome, Noonan syndrome,Marfan syndrome	HP0000002	Abnormality of body height	rs5746194	RAF1	3	12658520	G	A	0.566894	1.00038			334227	-0.000185056	3.43786e-05	7.33549e-08
Marfan syndrome	HP0003758	Reduced subcutaneous adipose tissue	rs79065844	MAP2K1	15	66690111	T	G	0.24873	1.00017			331110	-0.0960986	0.0178689	7.53738e-08
Marfan syndrome	HP0003758	Reduced subcutaneous adipose tissue	rs14303	MAP2K1	15	66783261	C	A	0.248504	1.00058			331110	-0.0960361	0.0178705	7.70544e-08	NM_002755.3:c.*308C>A:3 prime UTR variant	Likely benign	Noonan syndrome;Noonan Syndrome;Cardio-facio-cutaneous syndrome;Cardiofaciocutaneous Syndrome
Marfan syndrome	HP0003758	Reduced subcutaneous adipose tissue	rs16953563	MAP2K1	15	66686770	G	A	0.248688	1.00031			331110	-0.0960213	0.0178687	7.718e-08
DIGEORGE syndrome, Noonan syndrome,Marfan syndrome	HP0000002	Abnormality of body height	rs4684867	RAF1	3	12659494	G	A	0.566903	1.00038			334227	-0.000184679	3.43788e-05	7.79744e-08
DIGEORGE syndrome, Noonan syndrome,Marfan syndrome	HP0000002	Abnormality of body height	rs2454437	RAF1	3	12638730	C	A	0.433207	1.00007			334227	0.000184618	3.43829e-05	7.90145e-08
Alagille syndrome, DIGEORGE syndrome, Noonan syndrome, Marfan syndrome	HP0005117	Elevated diastolic blood pressure	14:50655307_C_T	SOS2	14	50655307	C	T	0.0300842	1.00225			334777	-0.379674	0.070735	7.98653e-08	NM_006939.3:c.622G>A:missense variant	Benign	not specified;Noonan syndrome 9
Marfan syndrome	HP0003758	Reduced subcutaneous adipose tissue	rs111500258	MAP2K1	15	66689226	T	C	0.248795	1.00031			331110	-0.0957712	0.0178661	8.30417e-08
Marfan syndrome	HP0003758	Reduced subcutaneous adipose tissue	rs113513894	MAP2K1	15	66689302	C	T	0.248784	1.00032			331110	-0.0957645	0.0178662	8.3241e-08
DIGEORGE syndrome, Noonan syndrome,Marfan syndrome	HP0000002	Abnormality of body height	3:12642949_T_C	RAF1	3	12642949	T	C	0.434386	1.00041			334227	0.000184045	3.43663e-05	8.54224e-08
DIGEORGE syndrome, Noonan syndrome,Marfan syndrome	HP0000002	Abnormality of body height	rs12629082	RAF1	3	12669448	G	A	0.566448	0.999936			334227	-0.000184108	3.43821e-05	8.57245e-08
DIGEORGE syndrome, Noonan syndrome,Marfan syndrome	HP0000002	Abnormality of body height	rs13069889	RAF1	3	12667680	T	G	0.566446	0.999938			334227	-0.000184104	3.4382e-05	8.57757e-08
Marfan syndrome	HP0003758	Reduced subcutaneous adipose tissue	rs11631448	MAP2K1	15	66757961	T	A	0.249023	0.999664			331110	-0.0955762	0.0178664	8.82634e-08
Marfan syndrome	HP0003758	Reduced subcutaneous adipose tissue	rs11630608	MAP2K1	15	66745137	T	C	0.249133	0.999783			331110	-0.0955141	0.0178627	8.94281e-08
DIGEORGE syndrome, Noonan syndrome,Marfan syndrome	HP0000002	Abnormality of body height	rs2596830	RAF1	3	12631774	A	G	0.433561	0.999897			334227	0.000183781	3.43828e-05	9.04078e-08
Marfan syndrome	HP0003758	Reduced subcutaneous adipose tissue	rs79809053	MAP2K1	15	66753168	G	C	0.249018	0.999624			331110	-0.0954864	0.0178669	9.08139e-08
DIGEORGE syndrome, Noonan syndrome,Marfan syndrome	HP0000002	Abnormality of body height	rs2454429	RAF1	3	12620720	G	A	0.573936	0.996614			334227	0.000184403	3.45083e-05	9.11132e-08
DIGEORGE syndrome, Noonan syndrome,Marfan syndrome	HP0000002	Abnormality of body height	rs15997	RAF1	3	12624070	C	T	0.5792	0.997668			334227	0.000184333	3.45472e-05	9.52498e-08
Marfan syndrome	HP0003758	Reduced subcutaneous adipose tissue	rs11637556	MAP2K1	15	66728951	A	C	0.249089	0.999888			331110	-0.0952595	0.0178629	9.67674e-08
Marfan syndrome	HP0003758	Reduced subcutaneous adipose tissue	rs111458651	MAP2K1	15	66738369	C	T	0.249026	0.999906			331110	-0.0952309	0.0178643	9.78434e-08
Marfan syndrome	HP0003758	Reduced subcutaneous adipose tissue	rs111572611	MAP2K1	15	66755923	C	T	0.248994	0.999784			331110	-0.0952051	0.017866	9.89098e-08
Marfan syndrome	HP0003758	Reduced subcutaneous adipose tissue	rs11632885	MAP2K1	15	66730700	C	T	0.249072	0.999887			331110	-0.0951462	0.0178633	1.00276e-07
Marfan syndrome	HP0003758	Reduced subcutaneous adipose tissue	rs74581464	MAP2K1	15	66760980	T	A	0.249013	0.998915			331110	-0.0951752	0.0178731	1.00996e-07
Marfan syndrome	HP0003758	Reduced subcutaneous adipose tissue	rs11636809	MAP2K1	15	66729927	T	C	0.24909	0.999824			331110	-0.0950605	0.0178635	1.02985e-07
DIGEORGE syndrome, Noonan syndrome,Marfan syndrome	HP0000002	Abnormality of body height	rs5746207	RAF1	3	12648156	A	G	0.444635	0.997398			334227	0.000182514	3.43303e-05	1.05902e-07
DIGEORGE syndrome	HP0000821	Hypothyroidism	rs34647824	RRAS	19	50138143	A	C	0.271858	0.974001	10386.7	172953	337198	-0.0642568	0.0120898	1.06688e-07
Alagille syndrome	HP0003124	Hypercholesterolemia	rs9852128	RAF1	3	12635623	A	G	0.222822	1.00248	18566.7	131703	337198	-0.0479399	0.00908954	1.33351e-07
DIGEORGE syndrome, Noonan syndrome,Marfan syndrome	HP0000002	Abnormality of body height	rs11714208	RASA2	3	141295050	A	G	0.360933	0.985653			334227	-0.000188157	3.57258e-05	1.38995e-07
Alagille syndrome	HP0003124	Hypercholesterolemia	rs5746255	RAF1	3	12624321	A	G	0.222998	1.00142	18583.6	131806	337198	-0.0478629	0.00909165	1.40582e-07
Alagille syndrome	HP0003124	Hypercholesterolemia	3:12628920_G_C	RAF1	3	12628920	G	C	0.216279	1.00243	18015	127843	337198	-0.0483468	0.0091902	1.43514e-07
DIGEORGE syndrome	HP0000821	Hypothyroidism	12:112893414_T_C	PTPN11	12	112893414	T	C	0.0349246	1.00314	1588	21965	337198	0.141402	0.0268981	1.46475e-07
Alagille syndrome	HP0003124	Hypercholesterolemia	rs60662154	RAF1	3	12631442	A	G	0.222918	1.00241	18577.7	131757	337198	-0.0477375	0.00908829	1.49932e-07
Alagille syndrome	HP0003124	Hypercholesterolemia	rs7956	RAF1	3	12624763	T	C	0.222663	1.0017	18559.1	131604	337198	-0.04774	0.00909476	1.5278e-07
DIGEORGE syndrome, Noonan syndrome,Marfan syndrome	HP0000002	Abnormality of body height	rs2596825	RAF1	3	12622943	G	C	0.583174	0.996205			334227	0.000181683	3.46193e-05	1.53825e-07
Alagille syndrome	HP0003124	Hypercholesterolemia	rs2290160	RAF1	3	12633083	A	G	0.222602	1.00254	18551.8	131570	337198	-0.0477133	0.00909216	1.53975e-07
DIGEORGE syndrome, Noonan syndrome,Marfan syndrome	HP0000002	Abnormality of body height	rs2246390	RAF1	3	12641518	A	G	0.58305	0.999557			334227	0.000181268	3.45598e-05	1.56332e-07
Alagille syndrome	HP0003124	Hypercholesterolemia	rs58347743	RAF1	3	12622058	T	C	0.135107	0.999841	11127.6	79988.1	337198	-0.0583564	0.0111421	1.62789e-07
Alagille syndrome, DIGEORGE syndrome, Noonan syndrome, Marfan syndrome	HP0045081	Abnormality of body mass index	rs14303	MAP2K1	15	66783261	C	A	0.248508	1.00079			333117	-0.0669203	0.012783	1.64997e-07	NM_002755.3:c.*308C>A:3 prime UTR variant	Likely benign	Noonan syndrome;Noonan Syndrome;Cardio-facio-cutaneous syndrome;Cardiofaciocutaneous Syndrome
Marfan syndrome	HP0003758	Reduced subcutaneous adipose tissue	rs112089092	MAP2K1	15	66681402	G	T	0.260611	1.00043			331110	-0.0920376	0.0175927	1.68169e-07
Alagille syndrome	HP0003124	Hypercholesterolemia	rs6771385	RAF1	3	12639419	A	G	0.222532	1.00248	18548.7	131526	337198	-0.0475578	0.00909294	1.69335e-07
Alagille syndrome	HP0003124	Hypercholesterolemia	rs11711270	RAF1	3	12639596	C	T	0.222528	1.00251	18548.3	131524	337198	-0.0475572	0.00909288	1.69368e-07
Alagille syndrome, DIGEORGE syndrome, Noonan syndrome, Marfan syndrome	HP0001507	Growth abnormality	3:141218057_T_C	RASA2	3	141218057	T	C	0.296169	1.00019			328546	-0.0307901	0.00589163	1.73251e-07
DIGEORGE syndrome, Noonan syndrome,Marfan syndrome	HP0000002	Abnormality of body height	rs2442807	RAF1	3	12629965	G	C	0.445132	0.99671			334227	0.000179429	3.43384e-05	1.73975e-07
DIGEORGE syndrome, Noonan syndrome,Marfan syndrome	HP0000002	Abnormality of body height	rs2055311	RAF1	3	12649857	G	C	0.582623	0.999917			334227	0.000180386	3.45486e-05	1.77854e-07
Alagille syndrome, DIGEORGE syndrome, Noonan syndrome, Marfan syndrome	HP0004421	Elevated systolic blood pressure	rs71313931	COMT	22	19960184	C	G	0.285223	0.993921			334544	0.243601	0.0467469	1.8788e-07
Alagille syndrome, DIGEORGE syndrome, Noonan syndrome, Marfan syndrome	HP0004421	Elevated systolic blood pressure	rs71313932	COMT	22	19960198	G	C	0.285066	0.994125			334544	0.243501	0.0467499	1.90394e-07
DIGEORGE syndrome	HP0000821	Hypothyroidism	19:50148052_G_A	RRAS	19	50148052	G	A	0.313395	1.0006	12010	199342	337198	-0.0593686	0.0114072	1.94537e-07
DIGEORGE syndrome, Noonan syndrome,Marfan syndrome	HP0000002	Abnormality of body height	rs2442809	RAF1	3	12637675	T	G	0.580547	0.999218			334227	0.000179188	3.45366e-05	2.12295e-07
Alagille syndrome, DIGEORGE syndrome, Noonan syndrome, Marfan syndrome	HP0045081	Abnormality of body mass index	rs11630608	MAP2K1	15	66745137	T	C	0.249138	0.999995			333117	-0.0661447	0.0127775	2.26024e-07
Alagille syndrome, DIGEORGE syndrome, Noonan syndrome, Marfan syndrome	HP0005117	Elevated diastolic blood pressure	rs75173497	JAG1	20	10658467	G	A	0.0611098	0.993279			334777	0.262267	0.0506644	2.26148e-07
DIGEORGE syndrome, Noonan syndrome,Marfan syndrome	HP0000002	Abnormality of body height	rs13068454	RASA2	3	141336557	G	C	0.320296	0.981349			334227	-0.000190671	3.68532e-05	2.29517e-07
Alagille syndrome, DIGEORGE syndrome, Noonan syndrome, Marfan syndrome	HP0045081	Abnormality of body mass index	rs11635184	MAP2K1	15	66714743	A	G	0.248624	1.0004			333117	-0.0661279	0.0127837	2.30735e-07
DIGEORGE syndrome, Noonan syndrome,Marfan syndrome	HP0000002	Abnormality of body height	rs2442808	RAF1	3	12633552	T	C	0.583164	0.999368			334227	0.000178759	3.45645e-05	2.32046e-07
Noonan syndrome	HP0001518	Small for gestational age	rs61813631	RIT1	1	155865042	T	C	0.0171101	0.910222			192869	0.0436772	0.00844564	2.32377e-07
DIGEORGE syndrome, Noonan syndrome,Marfan syndrome	HP0000002	Abnormality of body height	rs117290676	DGCR2	22	19059652	G	A	0.05862	0.994439			334227	-0.000375967	7.2716e-05	2.33787e-07
DIGEORGE syndrome, Noonan syndrome,Marfan syndrome	HP0000002	Abnormality of body height	rs3821611	RAF1	3	12705208	G	A	0.417443	0.999614			334227	-0.000178649	3.45531e-05	2.339e-07
Alagille syndrome, DIGEORGE syndrome, Noonan syndrome, Marfan syndrome	HP0045081	Abnormality of body mass index	rs80326387	MAP2K1	15	66705043	G	A	0.248808	1.00018			333117	-0.0660468	0.0127819	2.37768e-07
Alagille syndrome, DIGEORGE syndrome, Noonan syndrome, Marfan syndrome	HP0045081	Abnormality of body mass index	rs11631448	MAP2K1	15	66757961	T	A	0.249027	0.999859			333117	-0.0660148	0.0127803	2.40102e-07
DIGEORGE syndrome, Noonan syndrome,Marfan syndrome	HP0000002	Abnormality of body height	rs7633300	RAF1	3	12707573	C	T	0.417476	0.99975			334227	-0.000178343	3.45504e-05	2.44694e-07
Alagille syndrome, DIGEORGE syndrome, Noonan syndrome, Marfan syndrome	HP0045081	Abnormality of body mass index	rs79809053	MAP2K1	15	66753168	G	C	0.24902	0.999814			333117	-0.0659535	0.0127807	2.46545e-07
Alagille syndrome, DIGEORGE syndrome, Noonan syndrome, Marfan syndrome	HP0045081	Abnormality of body mass index	rs111572611	MAP2K1	15	66755923	C	T	0.248998	0.999981			333117	-0.0658956	0.01278	2.52202e-07
DIGEORGE syndrome, Noonan syndrome,Marfan syndrome	HP0000002	Abnormality of body height	rs6788570	RAF1	3	12677614	G	A	0.417376	0.999501			334227	-0.000178128	3.45559e-05	2.54078e-07
DIGEORGE syndrome, Noonan syndrome,Marfan syndrome	HP0000002	Abnormality of body height	rs35750419	RAF1	3	12693995	G	A	0.417057	0.999327			334227	-0.000178136	3.45627e-05	2.55136e-07
Alagille syndrome, DIGEORGE syndrome, Noonan syndrome, Marfan syndrome	HP0045081	Abnormality of body mass index	rs74397736	MAP2K1	15	66701500	G	A	0.24863	1.00049			333117	-0.0658587	0.012783	2.57798e-07
Alagille syndrome, DIGEORGE syndrome, Noonan syndrome, Marfan syndrome	HP0045081	Abnormality of body mass index	rs77515996	MAP2K1	15	66708939	C	A	0.248696	1.00038			333117	-0.0658369	0.0127826	2.59938e-07
DIGEORGE syndrome, Marfan syndrome	HP0003549	Abnormality of connective tissue	rs143997339	FBN1	15	48716607	C	A	0.0077311	0.852499	8.74884	5205.08	337198	1.8479	0.358919	2.62546e-07
DIGEORGE syndrome, Noonan syndrome,Marfan syndrome	HP0000002	Abnormality of body height	rs6442322	RAF1	3	12689858	A	G	0.419541	0.9992			334227	-0.000177476	3.4536e-05	2.76556e-07
DIGEORGE syndrome, Noonan syndrome,Marfan syndrome	HP0000002	Abnormality of body height	rs2016492	RAF1	3	12634518	T	C	0.580712	0.99924			334227	0.000177276	3.45381e-05	2.85689e-07
Alagille syndrome, DIGEORGE syndrome, Noonan syndrome, Marfan syndrome	HP0045081	Abnormality of body mass index	rs79065844	MAP2K1	15	66690111	T	G	0.248744	1.00039			333117	-0.0654987	0.0127817	2.98635e-07
Alagille syndrome, DIGEORGE syndrome, Noonan syndrome, Marfan syndrome	HP0045081	Abnormality of body mass index	rs11637556	MAP2K1	15	66728951	A	C	0.249098	1.00011			333117	-0.0654478	0.0127775	3.02304e-07
Alagille syndrome, DIGEORGE syndrome, Noonan syndrome, Marfan syndrome	HP0004421	Elevated systolic blood pressure	22:19952132_C_T	COMT	22	19952132	C	T	0.248432	0.995764			334544	-0.249956	0.0488071	3.03588e-07
Alagille syndrome, DIGEORGE syndrome, Noonan syndrome, Marfan syndrome	HP0045081	Abnormality of body mass index	rs16953563	MAP2K1	15	66686770	G	A	0.2487	1.00054			333117	-0.0654546	0.0127815	3.04047e-07
Alagille syndrome, DIGEORGE syndrome, Noonan syndrome, Marfan syndrome	HP0045081	Abnormality of body mass index	rs74581464	MAP2K1	15	66760980	T	A	0.249021	0.999168			333117	-0.0654605	0.0127846	3.05292e-07
Alagille syndrome, DIGEORGE syndrome, Noonan syndrome, Marfan syndrome	HP0005117	Elevated diastolic blood pressure	rs73209633	PTPN11	12	112928596	A	G	0.124612	0.97452			334777	-0.189901	0.0370886	3.05376e-07
Alagille syndrome, DIGEORGE syndrome, Noonan syndrome, Marfan syndrome	HP0005117	Elevated diastolic blood pressure	rs73075345	JAG1	20	10627177	A	G	0.17215	0.969415			334777	-0.166575	0.0325335	3.05552e-07
Alagille syndrome, DIGEORGE syndrome, Noonan syndrome, Marfan syndrome	HP0045081	Abnormality of body mass index	rs111500258	MAP2K1	15	66689226	T	C	0.248811	1.00053			333117	-0.065426	0.0127797	3.06466e-07
DIGEORGE syndrome, Noonan syndrome,Marfan syndrome	HP0000002	Abnormality of body height	rs9822575	RASA2	3	141314819	A	G	0.335907	0.987798			334227	-0.000185665	3.62891e-05	3.11812e-07
Alagille syndrome, DIGEORGE syndrome, Noonan syndrome, Marfan syndrome	HP0045081	Abnormality of body mass index	rs113513894	MAP2K1	15	66689302	C	T	0.248799	1.00054			333117	-0.0653846	0.0127798	3.11864e-07
DIGEORGE syndrome, Noonan syndrome,Marfan syndrome	HP0000002	Abnormality of body height	rs11713714	RASA2	3	141283891	A	G	0.336087	0.988739			334227	-0.00018554	3.62671e-05	3.12343e-07
Alagille syndrome, DIGEORGE syndrome, Noonan syndrome, Marfan syndrome	HP0045081	Abnormality of body mass index	rs111458651	MAP2K1	15	66738369	C	T	0.249034	1.00013			333117	-0.065373	0.0127785	3.12492e-07
Alagille syndrome, DIGEORGE syndrome, Noonan syndrome, Marfan syndrome	HP0045081	Abnormality of body mass index	rs11632885	MAP2K1	15	66730700	C	T	0.249081	1.00011			333117	-0.0653671	0.0127778	3.128e-07
DIGEORGE syndrome, Noonan syndrome,Marfan syndrome	HP0000002	Abnormality of body height	rs9850416	RASA2	3	141272216	G	A	0.335784	0.989451			334227	-0.000185261	3.62621e-05	3.24131e-07
Alagille syndrome	HP0003124	Hypercholesterolemia	rs5746223	RAF1	3	12641425	T	C	0.105889	1.00192	8684.92	62726.5	337198	-0.0633207	0.0123952	3.24738e-07
DIGEORGE syndrome, Noonan syndrome,Marfan syndrome	HP0000002	Abnormality of body height	rs13084444	RASA2	3	141277651	T	G	0.321073	0.987283			334227	-0.000187565	3.67188e-05	3.25507e-07
Alagille syndrome, DIGEORGE syndrome, Noonan syndrome, Marfan syndrome	HP0045081	Abnormality of body mass index	rs11636809	MAP2K1	15	66729927	T	C	0.249098	1.00004			333117	-0.0652189	0.0127779	3.3268e-07
DIGEORGE syndrome, Noonan syndrome,Marfan syndrome	HP0000002	Abnormality of body height	rs11707656	RASA2	3	141287210	T	A	0.321036	0.987021			334227	-0.000187412	3.67248e-05	3.34254e-07
Alagille syndrome, DIGEORGE syndrome, Noonan syndrome, Marfan syndrome	HP0001507	Growth abnormality	rs62282006	RASA2	3	141204391	C	T	0.284683	0.991121			328546	-0.0305532	0.00598811	3.35725e-07
DIGEORGE syndrome, Noonan syndrome,Marfan syndrome	HP0000002	Abnormality of body height	rs9833121	RASA2	3	141309304	G	A	0.335127	0.988116			334227	-0.000185201	3.63041e-05	3.37375e-07
DIGEORGE syndrome, Noonan syndrome,Marfan syndrome	HP0000002	Abnormality of body height	rs9829588	RASA2	3	141298640	G	C	0.33513	0.988489			334227	-0.000185138	3.62972e-05	3.38727e-07
Alagille syndrome	HP0003124	Hypercholesterolemia	rs73812837	RAF1	3	12662449	G	A	0.105874	1.00198	8684.91	62716	337198	-0.0631489	0.0123947	3.49061e-07
Alagille syndrome, DIGEORGE syndrome, Noonan syndrome, Marfan syndrome	HP0004421	Elevated systolic blood pressure	rs2051801	PTPN11	12	112943197	A	G	0.285971	0.998611			334544	-0.237418	0.0466042	3.50143e-07
Alagille syndrome	HP0003124	Hypercholesterolemia	rs11924289	RAF1	3	12660951	T	C	0.105877	1.00198	8685.36	62717.3	337198	-0.0631246	0.0123946	3.52571e-07
DIGEORGE syndrome, Noonan syndrome,Marfan syndrome	HP0000002	Abnormality of body height	rs9870749	RASA2	3	141309510	A	G	0.335253	0.987808			334227	-0.000184743	3.63064e-05	3.61218e-07
DIGEORGE syndrome, Noonan syndrome,Marfan syndrome	HP0000002	Abnormality of body height	rs11711318	RASA2	3	141264369	C	T	0.335118	0.99764			334227	-0.000183818	3.61306e-05	3.62841e-07
DIGEORGE syndrome, Noonan syndrome,Marfan syndrome	HP0000002	Abnormality of body height	rs11717144	RASA2	3	141300901	T	A	0.335155	0.988351			334227	-0.000184648	3.62991e-05	3.64264e-07
Alagille syndrome, DIGEORGE syndrome, Noonan syndrome, Marfan syndrome	HP0004421	Elevated systolic blood pressure	rs7953150	PTPN11	12	112941571	G	A	0.286009	0.998625			334544	-0.236916	0.046602	3.70133e-07
DIGEORGE syndrome, Noonan syndrome,Marfan syndrome	HP0000002	Abnormality of body height	rs4334619	RASA2	3	141308454	G	T	0.335037	0.987935			334227	-0.000184586	3.63099e-05	3.70488e-07
DIGEORGE syndrome, Noonan syndrome,Marfan syndrome	HP0000002	Abnormality of body height	rs13095168	RASA2	3	141257904	C	G	0.335641	0.997814			334227	-0.000183447	3.61135e-05	3.78188e-07
DIGEORGE syndrome, Noonan syndrome,Marfan syndrome	HP0000002	Abnormality of body height	rs9840159	RASA2	3	141300621	G	T	0.335014	0.988288			334227	-0.000184409	3.6304e-05	3.78489e-07
DIGEORGE syndrome, Noonan syndrome,Marfan syndrome	HP0000002	Abnormality of body height	rs9289634	RASA2	3	141251655	A	G	0.335671	0.998079			334227	-0.000183403	3.61079e-05	3.79043e-07
Alagille syndrome, DIGEORGE syndrome, Noonan syndrome, Marfan syndrome	HP0004421	Elevated systolic blood pressure	rs4633	COMT	22	19950235	C	T	0.517095	0.992747			334544	0.21453	0.042269	3.86985e-07	NM_000754.3:c.186C>T:synonymous variant	Benign	not specified;NOT SPECIFIED
DIGEORGE syndrome, Noonan syndrome,Marfan syndrome	HP0000002	Abnormality of body height	rs12695741	RASA2	3	141285783	G	A	0.33511	0.988974			334227	-0.000184115	3.62888e-05	3.90591e-07
DIGEORGE syndrome, Noonan syndrome,Marfan syndrome	HP0000002	Abnormality of body height	rs9849180	RASA2	3	141254835	A	G	0.321448	0.996582			334227	-0.000185273	3.65358e-05	3.95965e-07
Alagille syndrome, DIGEORGE syndrome, Noonan syndrome, Marfan syndrome	HP0005117	Elevated diastolic blood pressure	20:10625804_T_G	JAG1	20	10625804	T	G	0.0984357	1.00088			334777	0.205703	0.0405766	3.9906e-07	NM_000214.2:c.2214A>C:synonymous variant	Benign	not specified;Not specified;NOT SPECIFIED;Cardiovascular phenotype;cardiovascular phenotype;Isolated Nonsyndromic Congenital Heart Disease;Arteriohepatic dysplasia;Alagille Syndrome
Alagille syndrome	HP0003124	Hypercholesterolemia	rs9809501	RAF1	3	12655689	T	G	0.105783	1.00164	8680	62659.9	337198	-0.0628508	0.0124003	4.01031e-07
DIGEORGE syndrome, Noonan syndrome,Marfan syndrome	HP0000002	Abnormality of body height	rs12695740	RASA2	3	141284383	T	G	0.335176	0.988971			334227	-0.000183891	3.62871e-05	4.02956e-07
Alagille syndrome, DIGEORGE syndrome, Noonan syndrome, Marfan syndrome	HP0004421	Elevated systolic blood pressure	rs165722	COMT	22	19949013	C	T	0.517453	0.987306			334544	0.214784	0.0423863	4.0372e-07
DIGEORGE syndrome, Noonan syndrome,Marfan syndrome	HP0000002	Abnormality of body height	rs9830055	RASA2	3	141268822	G	A	0.335036	0.989253			334227	-0.000183851	3.62856e-05	4.04862e-07
DIGEORGE syndrome, Noonan syndrome,Marfan syndrome	HP0000002	Abnormality of body height	rs9836050	RASA2	3	141257285	A	G	0.335489	0.997576			334227	-0.000183007	3.61219e-05	4.05648e-07
Alagille syndrome, DIGEORGE syndrome, Noonan syndrome, Marfan syndrome	HP0004421	Elevated systolic blood pressure	22:19951271_G_A	COMT	22	19951271	G	A	0.516836	0.999769			334544	0.213383	0.0421198	4.06275e-07	NM_000754.3:c.472G>A:missense variant	drug response	CATECHOL-O-METHYLTRANSFERASE POLYMORPHISM;nicotine response - Efficacy;Tobacco Use Disorder;not specified;NOT SPECIFIED
DIGEORGE syndrome, Noonan syndrome,Marfan syndrome	HP0000002	Abnormality of body height	3:141237859_A_G	RASA2	3	141237859	A	G	0.33573	0.997461			334227	-0.000182956	3.61176e-05	4.07418e-07
DIGEORGE syndrome, Noonan syndrome,Marfan syndrome	HP0000002	Abnormality of body height	15:48859930_T_C	FBN1	15	48859930	T	C	0.0645489	0.954236			334227	0.000359162	7.09718e-05	4.18082e-07
Alagille syndrome	HP0003124	Hypercholesterolemia	rs9864781	RAF1	3	12683446	A	T	0.10554	1.00145	8661.2	62514.5	337198	-0.0627989	0.0124128	4.21026e-07
DIGEORGE syndrome, Noonan syndrome,Marfan syndrome	HP0000002	Abnormality of body height	rs13067519	RASA2	3	141336305	A	T	0.329418	0.982321			334227	-0.000184989	3.65686e-05	4.22378e-07
DIGEORGE syndrome, Noonan syndrome,Marfan syndrome	HP0000002	Abnormality of body height	rs34317570	RASA2	3	141227451	T	G	0.336157	0.998384			334227	-0.000182477	3.60896e-05	4.27847e-07
DIGEORGE syndrome	HP0007018	Attention deficit hyperactivity disorder	rs5746154	RAF1	3	12705048	G	A	0.127191	0.994221			334069	0.0361539	0.00715352	4.32868e-07
DIGEORGE syndrome, Noonan syndrome,Marfan syndrome	HP0000002	Abnormality of body height	rs9843866	RASA2	3	141246337	G	A	0.335543	0.998225			334227	-0.000182328	3.61087e-05	4.43407e-07
Alagille syndrome, DIGEORGE syndrome, Noonan syndrome, Marfan syndrome	HP0000707	Abnormality of the nervous system	rs151091047	DGCR8	22	20078851	A	G	0.0130861	0.959466	18.6431	8806.59	337198	1.21083	0.240016	4.54038e-07
DIGEORGE syndrome, Noonan syndrome,Marfan syndrome	HP0000002	Abnormality of body height	rs7651511	RASA2	3	141231932	G	A	0.336337	0.997871			334227	-0.000182067	3.6094e-05	4.55556e-07
DIGEORGE syndrome, Noonan syndrome,Marfan syndrome	HP0000002	Abnormality of body height	rs9808953	RASA2	3	141249864	T	A	0.335503	0.99815			334227	-0.000182139	3.61111e-05	4.56494e-07
Alagille syndrome, DIGEORGE syndrome, Noonan syndrome, Marfan syndrome	HP0045081	Abnormality of body mass index	rs112089092	MAP2K1	15	66681402	G	T	0.260626	1.00066			333117	-0.0634601	0.0125841	4.58813e-07
DIGEORGE syndrome, Noonan syndrome,Marfan syndrome	HP0000002	Abnormality of body height	rs9868956	RASA2	3	141233836	A	T	0.335282	0.998275			334227	-0.000182107	3.61147e-05	4.59843e-07
DIGEORGE syndrome, Noonan syndrome,Marfan syndrome	HP0000002	Abnormality of body height	rs71619392	RASA2	3	141216134	G	A	0.33617	0.998415			334227	-0.000181861	3.60886e-05	4.67544e-07
DIGEORGE syndrome, Noonan syndrome,Marfan syndrome	HP0000002	Abnormality of body height	rs9836818	RASA2	3	141234717	G	A	0.335512	0.998355			334227	-0.000181874	3.61072e-05	4.73e-07
DIGEORGE syndrome, Noonan syndrome,Marfan syndrome	HP0000002	Abnormality of body height	rs720663	RASA2	3	141233105	T	C	0.335518	0.998337			334227	-0.000181759	3.61073e-05	4.80945e-07
DIGEORGE syndrome, Noonan syndrome,Marfan syndrome	HP0000002	Abnormality of body height	rs13099945	RASA2	3	141232186	T	G	0.335521	0.998312			334227	-0.000181698	3.61077e-05	4.85372e-07
DIGEORGE syndrome, Noonan syndrome,Marfan syndrome	HP0000002	Abnormality of body height	rs11713601	RAF1	3	12662117	G	A	0.591002	1.00078			334227	-0.000174272	3.46379e-05	4.87523e-07
Marfan syndrome	HP0003758	Reduced subcutaneous adipose tissue	rs11001221	KAT6B	10	76716136	A	G	0.0835087	0.987753			331110	0.141338	0.0280945	4.8866e-07
DIGEORGE syndrome, Noonan syndrome,Marfan syndrome	HP0000002	Abnormality of body height	rs7956	RAF1	3	12624763	T	C	0.222624	1.00173			334227	0.000205816	4.09188e-05	4.91097e-07
Alagille syndrome, DIGEORGE syndrome, Noonan syndrome, Marfan syndrome	HP0005117	Elevated diastolic blood pressure	rs79656997	JAG1	20	10621173	C	A	0.0449358	0.990751			334777	0.294956	0.0586453	4.92028e-07
DIGEORGE syndrome, Noonan syndrome,Marfan syndrome	HP0000002	Abnormality of body height	rs12695736	RASA2	3	141205465	T	C	0.321449	0.996701			334227	-0.000183532	3.65336e-05	5.07266e-07
DIGEORGE syndrome, Noonan syndrome,Marfan syndrome	HP0000002	Abnormality of body height	rs3806647	RASA2	3	141205563	G	A	0.335433	0.99773			334227	-0.00018126	3.61206e-05	5.21888e-07
DIGEORGE syndrome, Noonan syndrome,Marfan syndrome	HP0000002	Abnormality of body height	rs13078872	RASA2	3	141249961	C	G	0.321228	0.996564			334227	-0.00018324	3.65427e-05	5.32274e-07
DIGEORGE syndrome, Noonan syndrome,Marfan syndrome	HP0000002	Abnormality of body height	rs11716776	RASA2	3	141203980	G	A	0.321555	0.996375			334227	-0.000182851	3.65364e-05	5.60002e-07
DIGEORGE syndrome, Noonan syndrome,Marfan syndrome	HP0000002	Abnormality of body height	rs34342794	RASA2	3	141209101	C	T	0.335466	0.997984			334227	-0.000180618	3.61151e-05	5.7007e-07
DIGEORGE syndrome, Noonan syndrome,Marfan syndrome	HP0000002	Abnormality of body height	rs9840697	RASA2	3	141210749	C	G	0.335637	0.998162			334227	-0.00018045	3.61074e-05	5.80745e-07
DIGEORGE syndrome, Noonan syndrome,Marfan syndrome	HP0000002	Abnormality of body height	rs2312194	RASA2	3	141210420	T	G	0.33565	0.998125			334227	-0.00018036	3.61077e-05	5.88448e-07
DIGEORGE syndrome, Noonan syndrome,Marfan syndrome	HP0000002	Abnormality of body height	rs9873042	RASA2	3	141327704	C	T	0.330786	0.984527			334227	-0.000182076	3.64893e-05	6.04547e-07
DIGEORGE syndrome, Noonan syndrome,Marfan syndrome	HP0000002	Abnormality of body height	rs2312266	RASA2	3	141327593	C	T	0.317207	0.982533			334227	-0.000184247	3.69262e-05	6.05322e-07
DIGEORGE syndrome, Noonan syndrome,Marfan syndrome	HP0000002	Abnormality of body height	rs9823528	RASA2	3	141206990	C	T	0.335686	0.997995			334227	-0.000180155	3.61091e-05	6.06667e-07
DIGEORGE syndrome, Noonan syndrome,Marfan syndrome	HP0000002	Abnormality of body height	rs11557453	RASA2	3	141333835	C	T	0.330635	0.984284			334227	-0.000181966	3.6498e-05	6.1792e-07
Alagille syndrome	HP0003124	Hypercholesterolemia	rs11923427	RAF1	3	12663835	C	G	0.166271	1.00091	13809	98323.5	337198	-0.0507838	0.0101902	6.24167e-07
Alagille syndrome	HP0003124	Hypercholesterolemia	rs73130305	RAF1	3	12621075	C	T	0.218826	0.998655	18257.4	129318	337198	-0.0456535	0.00916371	6.29344e-07
DIGEORGE syndrome, Noonan syndrome,Marfan syndrome	HP0000002	Abnormality of body height	rs5746255	RAF1	3	12624321	A	G	0.222955	1.00143			334227	0.000203726	4.09031e-05	6.33889e-07
Alagille syndrome, DIGEORGE syndrome, Noonan syndrome, Marfan syndrome	HP0045081	Abnormality of body mass index	rs12254441	KAT6B	10	76617857	C	T	0.373562	0.932573			333117	-0.0588944	0.0118303	6.41944e-07
DIGEORGE syndrome, Noonan syndrome,Marfan syndrome	HP0000002	Abnormality of body height	rs13076660	RASA2	3	141323805	T	A	0.331104	0.984735			334227	-0.000181409	3.64766e-05	6.5862e-07
DIGEORGE syndrome, Noonan syndrome,Marfan syndrome	HP0000002	Abnormality of body height	rs11711270	RAF1	3	12639596	C	T	0.222488	1.00253			334227	0.000203369	4.09113e-05	6.66467e-07
DIGEORGE syndrome, Noonan syndrome,Marfan syndrome	HP0000002	Abnormality of body height	rs6771385	RAF1	3	12639419	A	G	0.222493	1.00251			334227	0.000203364	4.09115e-05	6.67018e-07
Alagille syndrome	HP0003124	Hypercholesterolemia	rs113671109	RAF1	3	12620885	T	C	0.219817	0.998723	18344.4	129899	337198	-0.0454494	0.00914799	6.75653e-07
DIGEORGE syndrome, Noonan syndrome,Marfan syndrome	HP0000002	Abnormality of body height	rs11717842	RASA2	3	141208684	A	C	0.321202	0.996598			334227	-0.000181551	3.65429e-05	6.7626e-07
Alagille syndrome	HP0003124	Hypercholesterolemia	rs7643321	RAF1	3	12663233	A	G	0.166293	1.0009	13813	98334	337198	-0.0505661	0.0101892	6.95155e-07
Alagille syndrome	HP0003124	Hypercholesterolemia	rs55684940	RAF1	3	12662020	G	A	0.166389	1.0009	13820.2	98391.7	337198	-0.0505419	0.0101868	6.99403e-07
DIGEORGE syndrome	HP0000821	Hypothyroidism	rs41279090	PTPN11	12	112915434	C	T	0.0810572	0.996464	2985.73	51678.9	337198	-0.0985217	0.0198635	7.05152e-07	NM_002834.4:c.854-21C>T:intron variant	Benign	not specified;NOT SPECIFIED;Noonan syndrome
DIGEORGE syndrome	HP0000821	Hypothyroidism	rs112407300	PTPN11	12	112916683	C	T	0.0810509	0.996458	2985.71	51674.7	337198	-0.0984689	0.0198638	7.15132e-07
Alagille syndrome, DIGEORGE syndrome, Noonan syndrome, Marfan syndrome	HP0005117	Elevated diastolic blood pressure	rs7264849	JAG1	20	10654864	C	T	0.106974	0.997983			334777	0.194129	0.0391662	7.17956e-07
DIGEORGE syndrome, Noonan syndrome,Marfan syndrome	HP0000002	Abnormality of body height	rs904453	RAF1	3	12704894	G	T	0.429927	0.999699			334227	-0.000170541	3.4418e-05	7.23693e-07
DIGEORGE syndrome, Noonan syndrome,Marfan syndrome	HP0000002	Abnormality of body height	rs10460973	RAF1	3	12704163	C	T	0.429896	0.999621			334227	-0.000170528	3.44196e-05	7.25971e-07
DIGEORGE syndrome, Noonan syndrome,Marfan syndrome	HP0000002	Abnormality of body height	rs6795441	RAF1	3	12702562	A	G	0.430007	0.99953			334227	-0.000170499	3.44202e-05	7.29377e-07
DIGEORGE syndrome, Noonan syndrome,Marfan syndrome	HP0000002	Abnormality of body height	rs2290160	RAF1	3	12633083	A	G	0.22256	1.00255			334227	0.000202574	4.09062e-05	7.34285e-07
Alagille syndrome, DIGEORGE syndrome, Noonan syndrome, Marfan syndrome	HP0004421	Elevated systolic blood pressure	rs6104634	JAG1	20	10658917	C	T	0.2895	0.983185			334544	-0.231709	0.0467916	7.35154e-07
DIGEORGE syndrome, Noonan syndrome,Marfan syndrome	HP0000002	Abnormality of body height	rs12695743	RASA2	3	141324095	C	T	0.330822	0.984596			334227	-0.000180657	3.64871e-05	7.37685e-07
Marfan syndrome	HP0003758	Reduced subcutaneous adipose tissue	3:141338641_G_A	RASA2	3	141338641	G	A	0.353209	0.999536			331110	0.0799682	0.0161632	7.51917e-07
DIGEORGE syndrome	HP0000821	Hypothyroidism	rs11066323	PTPN11	12	112923361	G	A	0.0814772	0.996711	3001.77	51946.1	337198	-0.0978907	0.0198144	7.79686e-07
DIGEORGE syndrome, Noonan syndrome,Marfan syndrome	HP0000002	Abnormality of body height	rs4234513	RAF1	3	12703063	G	A	0.429937	0.999656			334227	-0.00016998	3.44187e-05	7.87183e-07
DIGEORGE syndrome, Noonan syndrome,Marfan syndrome	HP0000002	Abnormality of body height	rs60662154	RAF1	3	12631442	A	G	0.222875	1.00243			334227	0.000201702	4.0888e-05	8.10051e-07
DIGEORGE syndrome, Noonan syndrome,Marfan syndrome	HP0000002	Abnormality of body height	rs9852128	RAF1	3	12635623	A	G	0.222778	1.00251			334227	0.000201562	4.08927e-05	8.26691e-07
Alagille syndrome, DIGEORGE syndrome, Noonan syndrome, Marfan syndrome	HP0004421	Elevated systolic blood pressure	rs165656	COMT	22	19948863	G	C	0.518878	0.987297			334544	0.208216	0.0423907	9.02656e-07
Alagille syndrome, DIGEORGE syndrome, Noonan syndrome, Marfan syndrome	HP0004421	Elevated systolic blood pressure	rs910118	JAG1	20	10656087	C	A	0.123781	0.974064			334544	-0.317809	0.064768	9.25789e-07
Alagille syndrome	HP0003124	Hypercholesterolemia	rs6766666	RAF1	3	12690855	G	T	0.188378	1.00136	15686	111355	337198	-0.0474963	0.00968816	9.46217e-07
Alagille syndrome	HP0003124	Hypercholesterolemia	rs55762590	RAF1	3	12689451	C	T	0.188384	1.00144	15686.6	111359	337198	-0.0474885	0.00968768	9.48892e-07
Marfan syndrome	HP0003758	Reduced subcutaneous adipose tissue	3:141267295_C_A	RASA2	3	141267295	C	A	0.0666485	1.00147			331110	0.151488	0.0309487	9.84473e-07
Alagille syndrome, DIGEORGE syndrome, Noonan syndrome, Marfan syndrome	HP0045081	Abnormality of body mass index	rs7549358	NRAS	1	115252609	G	C	0.643602	1.00028			333117	-0.0562982	0.0115357	1.05956e-06
DIGEORGE syndrome	HP0000821	Hypothyroidism	rs112539009	RRAS	19	50137210	G	A	0.205307	0.994013	7799.93	130658	337198	-0.0645674	0.0132349	1.06856e-06
Alagille syndrome, DIGEORGE syndrome, Noonan syndrome, Marfan syndrome	HP0004421	Elevated systolic blood pressure	rs910119	JAG1	20	10656059	A	T	0.123703	0.974165			334544	-0.315757	0.0647825	1.09349e-06
DIGEORGE syndrome	HP0000821	Hypothyroidism	12:112874179_A_G	PTPN11	12	112874179	A	G	0.0804216	0.996075	2965	51271	337198	-0.0971197	0.0199288	1.09731e-06
Alagille syndrome, DIGEORGE syndrome, Noonan syndrome, Marfan syndrome	HP0005117	Elevated diastolic blood pressure	rs8026752	FBN1	15	48823770	A	G	0.0957542	0.994891			334777	0.200684	0.0412059	1.115e-06
DIGEORGE syndrome, Noonan syndrome,Marfan syndrome	HP0000002	Abnormality of body height	rs9838419	RASA2	3	141215409	C	G	0.329337	0.981585			334227	-0.000178174	3.65847e-05	1.11558e-06
DIGEORGE syndrome	HP0000821	Hypothyroidism	rs117865528	PTPN11	12	112948151	C	T	0.0845331	0.993146	3121.92	53886.9	337198	-0.0949008	0.0194938	1.12582e-06
Alagille syndrome, DIGEORGE syndrome, Noonan syndrome, Marfan syndrome	HP0001507	Growth abnormality	rs73238092	RASA2	3	141338529	T	C	0.310519	0.931484			328546	-0.0293207	0.00602399	1.13175e-06
Alagille syndrome, DIGEORGE syndrome, Noonan syndrome, Marfan syndrome	HP0045081	Abnormality of body mass index	rs11066309	PTPN11	12	112883476	G	A	0.406944	0.994994			333117	-0.0548862	0.0112773	1.13381e-06
Alagille syndrome, DIGEORGE syndrome, Noonan syndrome, Marfan syndrome	HP0045081	Abnormality of body mass index	rs969273	NRAS	1	115256669	G	A	0.643449	1.00096			333117	-0.0560593	0.0115307	1.16409e-06
Marfan syndrome	HP0003758	Reduced subcutaneous adipose tissue	rs3821709	RASA2	3	141280273	T	C	0.0662866	0.997253			331110	0.150967	0.0310929	1.20221e-06
Marfan syndrome	HP0003758	Reduced subcutaneous adipose tissue	rs2035935	RASA2	3	141306013	A	G	0.0666288	0.997653			331110	0.150531	0.031012	1.21075e-06
Alagille syndrome, DIGEORGE syndrome, Noonan syndrome, Marfan syndrome	HP0005117	Elevated diastolic blood pressure	rs113741266	FBN1	15	48795436	G	C	0.095181	0.993049			334777	0.200641	0.0413547	1.22461e-06
Alagille syndrome, DIGEORGE syndrome, Noonan syndrome, Marfan syndrome	HP0004421	Elevated systolic blood pressure	rs8119088	JAG1	20	10655511	C	A	0.122386	0.9746			334544	-0.315588	0.0650656	1.23323e-06
Alagille syndrome, DIGEORGE syndrome, Noonan syndrome, Marfan syndrome	HP0005117	Elevated diastolic blood pressure	rs7170686	FBN1	15	48821350	G	A	0.0952676	0.992576			334777	0.200442	0.0413479	1.24964e-06
Alagille syndrome, DIGEORGE syndrome, Noonan syndrome, Marfan syndrome	HP0005117	Elevated diastolic blood pressure	rs111297611	FBN1	15	48810941	T	A	0.0951797	0.994167			334777	0.200067	0.0413317	1.29563e-06
DIGEORGE syndrome	HP0007018	Attention deficit hyperactivity disorder	rs13073921	RAF1	3	12654823	G	A	0.137311	1.00108			334069	0.0333916	0.0069016	1.31051e-06
DIGEORGE syndrome	HP0000821	Hypothyroidism	rs112732885	PTPN11	12	112943340	T	C	0.0846565	0.995311	3128.22	53963.8	337198	-0.0941239	0.0194546	1.31066e-06
Marfan syndrome	HP0003758	Reduced subcutaneous adipose tissue	rs16851483	RASA2	3	141275436	G	T	0.0658958	0.997669			331110	0.150527	0.0311721	1.37362e-06
Noonan syndrome	HP0001518	Small for gestational age	rs12037177	RIT1	1	155877029	T	C	0.250875	0.99772			192869	-0.0116487	0.00241319	1.38649e-06
Marfan syndrome	HP0003758	Reduced subcutaneous adipose tissue	rs78570717	RASA2	3	141211327	A	G	0.0660336	0.997414			331110	0.150314	0.031145	1.39181e-06
Alagille syndrome, DIGEORGE syndrome, Noonan syndrome, Marfan syndrome	HP0005117	Elevated diastolic blood pressure	rs1018148	FBN1	15	48903126	A	G	0.903958	0.998537			334777	-0.198226	0.0410755	1.39446e-06
Marfan syndrome	HP0003758	Reduced subcutaneous adipose tissue	rs79936528	RASA2	3	141245228	T	C	0.065647	0.997309			331110	0.150651	0.0312321	1.41054e-06
Marfan syndrome	HP0003758	Reduced subcutaneous adipose tissue	rs34558081	RASA2	3	141225247	T	G	0.0656908	0.997224			331110	0.150585	0.0312238	1.41645e-06
Marfan syndrome	HP0003758	Reduced subcutaneous adipose tissue	rs76612873	RASA2	3	141273466	C	A	0.0658984	0.997687			331110	0.150323	0.0311713	1.41844e-06
DIGEORGE syndrome	HP0007018	Attention deficit hyperactivity disorder	rs13076484	RAF1	3	12695048	A	C	0.137323	1.00088			334069	0.033283	0.00690204	1.42042e-06
Marfan syndrome	HP0003758	Reduced subcutaneous adipose tissue	rs139164864	RASA2	3	141215425	A	T	0.0656406	0.997252			331110	0.150602	0.0312344	1.42419e-06
DIGEORGE syndrome	HP0007018	Attention deficit hyperactivity disorder	rs9799212	RAF1	3	12683952	A	C	0.137346	1.00093			334069	0.0332714	0.00690139	1.42926e-06
Marfan syndrome	HP0003758	Reduced subcutaneous adipose tissue	rs7627774	RASA2	3	141243528	G	A	0.0659949	0.997635			331110	0.15012	0.03115	1.44152e-06
Marfan syndrome	HP0003758	Reduced subcutaneous adipose tissue	rs78971034	RASA2	3	141262410	A	G	0.0664159	0.997605			331110	0.14967	0.031059	1.44406e-06
Marfan syndrome	HP0003758	Reduced subcutaneous adipose tissue	rs138685654	RASA2	3	141202934	T	C	0.0656045	0.99626			331110	0.150614	0.031258	1.44752e-06
DIGEORGE syndrome, Noonan syndrome,Marfan syndrome	HP0000002	Abnormality of body height	rs113671109	RAF1	3	12620885	T	C	0.219778	0.998724			334227	0.00019835	4.11695e-05	1.45154e-06
Marfan syndrome	HP0003758	Reduced subcutaneous adipose tissue	rs139976154	RASA2	3	141234580	A	G	0.0659942	0.997634			331110	0.149974	0.0311502	1.47589e-06
Alagille syndrome, DIGEORGE syndrome, Noonan syndrome, Marfan syndrome	HP0005117	Elevated diastolic blood pressure	rs6493325	FBN1	15	48787245	T	C	0.0953605	0.992194			334777	0.198955	0.0413377	1.48814e-06
Alagille syndrome, DIGEORGE syndrome, Noonan syndrome, Marfan syndrome	HP0005117	Elevated diastolic blood pressure	rs11635605	FBN1	15	48786917	C	T	0.0951928	0.992767			334777	0.199052	0.0413583	1.48838e-06
Alagille syndrome, DIGEORGE syndrome, Noonan syndrome, Marfan syndrome	HP0005117	Elevated diastolic blood pressure	rs595244	FBN1	15	48840835	C	T	0.0959799	0.995902			334777	0.19801	0.0411419	1.48853e-06
Alagille syndrome, DIGEORGE syndrome, Noonan syndrome, Marfan syndrome	HP0005117	Elevated diastolic blood pressure	rs77360718	FBN1	15	48793615	C	T	0.0951503	0.992959			334777	0.199005	0.0413626	1.50075e-06
Marfan syndrome	HP0003758	Reduced subcutaneous adipose tissue	rs78469175	RASA2	3	141203489	A	G	0.0655932	0.996377			331110	0.150381	0.0312586	1.50356e-06
Alagille syndrome, DIGEORGE syndrome, Noonan syndrome, Marfan syndrome	HP0005117	Elevated diastolic blood pressure	rs1818275	FBN1	15	48883939	C	T	0.903995	0.998843			334777	-0.197596	0.0410764	1.50665e-06
Alagille syndrome, DIGEORGE syndrome, Noonan syndrome, Marfan syndrome	HP0005117	Elevated diastolic blood pressure	rs7977332	PTPN11	12	112865800	T	C	0.0960333	1.0002			334777	-0.19744	0.0410469	1.50918e-06
Alagille syndrome, DIGEORGE syndrome, Noonan syndrome, Marfan syndrome	HP0005117	Elevated diastolic blood pressure	rs1966342	PTPN11	12	112881342	G	A	0.0960777	1.00021			334777	-0.197373	0.0410382	1.51373e-06
Marfan syndrome	HP0003758	Reduced subcutaneous adipose tissue	rs79583300	RASA2	3	141234117	C	T	0.0659873	0.997698			331110	0.149806	0.0311507	1.5171e-06
DIGEORGE syndrome	HP0007018	Attention deficit hyperactivity disorder	rs5746192	RAF1	3	12658683	C	A	0.136915	1.00118			334069	0.0332256	0.00690965	1.52067e-06
Marfan syndrome	HP0003758	Reduced subcutaneous adipose tissue	rs3732869	RASA2	3	141295778	T	A	0.0663179	0.997862			331110	0.149403	0.0310764	1.52804e-06
Marfan syndrome	HP0003758	Reduced subcutaneous adipose tissue	rs1493210	RASA2	3	141300833	G	A	0.0662743	0.99793			331110	0.149439	0.0310848	1.52929e-06
Marfan syndrome	HP0003758	Reduced subcutaneous adipose tissue	rs76839703	RASA2	3	141239565	C	T	0.0659866	0.997712			331110	0.149751	0.0311507	1.53031e-06
Marfan syndrome	HP0003758	Reduced subcutaneous adipose tissue	rs114466221	RASA2	3	141280996	A	G	0.0666144	0.998095			331110	0.14906	0.0310082	1.53194e-06
Marfan syndrome	HP0003758	Reduced subcutaneous adipose tissue	rs78425303	RASA2	3	141300386	G	C	0.0631881	0.994164			331110	0.153075	0.0318445	1.53319e-06
DIGEORGE syndrome	HP0000821	Hypothyroidism	rs117399332	PTPN11	12	112870670	T	C	0.0787905	0.993679	2905.98	50230	337198	-0.0967968	0.020139	1.5364e-06
DIGEORGE syndrome	HP0007018	Attention deficit hyperactivity disorder	rs13060691	RAF1	3	12678013	T	G	0.136965	1.00091			334069	0.0331938	0.00690953	1.55544e-06
Alagille syndrome, DIGEORGE syndrome, Noonan syndrome, Marfan syndrome	HP0005117	Elevated diastolic blood pressure	rs57829342	FBN1	15	48808830	T	C	0.0953256	0.993872			334777	0.198436	0.0413097	1.55891e-06
Noonan syndrome	HP0001518	Small for gestational age	rs12144175	RIT1	1	155878106	C	T	0.250651	0.997818			192869	-0.0115887	0.00241379	1.57971e-06
Marfan syndrome	HP0003758	Reduced subcutaneous adipose tissue	rs7627807	RASA2	3	141243728	C	T	0.0660107	0.99751			331110	0.149466	0.0311485	1.59931e-06
Marfan syndrome	HP0003758	Reduced subcutaneous adipose tissue	rs78341452	RASA2	3	141253216	G	T	0.0660237	0.997544			331110	0.149392	0.0311451	1.61409e-06
DIGEORGE syndrome	HP0007018	Attention deficit hyperactivity disorder	rs62240813	RAF1	3	12655658	G	C	0.136889	1.0013			334069	0.0331419	0.00690979	1.61633e-06
Noonan syndrome	HP0001518	Small for gestational age	rs7545308	RIT1	1	155878605	C	T	0.250593	0.997993			192869	-0.0115769	0.00241376	1.61804e-06
DIGEORGE syndrome	HP0007018	Attention deficit hyperactivity disorder	rs13083303	RAF1	3	12638696	C	T	0.136751	1.00136			334069	0.0331462	0.00691256	1.62687e-06
DIGEORGE syndrome	HP0007018	Attention deficit hyperactivity disorder	rs13095437	RAF1	3	12654330	T	C	0.136889	1.0013			334069	0.0331317	0.00690981	1.62848e-06
DIGEORGE syndrome	HP0007018	Attention deficit hyperactivity disorder	rs4684865	RAF1	3	12656590	G	C	0.136891	1.0013			334069	0.0331313	0.00690977	1.62864e-06
Alagille syndrome, DIGEORGE syndrome, Noonan syndrome, Marfan syndrome	HP0004421	Elevated systolic blood pressure	rs4775769	FBN1	15	48939888	T	G	0.907161	0.990558			334544	0.349298	0.0728543	1.63167e-06
Alagille syndrome, DIGEORGE syndrome, Noonan syndrome, Marfan syndrome	HP0005117	Elevated diastolic blood pressure	rs75225368	FBN1	15	48785206	C	T	0.0951701	0.992808			334777	0.198306	0.0413619	1.63231e-06
Alagille syndrome, DIGEORGE syndrome, Noonan syndrome, Marfan syndrome	HP0005117	Elevated diastolic blood pressure	15:48914775_T_C	FBN1	15	48914775	T	C	0.0961789	0.999078			334777	0.196701	0.0410384	1.64303e-06
DIGEORGE syndrome	HP0007018	Attention deficit hyperactivity disorder	rs4684864	RAF1	3	12651523	G	C	0.136913	1.00121			334069	0.0331124	0.00690962	1.65018e-06
DIGEORGE syndrome	HP0007018	Attention deficit hyperactivity disorder	rs13099808	RAF1	3	12674172	G	A	0.136894	1.00128			334069	0.0331032	0.00690975	1.66191e-06
DIGEORGE syndrome	HP0007018	Attention deficit hyperactivity disorder	rs13094393	RAF1	3	12673698	C	T	0.136894	1.00128			334069	0.0331028	0.00690976	1.6624e-06
DIGEORGE syndrome	HP0007018	Attention deficit hyperactivity disorder	rs13069461	RAF1	3	12667427	T	A	0.136895	1.00125			334069	0.033099	0.00690985	1.6675e-06
DIGEORGE syndrome	HP0007018	Attention deficit hyperactivity disorder	rs13090672	RAF1	3	12667855	G	A	0.136895	1.00125			334069	0.0330983	0.00690982	1.66826e-06
DIGEORGE syndrome	HP0007018	Attention deficit hyperactivity disorder	rs1963609	RAF1	3	12648238	T	C	0.136911	1.00122			334069	0.0330969	0.00690959	1.66852e-06
Marfan syndrome	HP0003758	Reduced subcutaneous adipose tissue	rs116432286	RASA2	3	141264588	C	T	0.0662669	0.998083			331110	0.148887	0.031084	1.66993e-06
Marfan syndrome	HP0003758	Reduced subcutaneous adipose tissue	rs4683610	RASA2	3	141271256	C	T	0.0662513	0.998261			331110	0.148842	0.0310846	1.68289e-06
Alagille syndrome, DIGEORGE syndrome, Noonan syndrome, Marfan syndrome	HP0005117	Elevated diastolic blood pressure	rs2466790	FBN1	15	48899399	G	A	0.095999	0.998773			334777	0.196678	0.0410789	1.68677e-06
Alagille syndrome, DIGEORGE syndrome, Noonan syndrome, Marfan syndrome	HP0045081	Abnormality of body mass index	12:112871372_A_G	PTPN11	12	112871372	A	G	0.424672	0.998422			333117	-0.0535451	0.0111889	1.70593e-06
DIGEORGE syndrome	HP0007018	Attention deficit hyperactivity disorder	rs4684109	RAF1	3	12691619	C	T	0.13693	1.00121			334069	0.0330577	0.00690924	1.71432e-06
Noonan syndrome	HP0001518	Small for gestational age	rs2282301	RIT1	1	155868625	G	A	0.250563	0.997646			192869	-0.011551	0.00241428	1.7157e-06
DIGEORGE syndrome	HP0007018	Attention deficit hyperactivity disorder	rs13067900	RAF1	3	12688734	G	A	0.136937	1.00121			334069	0.0330543	0.00690911	1.71776e-06
DIGEORGE syndrome	HP0007018	Attention deficit hyperactivity disorder	rs13100956	RAF1	3	12699145	C	T	0.136918	1.00114			334069	0.0330546	0.00690974	1.72107e-06
DIGEORGE syndrome	HP0007018	Attention deficit hyperactivity disorder	rs59958911	RAF1	3	12677210	C	T	0.136939	1.0013			334069	0.033046	0.00690873	1.72576e-06
Alagille syndrome, DIGEORGE syndrome, Noonan syndrome, Marfan syndrome	HP0005117	Elevated diastolic blood pressure	rs1678981	FBN1	15	48900097	C	T	0.0959869	0.998631			334777	0.1965	0.0410842	1.72879e-06
DIGEORGE syndrome	HP0007018	Attention deficit hyperactivity disorder	rs13066872	RAF1	3	12688305	C	A	0.136939	1.00123			334069	0.033042	0.006909	1.73233e-06
Noonan syndrome	HP0001518	Small for gestational age	rs10908483	RIT1	1	155866834	C	T	0.250608	0.99731			192869	-0.0115463	0.00241454	1.73688e-06
Alagille syndrome	HP0003124	Hypercholesterolemia	rs11711419	RAF1	3	12667784	A	T	0.190527	1.00157	15884.9	112606	337198	-0.0460866	0.00964195	1.75473e-06
Alagille syndrome, DIGEORGE syndrome, Noonan syndrome, Marfan syndrome	HP0005117	Elevated diastolic blood pressure	rs1561207	FBN1	15	48858971	G	T	0.0958383	0.996341			334777	0.196698	0.0411599	1.76341e-06
Alagille syndrome, DIGEORGE syndrome, Noonan syndrome, Marfan syndrome	HP0045081	Abnormality of body mass index	1:115257521_C_T	NRAS	1	115257521	C	T	0.643214	1.00091			333117	-0.0550829	0.0115293	1.77443e-06
Alagille syndrome, DIGEORGE syndrome, Noonan syndrome, Marfan syndrome	HP0005117	Elevated diastolic blood pressure	rs627634	FBN1	15	48879291	C	T	0.095908	0.998373			334777	0.19636	0.0411046	1.77929e-06
Alagille syndrome, DIGEORGE syndrome, Noonan syndrome, Marfan syndrome	HP0005117	Elevated diastolic blood pressure	rs2437947	FBN1	15	48876881	T	A	0.0959043	0.998275			334777	0.196353	0.0411074	1.78361e-06
Marfan syndrome	HP0003758	Reduced subcutaneous adipose tissue	rs78575557	RASA2	3	141266337	A	G	0.0660716	0.997206			331110	0.148734	0.0311407	1.78736e-06
Alagille syndrome, DIGEORGE syndrome, Noonan syndrome, Marfan syndrome	HP0005117	Elevated diastolic blood pressure	rs10744953	FBN1	15	48859966	T	C	0.903956	0.995943			334777	-0.196397	0.0411288	1.79632e-06
Alagille syndrome, DIGEORGE syndrome, Noonan syndrome, Marfan syndrome	HP0005117	Elevated diastolic blood pressure	rs11638586	FBN1	15	48772843	T	C	0.0952214	0.992193			334777	0.197504	0.0413646	1.80055e-06
Marfan syndrome	HP0003758	Reduced subcutaneous adipose tissue	rs4775760	FBN1	15	48701612	A	C	0.767198	0.992093			331110	0.0875279	0.0183492	1.84195e-06	NM_000138.4:c.*1575T>G:3 prime UTR variant	Benign	MASS syndrome;MASS Syndrome;Ectopia lentis;Ectopia Lentis;Acromicric dysplasia;Acromicric Dysplasia;Stiff skin syndrome;Stiff Skin Syndrome;Geleophysic dysplasia;Geleophysic Dysplasia;Thoracic aortic aneurysm and aortic dissection;Thoracic Aortic Aneurysms and Aortic Dissections;Weill-Marchesani syndrome;Weill-Marchesani Syndrome;Marfan syndrome;Marfan Syndrome
DIGEORGE syndrome, Noonan syndrome,Marfan syndrome	HP0000002	Abnormality of body height	rs73130305	RAF1	3	12621075	C	T	0.218782	0.998668			334227	0.00019668	4.12377e-05	1.84838e-06
DIGEORGE syndrome	HP0000821	Hypothyroidism	rs73209632	PTPN11	12	112915232	C	T	0.0437666	0.980321	1557.69	27958.3	337198	-0.129636	0.0271822	1.84993e-06
Alagille syndrome, DIGEORGE syndrome, Noonan syndrome, Marfan syndrome	HP0005117	Elevated diastolic blood pressure	rs6493327	FBN1	15	48809428	G	A	0.09525	0.994136			334777	0.19703	0.041319	1.8568e-06
Alagille syndrome, DIGEORGE syndrome, Noonan syndrome, Marfan syndrome	HP0005117	Elevated diastolic blood pressure	rs685091	FBN1	15	48848130	T	C	0.0961966	0.996195			334777	0.195898	0.0410945	1.87047e-06
Alagille syndrome, DIGEORGE syndrome, Noonan syndrome, Marfan syndrome	HP0005117	Elevated diastolic blood pressure	rs1678982	FBN1	15	48901420	C	G	0.0960353	0.998284			334777	0.19582	0.0410821	1.8748e-06
Alagille syndrome, DIGEORGE syndrome, Noonan syndrome, Marfan syndrome	HP0005117	Elevated diastolic blood pressure	rs636178	FBN1	15	48897282	C	T	0.0959372	0.99866			334777	0.19586	0.0410931	1.87763e-06
DIGEORGE syndrome, Noonan syndrome,Marfan syndrome	HP0000002	Abnormality of body height	rs2055312	RAF1	3	12663250	C	T	0.441587	1.00057			334227	-0.00016344	3.42961e-05	1.88398e-06
Alagille syndrome, DIGEORGE syndrome, Noonan syndrome, Marfan syndrome	HP0045081	Abnormality of body mass index	rs12120851	NRAS	1	115262845	T	C	0.210599	1.00198			333117	0.0645122	0.0135384	1.88819e-06
Alagille syndrome, DIGEORGE syndrome, Noonan syndrome, Marfan syndrome	HP0004421	Elevated systolic blood pressure	rs6133986	JAG1	20	10645773	G	A	0.116804	0.963201			334544	-0.318089	0.0667736	1.90164e-06
Marfan syndrome	HP0003758	Reduced subcutaneous adipose tissue	rs4683612	RASA2	3	141293263	A	C	0.0665778	0.99698			331110	0.14778	0.0310335	1.91806e-06
DIGEORGE syndrome	HP0007018	Attention deficit hyperactivity disorder	rs13097235	RAF1	3	12707080	T	C	0.137024	1.00078			334069	0.0328914	0.00690875	1.92873e-06
Alagille syndrome, DIGEORGE syndrome, Noonan syndrome, Marfan syndrome	HP0005117	Elevated diastolic blood pressure	rs59343375	FBN1	15	48819125	C	T	0.0953473	0.994711			334777	0.196555	0.0412883	1.93155e-06
Marfan syndrome	HP0003758	Reduced subcutaneous adipose tissue	rs2639997	RASA2	3	141330310	C	T	0.0663317	0.997286			331110	0.1479	0.0310824	1.95297e-06
Marfan syndrome	HP0003758	Reduced subcutaneous adipose tissue	rs80255756	RASA2	3	141285060	G	A	0.063327	0.993204			331110	0.151373	0.0318272	1.97457e-06
Noonan syndrome	HP0001518	Small for gestational age	rs867550	RIT1	1	155880391	T	C	0.252733	0.998931			192869	-0.0114403	0.00240587	1.9844e-06
DIGEORGE syndrome, Noonan syndrome,Marfan syndrome	HP0000002	Abnormality of body height	rs9806323	FBN1	15	48766015	T	A	0.16005	0.985301			334227	0.000222574	4.6811e-05	1.98782e-06
Alagille syndrome, DIGEORGE syndrome, Noonan syndrome, Marfan syndrome	HP0045081	Abnormality of body mass index	14:50655357_G_C	SOS2	14	50655357	G	C	0.0110382	1.00011			333117	-0.251419	0.0528933	2.0017e-06	NM_006939.3:c.572C>G:missense variant	Benign	not provided;Noonan syndrome 9
Alagille syndrome, DIGEORGE syndrome, Noonan syndrome, Marfan syndrome	HP0005117	Elevated diastolic blood pressure	rs7313360	PTPN11	12	112933535	G	A	0.0946307	1.00061			334777	-0.196266	0.0413087	2.02309e-06
Alagille syndrome, DIGEORGE syndrome, Noonan syndrome, Marfan syndrome	HP0045081	Abnormality of body mass index	rs11066320	PTPN11	12	112906415	A	G	0.576491	0.993534			333117	0.0533104	0.0112204	2.02317e-06
Noonan syndrome	HP0001518	Small for gestational age	14:50655357_G_C	SOS2	14	50655357	G	C	0.0111345	1.00145			192869	0.0472801	0.00995296	2.03202e-06	NM_006939.3:c.572C>G:missense variant	Benign	not provided;Noonan syndrome 9
DIGEORGE syndrome, Noonan syndrome,Marfan syndrome	HP0000002	Abnormality of body height	rs55694948	FBN1	15	48758132	A	C	0.144654	0.992441			334227	0.000230952	4.86188e-05	2.03232e-06
Alagille syndrome, DIGEORGE syndrome, Noonan syndrome, Marfan syndrome	HP0005117	Elevated diastolic blood pressure	12:112890776_A_G	PTPN11	12	112890776	A	G	0.0967181	0.999944			334777	-0.194271	0.040922	2.06183e-06
Marfan syndrome	HP0003758	Reduced subcutaneous adipose tissue	rs79147413	RASA2	3	141209594	A	G	0.0666466	0.997152			331110	0.14724	0.0310154	2.06223e-06
Alagille syndrome, DIGEORGE syndrome, Noonan syndrome, Marfan syndrome	HP0005117	Elevated diastolic blood pressure	rs2158292	PTPN11	12	112918290	T	C	0.0947085	0.999706			334777	-0.196041	0.0413122	2.08224e-06
Alagille syndrome, DIGEORGE syndrome, Noonan syndrome, Marfan syndrome	HP0005117	Elevated diastolic blood pressure	rs2107205	PTPN11	12	112918252	G	T	0.0947787	0.999261			334777	-0.195987	0.0413076	2.09047e-06
Alagille syndrome, DIGEORGE syndrome, Noonan syndrome, Marfan syndrome	HP0005117	Elevated diastolic blood pressure	rs2028109	FBN1	15	48919103	A	C	0.0960713	0.99809			334777	0.194898	0.0410793	2.09173e-06
Alagille syndrome, DIGEORGE syndrome, Noonan syndrome, Marfan syndrome	HP0005117	Elevated diastolic blood pressure	15:48885005_A_G	FBN1	15	48885005	A	G	0.0960983	0.999463			334777	0.194738	0.0410459	2.09209e-06
Alagille syndrome, DIGEORGE syndrome, Noonan syndrome, Marfan syndrome	HP0005117	Elevated diastolic blood pressure	rs7958372	PTPN11	12	112935553	C	T	0.0946674	1.00067			334777	-0.195821	0.0413005	2.1236e-06
Marfan syndrome	HP0003758	Reduced subcutaneous adipose tissue	rs77742015	RASA2	3	141320386	A	G	0.0665809	0.996419			331110	0.147174	0.0310417	2.12578e-06
Marfan syndrome	HP0003758	Reduced subcutaneous adipose tissue	rs295321	RASA2	3	141325322	T	C	0.0662499	0.996822			331110	0.147457	0.0311077	2.1357e-06
Alagille syndrome, DIGEORGE syndrome, Noonan syndrome, Marfan syndrome	HP0005117	Elevated diastolic blood pressure	rs689304	FBN1	15	48922360	C	T	0.0960159	0.996923			334777	0.194803	0.041114	2.15791e-06
Alagille syndrome	HP0003124	Hypercholesterolemia	rs6792773	RAF1	3	12668726	C	T	0.190364	1.00188	15876.2	112504	337198	-0.045665	0.00964246	2.18165e-06
Alagille syndrome, DIGEORGE syndrome, Noonan syndrome, Marfan syndrome	HP0005117	Elevated diastolic blood pressure	rs73394203	FBN1	15	48804722	G	C	0.0952666	0.993725			334777	0.195707	0.0413243	2.18185e-06
Noonan syndrome	HP0001518	Small for gestational age	rs72708205	RIT1	1	155866153	G	C	0.252896	0.997608			192869	-0.0113985	0.00240695	2.18495e-06
Marfan syndrome	HP0003758	Reduced subcutaneous adipose tissue	rs58025624	RASA2	3	141320585	A	G	0.0665681	0.996737			331110	0.14696	0.0310395	2.19581e-06
Alagille syndrome	HP0003124	Hypercholesterolemia	rs73130368	RAF1	3	12667374	C	T	0.190369	1.0019	15876.9	112507	337198	-0.0456416	0.0096422	2.2065e-06
Alagille syndrome, DIGEORGE syndrome, Noonan syndrome, Marfan syndrome	HP0005117	Elevated diastolic blood pressure	rs11634611	FBN1	15	48814297	G	A	0.0952358	0.994316			334777	0.195555	0.041318	2.21411e-06
Marfan syndrome	HP0003758	Reduced subcutaneous adipose tissue	rs59714050	RASA2	3	141267294	T	A	0.0659293	0.996934			331110	0.147546	0.0311758	2.21645e-06
Marfan syndrome	HP0003758	Reduced subcutaneous adipose tissue	rs295324	RASA2	3	141328918	T	G	0.0662072	0.996651			331110	0.147207	0.0311197	2.24237e-06
Marfan syndrome	HP0003758	Reduced subcutaneous adipose tissue	rs11070641	FBN1	15	48701029	C	T	0.773801	0.99088			331110	0.0877271	0.0185469	2.24605e-06	NM_000138.4:c.*2158G>A:3 prime UTR variant	Benign	Acromicric dysplasia;Acromicric Dysplasia;Ectopia lentis;Ectopia Lentis;Stiff skin syndrome;Stiff Skin Syndrome;MASS syndrome;MASS Syndrome;Thoracic aortic aneurysm and aortic dissection;Thoracic Aortic Aneurysms and Aortic Dissections;Weill-Marchesani syndrome;Weill-Marchesani Syndrome;Geleophysic dysplasia;Geleophysic Dysplasia;Marfan syndrome;Marfan Syndrome
Marfan syndrome	HP0003758	Reduced subcutaneous adipose tissue	3:141280448_C_T	RASA2	3	141280448	C	T	0.0666048	0.998306			331110	0.146663	0.0310071	2.24643e-06
Alagille syndrome, DIGEORGE syndrome, Noonan syndrome, Marfan syndrome	HP0005117	Elevated diastolic blood pressure	rs2455925	FBN1	15	48893649	T	C	0.0960198	0.998656			334777	0.194222	0.0410776	2.26644e-06
DIGEORGE syndrome, Noonan syndrome,Marfan syndrome	HP0000002	Abnormality of body height	3:12628920_G_C	RAF1	3	12628920	G	C	0.216238	1.00251			334227	0.000195319	4.13324e-05	2.2956e-06
Alagille syndrome, DIGEORGE syndrome, Noonan syndrome, Marfan syndrome	HP0005117	Elevated diastolic blood pressure	rs655015	FBN1	15	48891107	T	C	0.0960009	0.998911			334777	0.194094	0.041076	2.29947e-06
Alagille syndrome, DIGEORGE syndrome, Noonan syndrome, Marfan syndrome	HP0005117	Elevated diastolic blood pressure	rs8034829	FBN1	15	48806027	T	C	0.0952617	0.993789			334777	0.195263	0.041324	2.29997e-06
Alagille syndrome, DIGEORGE syndrome, Noonan syndrome, Marfan syndrome	HP0005117	Elevated diastolic blood pressure	rs591519	FBN1	15	48894200	A	T	0.0960216	0.998675			334777	0.194087	0.0410769	2.30236e-06
Marfan syndrome	HP0003758	Reduced subcutaneous adipose tissue	rs114595240	RASA2	3	141323629	A	G	0.0666425	0.997347			331110	0.146531	0.0310138	2.30545e-06
Alagille syndrome, DIGEORGE syndrome, Noonan syndrome, Marfan syndrome	HP0005117	Elevated diastolic blood pressure	rs2456475	FBN1	15	48885877	G	A	0.0959864	0.999204			334777	0.193916	0.0410727	2.34464e-06
Alagille syndrome	HP0003124	Hypercholesterolemia	rs73132351	RAF1	3	12688284	A	G	0.185423	1.00023	15463.1	109585	337198	-0.046006	0.00974923	2.37084e-06
Marfan syndrome	HP0003758	Reduced subcutaneous adipose tissue	rs3806648	RASA2	3	141205572	T	C	0.0664273	0.995497			331110	0.146648	0.0310888	2.39351e-06
Alagille syndrome	HP0003124	Hypercholesterolemia	rs59821954	RAF1	3	12687613	T	C	0.190455	1.00165	15886.3	112555	337198	-0.0454287	0.0096414	2.45488e-06
Alagille syndrome	HP0003124	Hypercholesterolemia	rs5746182	RAF1	3	12672550	A	G	0.190479	1.0018	15887.7	112571	337198	-0.0454181	0.00964029	2.46162e-06
Alagille syndrome	HP0003124	Hypercholesterolemia	rs5746191	RAF1	3	12658774	G	A	0.190406	1.00179	15882.8	112526	337198	-0.0453888	0.00964152	2.50593e-06
Alagille syndrome, DIGEORGE syndrome, Noonan syndrome, Marfan syndrome	HP0005117	Elevated diastolic blood pressure	rs16961065	FBN1	15	48806539	C	T	0.095259	0.993754			334777	0.194516	0.0413252	2.51545e-06
Alagille syndrome, DIGEORGE syndrome, Noonan syndrome, Marfan syndrome	HP0005117	Elevated diastolic blood pressure	rs682737	FBN1	15	48891771	G	A	0.0960432	0.998166			334777	0.193324	0.0410833	2.53144e-06
Alagille syndrome, DIGEORGE syndrome, Noonan syndrome, Marfan syndrome	HP0005117	Elevated diastolic blood pressure	rs625034	FBN1	15	48926202	T	C	0.0960599	0.996855			334777	0.193405	0.041107	2.54078e-06
Alagille syndrome	HP0003124	Hypercholesterolemia	rs9852359	RAF1	3	12693430	C	T	0.190457	1.00156	15887.1	112556	337198	-0.0453344	0.00964169	2.57736e-06
Alagille syndrome	HP0003124	Hypercholesterolemia	rs28462331	RAF1	3	12660466	G	C	0.190437	1.00179	15885.7	112544	337198	-0.0453295	0.00964073	2.57778e-06
Alagille syndrome	HP0003124	Hypercholesterolemia	rs75133077	RAF1	3	12688513	C	T	0.190445	1.0017	15886.1	112549	337198	-0.0453318	0.00964127	2.57814e-06
Alagille syndrome	HP0003124	Hypercholesterolemia	rs9837418	RAF1	3	12685012	G	A	0.190442	1.00176	15886	112547	337198	-0.045322	0.00964098	2.58922e-06
Alagille syndrome	HP0003124	Hypercholesterolemia	rs5746187	RAF1	3	12659419	A	G	0.190423	1.0017	15885.1	112535	337198	-0.0453182	0.00964149	2.59745e-06
Alagille syndrome	HP0003124	Hypercholesterolemia	rs56363132	RAF1	3	12680403	T	C	0.190443	1.00186	15886.4	112548	337198	-0.0452991	0.00964044	2.61613e-06
Alagille syndrome, DIGEORGE syndrome, Noonan syndrome, Marfan syndrome	HP0004421	Elevated systolic blood pressure	rs2015637	FBN1	15	48716853	T	C	0.0990029	0.997223			334544	-0.331524	0.0705567	2.6194e-06
Alagille syndrome	HP0003124	Hypercholesterolemia	rs111654948	RAF1	3	12677599	G	A	0.190439	1.00195	15886.1	112545	337198	-0.0452849	0.00964008	2.63287e-06
Marfan syndrome	HP0003758	Reduced subcutaneous adipose tissue	rs363832	FBN1	15	48720526	G	C	0.768753	0.996888			331110	0.0861901	0.0183476	2.63327e-06	NM_000138.4:c.6997+17C>G:intron variant	Benign	not specified;not specified;NOT SPECIFIED
Alagille syndrome	HP0003124	Hypercholesterolemia	rs9849807	RAF1	3	12675026	A	G	0.190439	1.00196	15886.1	112545	337198	-0.045283	0.00964	2.63479e-06
Alagille syndrome, Marfan syndrome	HP0000518	Cataract	rs3790163	JAG1	20	10647951	A	G	0.791642	0.956411	30445.7	503435	337198	-0.062203	0.0132421	2.63544e-06
Alagille syndrome	HP0003124	Hypercholesterolemia	rs57884385	RAF1	3	12673551	G	C	0.190439	1.00195	15886.1	112545	337198	-0.0452816	0.00964006	2.63706e-06
Alagille syndrome, DIGEORGE syndrome, Noonan syndrome, Marfan syndrome	HP0005117	Elevated diastolic blood pressure	rs7174973	FBN1	15	48763754	A	G	0.0978636	0.994068			334777	0.191751	0.040824	2.64081e-06
Alagille syndrome	HP0003124	Hypercholesterolemia	rs11709504	RAF1	3	12674199	T	C	0.190538	1.00193	15893.7	112604	337198	-0.0452656	0.00963823	2.64702e-06
Alagille syndrome	HP0003124	Hypercholesterolemia	rs5746173	RAF1	3	12686353	C	G	0.190475	1.00173	15889.1	112567	337198	-0.0452686	0.00964035	2.65636e-06
Marfan syndrome	HP0003758	Reduced subcutaneous adipose tissue	rs9806595	FBN1	15	48755168	T	C	0.232617	0.99675			331110	-0.0859525	0.0183111	2.68015e-06
Alagille syndrome	HP0003124	Hypercholesterolemia	rs5746214	RAF1	3	12644753	A	G	0.190474	1.0018	15889.5	112566	337198	-0.0452416	0.00964015	2.69178e-06
Alagille syndrome	HP0003124	Hypercholesterolemia	rs5746193	RAF1	3	12658601	C	T	0.190455	1.0017	15888.4	112554	337198	-0.0452395	0.00964067	2.69797e-06
Alagille syndrome	HP0003124	Hypercholesterolemia	rs7636754	RAF1	3	12678725	C	G	0.190471	1.00191	15889.1	112564	337198	-0.0452312	0.00963948	2.70164e-06
Alagille syndrome	HP0003124	Hypercholesterolemia	rs6778959	RAF1	3	12690527	T	C	0.190572	1.00148	15897.5	112623	337198	-0.0452317	0.00963976	2.70273e-06
Alagille syndrome	HP0003124	Hypercholesterolemia	rs6784435	RAF1	3	12682089	C	T	0.190461	1.00179	15888.4	112558	337198	-0.0452243	0.00964022	2.71592e-06
Alagille syndrome	HP0003124	Hypercholesterolemia	rs6777175	RAF1	3	12646255	A	T	0.190571	1.00172	15897.3	112623	337198	-0.0451869	0.00963844	2.75623e-06
Alagille syndrome	HP0003124	Hypercholesterolemia	rs11128607	RAF1	3	12673275	A	G	0.190487	1.0019	15891.1	112573	337198	-0.0451857	0.00963904	2.76179e-06
Alagille syndrome	HP0003124	Hypercholesterolemia	rs5746195	RAF1	3	12653800	A	G	0.190446	1.00173	15888.6	112548	337198	-0.0451867	0.00964049	2.76992e-06
Alagille syndrome, DIGEORGE syndrome, Noonan syndrome, Marfan syndrome	HP0005117	Elevated diastolic blood pressure	rs55999498	FBN1	15	48758527	T	C	0.0945241	0.995839			334777	0.194156	0.0414254	2.77529e-06
Alagille syndrome	HP0003124	Hypercholesterolemia	rs6442319	RAF1	3	12647029	G	A	0.190473	1.00177	15890.4	112564	337198	-0.0451686	0.00964008	2.79274e-06
Alagille syndrome	HP0003124	Hypercholesterolemia	rs3773345	RAF1	3	12642945	G	C	0.190507	1.0018	15892.8	112585	337198	-0.0451648	0.0096393	2.79299e-06
Alagille syndrome	HP0003124	Hypercholesterolemia	rs2290162	RAF1	3	12647457	A	G	0.190499	1.00177	15892.6	112579	337198	-0.0451389	0.00963943	2.83081e-06
Alagille syndrome, DIGEORGE syndrome, Noonan syndrome, Marfan syndrome	HP0005117	Elevated diastolic blood pressure	rs56286136	FBN1	15	48755814	T	C	0.0945133	0.996373			334777	0.193922	0.0414165	2.83852e-06
Alagille syndrome	HP0003124	Hypercholesterolemia	rs7637392	RAF1	3	12696433	A	G	0.190603	1.0014	15901	112641	337198	-0.0451201	0.00963932	2.85711e-06
Alagille syndrome	HP0003124	Hypercholesterolemia	rs3730269	RAF1	3	12653233	G	T	0.190479	1.00173	15891.9	112566	337198	-0.0451064	0.00963966	2.87918e-06
Marfan syndrome	HP0003758	Reduced subcutaneous adipose tissue	rs295299	RASA2	3	141338068	A	G	0.0666206	0.9844			331110	0.146085	0.0312222	2.88552e-06
Alagille syndrome	HP0003124	Hypercholesterolemia	rs9809947	RAF1	3	12655944	T	C	0.190473	1.00175	15891.6	112562	337198	-0.0450785	0.00963968	2.92028e-06
Alagille syndrome	HP0003124	Hypercholesterolemia	rs5746206	RAF1	3	12648255	C	A	0.190487	1.00178	15892.6	112571	337198	-0.0450739	0.00963937	2.92493e-06
Alagille syndrome	HP0003124	Hypercholesterolemia	3:12676113_C_T	RAF1	3	12676113	C	T	0.190486	1.00203	15893	112570	337198	-0.0450271	0.00963804	2.98552e-06
Alagille syndrome	HP0003124	Hypercholesterolemia	rs3773352	RAF1	3	12651982	G	C	0.190505	1.00173	15894.6	112581	337198	-0.0450284	0.00963928	2.99235e-06
Marfan syndrome	HP0003758	Reduced subcutaneous adipose tissue	rs2640017	RASA2	3	141335121	A	G	0.0662538	0.996364			331110	0.145254	0.0311142	3.03617e-06
Alagille syndrome	HP0003124	Hypercholesterolemia	rs73812836	RAF1	3	12655149	T	G	0.190536	1.00174	15897.7	112599	337198	-0.0449539	0.00963848	3.10122e-06
Alagille syndrome	HP0003124	Hypercholesterolemia	rs3773349	RAF1	3	12649732	T	C	0.190523	1.00163	15897	112591	337198	-0.0449443	0.00963922	3.1216e-06
Alagille syndrome, DIGEORGE syndrome, Noonan syndrome, Marfan syndrome	HP0005117	Elevated diastolic blood pressure	rs1848050	FBN1	15	48862043	G	A	0.0965967	0.994903			334777	0.191375	0.041045	3.12433e-06
DIGEORGE syndrome, Noonan syndrome,Marfan syndrome	HP0000002	Abnormality of body height	rs3741983	PTPN11	12	112939853	C	T	0.179639	0.999085			334227	-0.000206882	4.44027e-05	3.17537e-06	NM_002834.4:c.1600-95C>T:intron variant	Benign	Noonan syndrome;Global developmental delay;Low-set nipples;Abnormality of the eye;Short stature;Broad neck;Webbed neck;Abnormality of the cardiovascular system;Abnormality of the face;Pulmonic stenosis;Short stature;Broad neck;Webbed neck;Abnormality of the face;Cryptorchidism;Hypertrophic cardiomyopathy;Low-set nipples;Phenotypic abnormality;Pulmonic stenosis;Short stature;Broad neck;Webbed neck…
Noonan syndrome	HP0001518	Small for gestational age	rs867548	RIT1	1	155880008	G	C	0.252442	0.997953			192869	-0.0112154	0.00240798	3.20112e-06
Noonan syndrome	HP0001518	Small for gestational age	rs867549	RIT1	1	155880159	T	C	0.252444	0.997915			192869	-0.0112151	0.00240802	3.20432e-06
Alagille syndrome, DIGEORGE syndrome, Noonan syndrome, Marfan syndrome	HP0005117	Elevated diastolic blood pressure	rs35349206	FBN1	15	48726179	C	A	0.0946802	0.997612			334777	0.192533	0.041358	3.23665e-06
DIGEORGE syndrome, Noonan syndrome,Marfan syndrome	HP0000002	Abnormality of body height	rs7629035	RASA2	3	141231920	A	C	0.282143	0.93224			334227	-0.000182452	3.92051e-05	3.26054e-06
Alagille syndrome	HP0003124	Hypercholesterolemia	rs111962445	RAF1	3	12695689	G	A	0.191007	1.00039	15939.3	112875	337198	-0.0448176	0.00963522	3.29628e-06
Noonan syndrome	HP0001518	Small for gestational age	rs6696019	RIT1	1	155864977	T	C	0.252454	0.996994			192869	-0.011186	0.0024091	3.43237e-06
Alagille syndrome, DIGEORGE syndrome, Noonan syndrome, Marfan syndrome	HP0004421	Elevated systolic blood pressure	rs1036477	FBN1	15	48914926	A	G	0.100653	0.998142			334544	-0.324918	0.0700062	3.46386e-06
DIGEORGE syndrome, Noonan syndrome,Marfan syndrome	HP0000002	Abnormality of body height	rs73132351	RAF1	3	12688284	A	G	0.185415	1.00032			334227	0.000203124	4.38274e-05	3.57716e-06
Alagille syndrome, DIGEORGE syndrome, Noonan syndrome, Marfan syndrome	HP0004421	Elevated systolic blood pressure	rs2118181	FBN1	15	48915884	T	C	0.100635	0.998147			334544	-0.324445	0.0700116	3.58518e-06
Marfan syndrome	HP0003758	Reduced subcutaneous adipose tissue	15:48720271_C_T	FBN1	15	48720271	C	T	0.774296	0.999316			331110	0.0856301	0.0184828	3.60587e-06
Noonan syndrome	HP0001518	Small for gestational age	rs670523	RIT1	1	155878732	A	G	0.6744	0.998226			192869	0.0103099	0.00223185	3.85063e-06
Alagille syndrome, DIGEORGE syndrome, Noonan syndrome, Marfan syndrome	HP0005117	Elevated diastolic blood pressure	rs363820	FBN1	15	48729030	T	C	0.0946137	0.997602			334777	0.191002	0.0413714	3.89927e-06
Marfan syndrome	HP0003758	Reduced subcutaneous adipose tissue	rs1042078	FBN1	15	48702873	G	A	0.729738	0.989577			331110	0.0806323	0.0174839	3.99335e-06	NM_000138.4:c.*314C>T:3 prime UTR variant	Benign	Stiff skin syndrome;Stiff Skin Syndrome;Geleophysic dysplasia;Geleophysic Dysplasia;Weill-Marchesani syndrome;Weill-Marchesani Syndrome;Ectopia lentis;Ectopia Lentis;MASS syndrome;MASS Syndrome;Marfan syndrome;Marfan Syndrome;Acromicric dysplasia;Acromicric Dysplasia;Thoracic aortic aneurysm and aortic dissection;Thoracic Aortic Aneurysms and Aortic Dissections
Alagille syndrome, DIGEORGE syndrome, Noonan syndrome, Marfan syndrome	HP0004421	Elevated systolic blood pressure	rs1848050	FBN1	15	48862043	G	A	0.0966026	0.994793			334544	-0.328725	0.0714192	4.17112e-06
DIGEORGE syndrome, Noonan syndrome,Marfan syndrome	HP0000002	Abnormality of body height	rs117489623	FBN1	15	48882034	C	T	0.0128691	0.886185			334227	-0.000738531	0.000160566	4.23572e-06
Alagille syndrome	HP0003124	Hypercholesterolemia	rs9849171	RAF1	3	12622623	G	C	0.359443	0.998792	30304.8	212102	337198	-0.0360649	0.00784307	4.25917e-06
DIGEORGE syndrome, Noonan syndrome,Marfan syndrome	HP0000002	Abnormality of body height	rs7978851	PTPN11	12	112928451	G	A	0.175967	0.999768			334227	-0.000205742	4.47462e-05	4.26749e-06
Marfan syndrome	HP0003758	Reduced subcutaneous adipose tissue	rs13598	FBN1	15	48702457	C	A	0.87067	0.995784			331110	0.106027	0.0230659	4.29383e-06	NM_000138.4:c.*730G>T:3 prime UTR variant	Benign	Marfan syndrome;Marfan Syndrome;Ectopia lentis;Ectopia Lentis;Acromicric dysplasia;Acromicric Dysplasia;Geleophysic dysplasia;Geleophysic Dysplasia;MASS syndrome;MASS Syndrome;Weill-Marchesani syndrome;Weill-Marchesani Syndrome;Thoracic aortic aneurysm and aortic dissection;Thoracic Aortic Aneurysms and Aortic Dissections;Stiff skin syndrome;Stiff Skin Syndrome
DIGEORGE syndrome, Noonan syndrome,Marfan syndrome	HP0000002	Abnormality of body height	rs11066322	PTPN11	12	112922529	G	A	0.175966	0.999868			334227	-0.000205419	4.4744e-05	4.41341e-06
Alagille syndrome, DIGEORGE syndrome, Noonan syndrome, Marfan syndrome	HP0005117	Elevated diastolic blood pressure	rs6040076	JAG1	20	10658882	G	C	0.506602	0.982857			334777	0.111967	0.0243987	4.45403e-06
Alagille syndrome, DIGEORGE syndrome, Noonan syndrome, Marfan syndrome	HP0004421	Elevated systolic blood pressure	rs7978851	PTPN11	12	112928451	G	A	0.175992	0.999606			334544	-0.253532	0.0552728	4.49996e-06
Alagille syndrome, DIGEORGE syndrome, Noonan syndrome, Marfan syndrome	HP0045081	Abnormality of body mass index	rs75595613	KAT6B	10	76679000	A	T	0.0364967	0.968542			333117	0.137274	0.0299451	4.55873e-06
Alagille syndrome, DIGEORGE syndrome, Noonan syndrome, Marfan syndrome	HP0004421	Elevated systolic blood pressure	rs11066322	PTPN11	12	112922529	G	A	0.175992	0.999705			334544	-0.253185	0.0552702	4.63221e-06
Marfan syndrome	HP0003758	Reduced subcutaneous adipose tissue	rs4775762	FBN1	15	48744005	T	C	0.77475	0.997741			331110	0.0847703	0.0185104	4.6602e-06
Marfan syndrome	HP0003758	Reduced subcutaneous adipose tissue	3:141326602_T_C	RASA2	3	141326602	T	C	0.0673553	0.997012			331110	0.141343	0.0308665	4.67e-06
Alagille syndrome, DIGEORGE syndrome, Noonan syndrome, Marfan syndrome	HP0005117	Elevated diastolic blood pressure	20:10631780_T_C	JAG1	20	10631780	T	C	0.0881975	0.997357			334777	-0.195525	0.0427011	4.67534e-06
Alagille syndrome, DIGEORGE syndrome, Noonan syndrome, Marfan syndrome	HP0004421	Elevated systolic blood pressure	rs1678983	FBN1	15	48930645	T	C	0.100219	0.996054			334544	-0.321427	0.0702139	4.70001e-06
Marfan syndrome	HP0003758	Reduced subcutaneous adipose tissue	rs2899417	FBN1	15	48700103	T	C	0.870743	0.994905			331110	0.105522	0.0230817	4.8399e-06
Alagille syndrome, DIGEORGE syndrome, Noonan syndrome, Marfan syndrome	HP0005117	Elevated diastolic blood pressure	20:10633237_G_A	JAG1	20	10633237	G	A	0.451517	0.995535			334777	-0.111264	0.0243561	4.92018e-06	NM_000214.2:c.765C>T:synonymous variant	Benign/Likely benign	not provided;not specified;NOT SPECIFIED;Cardiovascular phenotype;cardiovascular phenotype;Isolated Nonsyndromic Congenital Heart Disease;Arteriohepatic dysplasia;Alagille Syndrome
Noonan syndrome	HP0001518	Small for gestational age	14:50655307_C_T	SOS2	14	50655307	C	T	0.0302459	1.00328			192869	0.0278171	0.00609279	4.98413e-06	NM_006939.3:c.622G>A:missense variant	Benign	not specified;Noonan syndrome 9
Marfan syndrome	HP0003758	Reduced subcutaneous adipose tissue	10:76668462_A_C	KAT6B	10	76668462	A	C	0.581168	1.00002			331110	-0.0714608	0.0156567	5.01526e-06
Marfan syndrome	HP0003758	Reduced subcutaneous adipose tissue	rs714290	FBN1	15	48751329	C	G	0.766626	0.995843			331110	0.0835171	0.0182987	5.01829e-06
Noonan syndrome	HP0001518	Small for gestational age	rs656247	RIT1	1	155877769	T	C	0.679889	0.998796			192869	0.0102173	0.00224116	5.14513e-06
Noonan syndrome	HP0001518	Small for gestational age	rs2993207	RIT1	1	155873314	T	C	0.679162	0.998988			192869	0.010185	0.0022396	5.42727e-06
Alagille syndrome, DIGEORGE syndrome, Noonan syndrome, Marfan syndrome	HP0005117	Elevated diastolic blood pressure	rs79854387	JAG1	20	10645892	C	T	0.110481	0.983221			334777	0.176353	0.0389053	5.82087e-06
DIGEORGE syndrome, Noonan syndrome,Marfan syndrome	HP0000002	Abnormality of body height	rs11705805	RAF1	3	12662370	A	G	0.431393	0.997778			334227	-0.000156071	3.44345e-05	5.83351e-06
Alagille syndrome, DIGEORGE syndrome, Noonan syndrome, Marfan syndrome	HP0005117	Elevated diastolic blood pressure	rs16960886	FBN1	15	48699486	G	A	0.0960731	0.99376			334777	0.186513	0.0411697	5.89075e-06
Alagille syndrome, DIGEORGE syndrome, Noonan syndrome, Marfan syndrome	HP0005117	Elevated diastolic blood pressure	rs1678983	FBN1	15	48930645	T	C	0.100211	0.996163			334777	0.182791	0.0403528	5.90517e-06
DIGEORGE syndrome, Marfan syndrome	HP0003549	Abnormality of connective tissue	rs191805651	FBN1	15	48887638	G	A	0.0059914	0.831035	6.70575	4033.87	337198	1.85304	0.409651	6.08381e-06
Alagille syndrome, DIGEORGE syndrome, Noonan syndrome, Marfan syndrome	HP0005117	Elevated diastolic blood pressure	rs77608684	JAG1	20	10645899	A	G	0.11041	0.983782			334777	0.175819	0.0389053	6.21106e-06
DIGEORGE syndrome, Noonan syndrome,Marfan syndrome	HP0000002	Abnormality of body height	rs61941348	PTPN11	12	112880119	T	C	0.0505852	0.999195			334227	-0.000351075	7.77612e-05	6.34047e-06
Alagille syndrome, DIGEORGE syndrome, Noonan syndrome, Marfan syndrome	HP0004421	Elevated systolic blood pressure	rs685091	FBN1	15	48848130	T	C	0.0962023	0.996085			334544	-0.322805	0.0715055	6.35146e-06
Alagille syndrome, DIGEORGE syndrome, Noonan syndrome, Marfan syndrome	HP0004421	Elevated systolic blood pressure	rs16960886	FBN1	15	48699486	G	A	0.0960772	0.993649			334544	-0.323292	0.0716367	6.39565e-06
Alagille syndrome	HP0003124	Hypercholesterolemia	3:12626516_G_A	RAF1	3	12626516	G	A	0.359492	1.00348	30321	212119	337198	-0.0352755	0.00782333	6.51297e-06	NM_002880.3:c.1669-36C>T:intron variant	Benign	not specified;not specified
Marfan syndrome	HP0003758	Reduced subcutaneous adipose tissue	rs295300	RASA2	3	141338415	G	A	0.067222	0.98017			331110	0.140298	0.0311593	6.71477e-06
DIGEORGE syndrome, Noonan syndrome,Marfan syndrome	HP0000002	Abnormality of body height	15:66702530_G_A	MAP2K1	15	66702530	G	A	0.0345125	1.00322			334227	-0.000419158	9.31678e-05	6.83116e-06
DIGEORGE syndrome	HP0007018	Attention deficit hyperactivity disorder	3:12625747_G_A	RAF1	3	12625747	G	A	0.149071	1.00142			334069	0.0300007	0.00666862	6.83635e-06	NM_002880.3:c.*266C>T:3 prime UTR variant	Likely benign	Noonan syndrome with multiple lentigines;LEOPARD Syndrome;Noonan syndrome;Noonan Syndrome
Alagille syndrome, DIGEORGE syndrome, Noonan syndrome, Marfan syndrome	HP0005117	Elevated diastolic blood pressure	rs76533384	JAG1	20	10645742	A	G	0.110519	0.983723			334777	0.174883	0.0388896	6.89688e-06
Alagille syndrome, DIGEORGE syndrome, Noonan syndrome, Marfan syndrome	HP0045081	Abnormality of body mass index	rs12401670	NRAS	1	115244337	C	T	0.635203	1.00012			333117	-0.0516054	0.0114782	6.92829e-06
Alagille syndrome	HP0003124	Hypercholesterolemia	rs6442322	RAF1	3	12689858	A	G	0.419575	0.999128	36758.7	246201	337198	0.034086	0.00758255	6.94625e-06
Alagille syndrome, DIGEORGE syndrome, Noonan syndrome, Marfan syndrome	HP0004421	Elevated systolic blood pressure	rs10744953	FBN1	15	48859966	T	C	0.90395	0.995832			334544	0.321209	0.0715652	7.1804e-06
DIGEORGE syndrome	HP0000821	Hypothyroidism	12:112890776_A_G	PTPN11	12	112890776	A	G	0.0967295	1.00013	3601	61633	337198	-0.0817373	0.0182132	7.19593e-06
DIGEORGE syndrome, Noonan syndrome,Marfan syndrome	HP0000002	Abnormality of body height	rs116999150	PTPN11	12	112917149	A	G	0.0408251	0.976957			334227	-0.000390803	8.70906e-05	7.21491e-06
Alagille syndrome, DIGEORGE syndrome, Noonan syndrome, Marfan syndrome	HP0005117	Elevated diastolic blood pressure	rs79973522	FBN1	15	48696347	T	C	0.107799	0.981908			334777	0.176553	0.039353	7.24675e-06
Alagille syndrome, DIGEORGE syndrome, Noonan syndrome, Marfan syndrome	HP0004421	Elevated systolic blood pressure	rs2456475	FBN1	15	48885877	G	A	0.095992	0.999093			334544	-0.320598	0.0714676	7.26245e-06
Alagille syndrome, DIGEORGE syndrome, Noonan syndrome, Marfan syndrome	HP0004421	Elevated systolic blood pressure	rs11636344	FBN1	15	48715237	C	G	0.0954471	0.997657			334544	-0.32154	0.0717024	7.31556e-06
Alagille syndrome, DIGEORGE syndrome, Marfan syndrome	HP0025031	Abnormality of the digestive system	rs73611723	JAG1	20	10654611	C	T	0.0436768	0.983827	80.4666	29375	337198	0.523048	0.116663	7.34554e-06	NM_000214.2:c.-433G>A:5 prime UTR variant	Benign	Arteriohepatic dysplasia;Alagille Syndrome;Isolated Nonsyndromic Congenital Heart Disease
Alagille syndrome, DIGEORGE syndrome, Noonan syndrome, Marfan syndrome	HP0045081	Abnormality of body mass index	rs1065634	NRAS	1	115259768	T	C	0.0666746	0.997383			333117	-0.0994521	0.0221908	7.40794e-06
Alagille syndrome	HP0003124	Hypercholesterolemia	rs2016492	RAF1	3	12634518	T	C	0.580678	0.999168	49375.2	342231	337198	-0.0339551	0.00758291	7.54011e-06
Alagille syndrome, DIGEORGE syndrome, Noonan syndrome, Marfan syndrome	HP0005117	Elevated diastolic blood pressure	rs6487459	A2ML1	12	9044440	G	A	0.381903	0.988952			334777	0.112068	0.0250309	7.56526e-06
Alagille syndrome, DIGEORGE syndrome, Noonan syndrome, Marfan syndrome	HP0004421	Elevated systolic blood pressure	rs165895	COMT	22	19953059	T	C	0.34563	0.942471			334544	0.204049	0.0455899	7.61673e-06
DIGEORGE syndrome, Noonan syndrome,Marfan syndrome	HP0000002	Abnormality of body height	rs61941346	PTPN11	12	112866929	A	G	0.050848	0.997971			334227	-0.000347187	7.76179e-05	7.7148e-06
DIGEORGE syndrome	HP0000821	Hypothyroidism	12:112910219_G_A	PTPN11	12	112910219	G	A	0.0473283	0.99919	1708	30210	337198	-0.115279	0.0257782	7.74999e-06
Alagille syndrome, DIGEORGE syndrome, Noonan syndrome, Marfan syndrome	HP0005117	Elevated diastolic blood pressure	rs77105137	FBN1	15	48755472	G	A	0.0920753	0.994968			334777	0.187506	0.0419344	7.77281e-06	NM_000138.4:c.5066-35C>T:intron variant	Benign	not specified;NOT SPECIFIED
Alagille syndrome, DIGEORGE syndrome, Noonan syndrome, Marfan syndrome	HP0045081	Abnormality of body mass index	1:115242437_C_T	NRAS	1	115242437	C	T	0.0838519	0.997882			333117	-0.0892517	0.0199625	7.78886e-06
Marfan syndrome	HP0003758	Reduced subcutaneous adipose tissue	rs2001245	KAT6B	10	76664836	C	T	0.576506	0.996508			331110	-0.0699364	0.0156606	7.98127e-06
Alagille syndrome, DIGEORGE syndrome, Noonan syndrome, Marfan syndrome	HP0005117	Elevated diastolic blood pressure	rs77889659	JAG1	20	10646318	C	T	0.11059	0.985944			334777	0.173419	0.0388349	7.98891e-06
Noonan syndrome	HP0001518	Small for gestational age	rs490498	RIT1	1	155880952	G	A	0.672395	0.997499			192869	0.00995075	0.00222916	8.05258e-06
Alagille syndrome, DIGEORGE syndrome, Noonan syndrome, Marfan syndrome	HP0004421	Elevated systolic blood pressure	15:48885005_A_G	FBN1	15	48885005	A	G	0.096104	0.999352			334544	-0.318807	0.071421	8.05558e-06
Alagille syndrome, DIGEORGE syndrome, Noonan syndrome, Marfan syndrome	HP0004421	Elevated systolic blood pressure	rs655015	FBN1	15	48891107	T	C	0.0960065	0.998799			334544	-0.319022	0.0714734	8.06548e-06
Alagille syndrome, DIGEORGE syndrome, Noonan syndrome, Marfan syndrome	HP0004421	Elevated systolic blood pressure	rs2437947	FBN1	15	48876881	T	A	0.0959098	0.998164			334544	-0.319234	0.071528	8.08213e-06
Alagille syndrome, DIGEORGE syndrome, Noonan syndrome, Marfan syndrome	HP0005117	Elevated diastolic blood pressure	rs3817996	JAG1	20	10624046	G	A	0.261484	0.984926			334777	-0.123766	0.0277354	8.10756e-06
Alagille syndrome, DIGEORGE syndrome, Noonan syndrome, Marfan syndrome	HP0004421	Elevated systolic blood pressure	rs627634	FBN1	15	48879291	C	T	0.0959135	0.998262			334544	-0.319141	0.0715233	8.12031e-06
Alagille syndrome, DIGEORGE syndrome, Noonan syndrome, Marfan syndrome	HP0004421	Elevated systolic blood pressure	rs2455925	FBN1	15	48893649	T	C	0.0960254	0.998544			334544	-0.318841	0.0714762	8.1684e-06
Alagille syndrome, DIGEORGE syndrome, Noonan syndrome, Marfan syndrome	HP0004421	Elevated systolic blood pressure	rs591519	FBN1	15	48894200	A	T	0.0960272	0.998564			334544	-0.318759	0.0714749	8.20863e-06
Marfan syndrome	HP0003758	Reduced subcutaneous adipose tissue	rs12592059	FBN1	15	48696385	C	T	0.871397	0.990887			331110	0.103368	0.0231786	8.21217e-06
Alagille syndrome, DIGEORGE syndrome, Noonan syndrome, Marfan syndrome	HP0004421	Elevated systolic blood pressure	rs1561207	FBN1	15	48858971	G	T	0.0958437	0.99623			334544	-0.31935	0.0716194	8.23761e-06
Marfan syndrome	HP0003758	Reduced subcutaneous adipose tissue	3:141337435_T_C	RASA2	3	141337435	T	C	0.0668811	0.99685			331110	0.138082	0.0309704	8.25539e-06
Alagille syndrome	HP0003124	Hypercholesterolemia	rs1874942	RAF1	3	12690343	G	A	0.56892	0.999633	49587.9	334090	337198	0.0338253	0.00758697	8.25962e-06
DIGEORGE syndrome	HP0000821	Hypothyroidism	rs61941346	PTPN11	12	112866929	A	G	0.0508536	0.99796	1846.41	32449	337198	-0.110634	0.0248393	8.42861e-06
Alagille syndrome, DIGEORGE syndrome, Noonan syndrome, Marfan syndrome	HP0004421	Elevated systolic blood pressure	rs625034	FBN1	15	48926202	T	C	0.0960655	0.996742			334544	-0.318474	0.0715273	8.49093e-06
Marfan syndrome	HP0003758	Reduced subcutaneous adipose tissue	rs8023401	FBN1	15	48703823	A	G	0.871644	0.996183			331110	0.102993	0.0231357	8.52208e-06
Alagille syndrome, DIGEORGE syndrome, Noonan syndrome, Marfan syndrome	HP0004421	Elevated systolic blood pressure	rs1678982	FBN1	15	48901420	C	G	0.0960409	0.998172			334544	-0.318223	0.071484	8.52355e-06
Alagille syndrome, DIGEORGE syndrome, Noonan syndrome, Marfan syndrome	HP0005117	Elevated diastolic blood pressure	rs6487457	A2ML1	12	9043997	T	C	0.455715	0.986866			334777	0.108809	0.0244458	8.54927e-06
Alagille syndrome, DIGEORGE syndrome, Noonan syndrome, Marfan syndrome	HP0005117	Elevated diastolic blood pressure	rs2118181	FBN1	15	48915884	T	C	0.100626	0.998253			334777	0.179067	0.0402367	8.57603e-06
Alagille syndrome, DIGEORGE syndrome, Noonan syndrome, Marfan syndrome	HP0004421	Elevated systolic blood pressure	rs682737	FBN1	15	48891771	G	A	0.0960488	0.998055			334544	-0.318131	0.0714861	8.58005e-06
Alagille syndrome, DIGEORGE syndrome, Noonan syndrome, Marfan syndrome	HP0004421	Elevated systolic blood pressure	rs636178	FBN1	15	48897282	C	T	0.0959428	0.998548			334544	-0.318159	0.0715033	8.60697e-06
Alagille syndrome, DIGEORGE syndrome, Noonan syndrome, Marfan syndrome	HP0004421	Elevated systolic blood pressure	rs1678981	FBN1	15	48900097	C	T	0.0959925	0.99852			334544	-0.318058	0.0714877	8.62477e-06
Alagille syndrome, DIGEORGE syndrome, Noonan syndrome, Marfan syndrome	HP0005117	Elevated diastolic blood pressure	rs11636344	FBN1	15	48715237	C	G	0.0954419	0.99777			334777	0.183308	0.0412077	8.65462e-06
Alagille syndrome, DIGEORGE syndrome, Noonan syndrome, Marfan syndrome	HP0004421	Elevated systolic blood pressure	rs2466790	FBN1	15	48899399	G	A	0.0960046	0.998662			334544	-0.317875	0.0714786	8.70514e-06
Alagille syndrome, DIGEORGE syndrome, Noonan syndrome, Marfan syndrome	HP0005117	Elevated diastolic blood pressure	rs79307111	FBN1	15	48741401	G	A	0.0921674	0.995586			334777	0.186262	0.0419026	8.78673e-06
Alagille syndrome, DIGEORGE syndrome, Noonan syndrome, Marfan syndrome	HP0005117	Elevated diastolic blood pressure	rs1036477	FBN1	15	48914926	A	G	0.100644	0.998249			334777	0.178726	0.0402336	8.90748e-06
DIGEORGE syndrome	HP0000821	Hypothyroidism	rs6509441	RRAS	19	50138023	T	A	0.231812	0.984029	8871.84	147461	337198	-0.0563161	0.0126902	9.09013e-06
Alagille syndrome	HP0003124	Hypercholesterolemia	rs2454429	RAF1	3	12620720	G	A	0.573907	0.996575	48804.6	338236	337198	-0.0336087	0.00757711	9.18358e-06
Alagille syndrome, DIGEORGE syndrome, Noonan syndrome, Marfan syndrome	HP0004421	Elevated systolic blood pressure	rs689304	FBN1	15	48922360	C	T	0.0960214	0.996811			334544	-0.317287	0.0715396	9.20474e-06
Marfan syndrome	HP0003758	Reduced subcutaneous adipose tissue	rs13379564	FBN1	15	48710468	A	G	0.870153	1.00004			331110	0.101902	0.0229777	9.21766e-06
Alagille syndrome, DIGEORGE syndrome, Noonan syndrome, Marfan syndrome	HP0004421	Elevated systolic blood pressure	rs77105137	FBN1	15	48755472	G	A	0.0920869	0.994871			334544	-0.323383	0.072964	9.33509e-06	NM_000138.4:c.5066-35C>T:intron variant	Benign	not specified;NOT SPECIFIED
Alagille syndrome, DIGEORGE syndrome, Noonan syndrome, Marfan syndrome	HP0005117	Elevated diastolic blood pressure	rs80233229	JAG1	20	10646843	T	C	0.110582	0.987472			334777	0.171919	0.0388059	9.41663e-06
Alagille syndrome, DIGEORGE syndrome, Noonan syndrome, Marfan syndrome	HP0004421	Elevated systolic blood pressure	rs1818275	FBN1	15	48883939	C	T	0.90399	0.998732			334544	0.3166	0.0714743	9.44516e-06
Alagille syndrome, DIGEORGE syndrome, Noonan syndrome, Marfan syndrome	HP0005117	Elevated diastolic blood pressure	rs146144464	JAG1	20	10619527	G	A	0.00826366	0.89661			334777	-0.624815	0.141089	9.49074e-06	NM_000214.2:c.*619C>T:3 prime UTR variant	Likely benign	Arteriohepatic dysplasia;Alagille Syndrome;Isolated Nonsyndromic Congenital Heart Disease
Marfan syndrome	HP0003758	Reduced subcutaneous adipose tissue	rs144211419	KAT6B	10	76620912	T	C	0.00890367	0.864355			331110	-0.391576	0.0884373	9.52648e-06
Alagille syndrome	HP0003124	Hypercholesterolemia	rs4234513	RAF1	3	12703063	G	A	0.429987	0.99955	37643.9	252337	337198	0.0334603	0.00756058	9.61594e-06
Alagille syndrome, DIGEORGE syndrome, Noonan syndrome, Marfan syndrome	HP0004421	Elevated systolic blood pressure	rs79307111	FBN1	15	48741401	G	A	0.0921791	0.995488			334544	-0.322664	0.0729087	9.62062e-06
Alagille syndrome, DIGEORGE syndrome, Noonan syndrome, Marfan syndrome	HP0005117	Elevated diastolic blood pressure	7:140490207_T_C	BRAF	7	140490207	T	C	0.127648	1.00207			334777	-0.160188	0.0362007	9.64722e-06
Alagille syndrome	HP0003124	Hypercholesterolemia	rs10460973	RAF1	3	12704163	C	T	0.429946	0.999516	37640.3	252314	337198	0.0334446	0.00756086	9.71677e-06
Alagille syndrome, DIGEORGE syndrome, Noonan syndrome, Marfan syndrome	HP0004421	Elevated systolic blood pressure	rs595244	FBN1	15	48840835	C	T	0.0959855	0.995792			334544	-0.316647	0.0715881	9.72899e-06
Noonan syndrome	HP0000957	Cafe-au-lait spot	7:140437592_G_A	BRAF	7	140437592	G	A	0.00904636	0.876074	7.27441	6093.55	337198	1.73201	0.391659	9.76847e-06
Alagille syndrome, DIGEORGE syndrome, Noonan syndrome, Marfan syndrome	HP0004421	Elevated systolic blood pressure	rs8026752	FBN1	15	48823770	A	G	0.0957598	0.994781			334544	-0.317046	0.0716997	9.78839e-06
Alagille syndrome, DIGEORGE syndrome, Noonan syndrome, Marfan syndrome	HP0004421	Elevated systolic blood pressure	15:48914775_T_C	FBN1	15	48914775	T	C	0.0961847	0.998967			334544	-0.315742	0.0714081	9.79789e-06
Alagille syndrome, DIGEORGE syndrome, Noonan syndrome, Marfan syndrome	HP0004421	Elevated systolic blood pressure	rs2028109	FBN1	15	48919103	A	C	0.0960769	0.997978			334544	-0.315985	0.0714793	9.84369e-06
DIGEORGE syndrome	HP0000821	Hypothyroidism	rs7977332	PTPN11	12	112865800	T	C	0.0960451	1.0004	3580.28	61192.2	337198	-0.0807109	0.0182597	9.86214e-06
Alagille syndrome	HP0003124	Hypercholesterolemia	rs904453	RAF1	3	12704894	G	T	0.429977	0.999594	37642.3	252332	337198	0.0334134	0.00756051	9.89448e-06
DIGEORGE syndrome	HP0000821	Hypothyroidism	rs1966342	PTPN11	12	112881342	G	A	0.0960893	1.00041	3581.81	61220.4	337198	-0.0806512	0.0182556	9.96681e-06
DIGEORGE syndrome, Noonan syndrome,Marfan syndrome	HP0000002	Abnormality of body height	rs2800987	DGCR2	22	19101665	G	A	0.157079	0.811827			334227	-0.00022951	5.19578e-05	9.9999e-06
Marfan syndrome	HP0003758	Reduced subcutaneous adipose tissue	rs9920665	FBN1	15	48715600	T	A	0.870149	1.00053			331110	0.10147	0.0229719	1.00041e-05
DIGEORGE syndrome, Noonan syndrome,Marfan syndrome	HP0000002	Abnormality of body height	rs6792773	RAF1	3	12668726	C	T	0.190349	1.00191			334227	0.000191489	4.33542e-05	1.00184e-05
DIGEORGE syndrome, Noonan syndrome,Marfan syndrome	HP0000002	Abnormality of body height	rs73130368	RAF1	3	12667374	C	T	0.190354	1.00193			334227	0.000191471	4.33534e-05	1.00338e-05
Alagille syndrome, DIGEORGE syndrome, Noonan syndrome, Marfan syndrome	HP0004421	Elevated systolic blood pressure	rs1018148	FBN1	15	48903126	A	G	0.903952	0.998426			334544	0.315616	0.0714727	1.00625e-05
Noonan syndrome	HP0001518	Small for gestational age	rs3856261	RIT1	1	155876613	G	A	0.522616	0.972851			192869	0.00936323	0.00212107	1.01347e-05
Alagille syndrome, DIGEORGE syndrome, Noonan syndrome, Marfan syndrome	HP0004421	Elevated systolic blood pressure	rs7174973	FBN1	15	48763754	A	G	0.0978717	0.99396			334544	-0.313475	0.071034	1.0197e-05
Alagille syndrome	HP0003124	Hypercholesterolemia	rs6795441	RAF1	3	12702562	A	G	0.430058	0.999418	37647.2	252382	337198	0.0333585	0.00756108	1.02482e-05
DIGEORGE syndrome, Noonan syndrome,Marfan syndrome	HP0000002	Abnormality of body height	rs5746187	RAF1	3	12659419	A	G	0.190406	1.00172			334227	0.000191264	4.33535e-05	1.02583e-05
Alagille syndrome, DIGEORGE syndrome, Noonan syndrome, Marfan syndrome	HP0005117	Elevated diastolic blood pressure	rs2015637	FBN1	15	48716853	T	C	0.0989952	0.997333			334777	0.178872	0.0405498	1.02848e-05
Alagille syndrome	HP0003124	Hypercholesterolemia	rs2442809	RAF1	3	12637675	T	G	0.580513	0.999155	49367.5	342128	337198	-0.0334457	0.00758264	1.02975e-05
Marfan syndrome	HP0003758	Reduced subcutaneous adipose tissue	rs117106970	SOS2	14	50651458	G	A	0.0497226	0.977144			331110	-0.158587	0.0359565	1.03153e-05
Noonan syndrome	HP0001518	Small for gestational age	rs79905819	JAG1	20	10616168	C	A	0.0624022	0.98973			192869	0.0191516	0.00434263	1.03361e-05
Alagille syndrome, DIGEORGE syndrome, Noonan syndrome, Marfan syndrome	HP0005117	Elevated diastolic blood pressure	rs1042078	FBN1	15	48702873	G	A	0.729751	0.989389			334777	-0.120711	0.0273768	1.03764e-05	NM_000138.4:c.*314C>T:3 prime UTR variant	Benign	Stiff skin syndrome;Stiff Skin Syndrome;Geleophysic dysplasia;Geleophysic Dysplasia;Weill-Marchesani syndrome;Weill-Marchesani Syndrome;Ectopia lentis;Ectopia Lentis;MASS syndrome;MASS Syndrome;Marfan syndrome;Marfan Syndrome;Acromicric dysplasia;Acromicric Dysplasia;Thoracic aortic aneurysm and aortic dissection;Thoracic Aortic Aneurysms and Aortic Dissections
DIGEORGE syndrome	HP0000821	Hypothyroidism	rs2005235	RRAS	19	50133696	T	C	0.242112	0.998322	9279.42	154000	337198	-0.0546719	0.0124008	1.0398e-05
DIGEORGE syndrome, Noonan syndrome,Marfan syndrome	HP0000002	Abnormality of body height	rs59821954	RAF1	3	12687613	T	C	0.190439	1.00166			334227	0.000191118	4.33517e-05	1.041e-05
DIGEORGE syndrome, Noonan syndrome,Marfan syndrome	HP0000002	Abnormality of body height	rs11711419	RAF1	3	12667784	A	T	0.190512	1.00161			334227	0.000191043	4.33466e-05	1.04686e-05
Marfan syndrome	HP0003758	Reduced subcutaneous adipose tissue	rs2017765	FBN1	15	48749703	T	C	0.869702	1.00078			331110	0.101083	0.0229354	1.04707e-05
Marfan syndrome	HP0003758	Reduced subcutaneous adipose tissue	rs1820488	FBN1	15	48713996	G	T	0.87007	1.00087			331110	0.101163	0.022962	1.05487e-05
Marfan syndrome	HP0003758	Reduced subcutaneous adipose tissue	rs8028152	FBN1	15	48714948	C	G	0.870085	1.00088			331110	0.101148	0.022963	1.05891e-05
DIGEORGE syndrome, Noonan syndrome,Marfan syndrome	HP0000002	Abnormality of body height	rs55762590	RAF1	3	12689451	C	T	0.18836	1.0015			334227	0.000191696	4.35377e-05	1.06809e-05
Noonan syndrome	HP0001518	Small for gestational age	20:10622501_G_C	JAG1	20	10622501	G	C	0.0689276	1.00022			192869	0.0181603	0.00412467	1.06893e-05	NM_000214.2:c.2612C>G:missense variant	Benign/Likely benign	not specified;Not specified;NOT SPECIFIED;Cardiovascular phenotype;cardiovascular phenotype;Arteriohepatic dysplasia;Alagille Syndrome
Alagille syndrome, DIGEORGE syndrome, Noonan syndrome, Marfan syndrome	HP0045081	Abnormality of body mass index	rs6851	NRAS	1	115260643	C	T	0.0661716	0.997275			333117	-0.0980429	0.0222697	1.07033e-05
DIGEORGE syndrome, Noonan syndrome,Marfan syndrome	HP0000002	Abnormality of body height	rs5746193	RAF1	3	12658601	C	T	0.190439	1.00171			334227	0.000190845	4.33507e-05	1.07113e-05
DIGEORGE syndrome, Noonan syndrome,Marfan syndrome	HP0000002	Abnormality of body height	rs6766666	RAF1	3	12690855	G	T	0.188354	1.00142			334227	0.000191667	4.35399e-05	1.07238e-05
DIGEORGE syndrome, Noonan syndrome,Marfan syndrome	HP0000002	Abnormality of body height	rs5746195	RAF1	3	12653800	A	G	0.190428	1.00175			334227	0.00019082	4.33508e-05	1.07405e-05
DIGEORGE syndrome, Noonan syndrome,Marfan syndrome	HP0000002	Abnormality of body height	rs5746191	RAF1	3	12658774	G	A	0.190389	1.0018			334227	0.000190754	4.3353e-05	1.08282e-05
DIGEORGE syndrome, Noonan syndrome,Marfan syndrome	HP0000002	Abnormality of body height	rs9849807	RAF1	3	12675026	A	G	0.190424	1.00198			334227	0.000190687	4.33463e-05	1.08713e-05
DIGEORGE syndrome, Noonan syndrome,Marfan syndrome	HP0000002	Abnormality of body height	rs6778959	RAF1	3	12690527	T	C	0.190557	1.00149			334227	0.000190669	4.33451e-05	1.0886e-05
DIGEORGE syndrome, Noonan syndrome,Marfan syndrome	HP0000002	Abnormality of body height	rs111654948	RAF1	3	12677599	G	A	0.190423	1.00196			334227	0.000190671	4.33467e-05	1.08907e-05
DIGEORGE syndrome, Noonan syndrome,Marfan syndrome	HP0000002	Abnormality of body height	rs57884385	RAF1	3	12673551	G	C	0.190423	1.00196			334227	0.000190664	4.33466e-05	1.08991e-05
DIGEORGE syndrome, Noonan syndrome,Marfan syndrome	HP0000002	Abnormality of body height	rs11128607	RAF1	3	12673275	A	G	0.190472	1.00191			334227	0.000190622	4.33435e-05	1.09321e-05
Alagille syndrome, DIGEORGE syndrome, Noonan syndrome, Marfan syndrome	HP0004421	Elevated systolic blood pressure	rs16961065	FBN1	15	48806539	C	T	0.0952644	0.993647			334544	-0.316235	0.071907	1.09373e-05
DIGEORGE syndrome, Noonan syndrome,Marfan syndrome	HP0000002	Abnormality of body height	rs75133077	RAF1	3	12688513	C	T	0.190429	1.00171			334227	0.000190586	4.33516e-05	1.10151e-05
DIGEORGE syndrome, Noonan syndrome,Marfan syndrome	HP0000002	Abnormality of body height	rs56363132	RAF1	3	12680403	T	C	0.190428	1.00188			334227	0.000190558	4.33481e-05	1.10297e-05
DIGEORGE syndrome	HP0000821	Hypothyroidism	19:50135434_C_G	RRAS	19	50135434	C	G	0.242313	0.999503	9288	154127	337198	-0.0544636	0.0123897	1.10336e-05
DIGEORGE syndrome, Noonan syndrome,Marfan syndrome	HP0000002	Abnormality of body height	rs9837418	RAF1	3	12685012	G	A	0.190426	1.00178			334227	0.000190555	4.33504e-05	1.10453e-05
DIGEORGE syndrome	HP0000821	Hypothyroidism	rs61941348	PTPN11	12	112880119	T	C	0.0505932	0.999197	1838.61	32281.3	337198	-0.109273	0.0248727	1.11658e-05
DIGEORGE syndrome, Noonan syndrome,Marfan syndrome	HP0000002	Abnormality of body height	rs3730269	RAF1	3	12653233	G	T	0.19046	1.00175			334227	0.000190413	4.3348e-05	1.1201e-05
Marfan syndrome	HP0003758	Reduced subcutaneous adipose tissue	rs75227249	FBN1	15	48763008	A	T	0.130829	0.998448			331110	-0.100688	0.0229225	1.12072e-05
Marfan syndrome	HP0003758	Reduced subcutaneous adipose tissue	rs11855195	FBN1	15	48760897	G	A	0.130634	0.999597			331110	-0.100684	0.0229239	1.12304e-05
DIGEORGE syndrome, Noonan syndrome,Marfan syndrome	HP0000002	Abnormality of body height	rs28462331	RAF1	3	12660466	G	C	0.19042	1.00181			334227	0.000190353	4.33503e-05	1.12842e-05
Marfan syndrome	HP0003758	Reduced subcutaneous adipose tissue	rs4775761	FBN1	15	48723509	T	G	0.86906	1.00125			331110	0.100469	0.0228823	1.13017e-05
DIGEORGE syndrome, Noonan syndrome,Marfan syndrome	HP0000002	Abnormality of body height	rs9809947	RAF1	3	12655944	T	C	0.190456	1.00177			334227	0.000190316	4.33481e-05	1.13175e-05
Marfan syndrome	HP0003758	Reduced subcutaneous adipose tissue	rs34325313	JAG1	20	10629129	A	C	0.119117	0.98287			331110	-0.105584	0.0240532	1.13596e-05
DIGEORGE syndrome, Noonan syndrome,Marfan syndrome	HP0000002	Abnormality of body height	rs7636754	RAF1	3	12678725	C	G	0.190456	1.00192			334227	0.000190226	4.33446e-05	1.14073e-05
DIGEORGE syndrome, Noonan syndrome,Marfan syndrome	HP0000002	Abnormality of body height	rs6784435	RAF1	3	12682089	C	T	0.190445	1.00181			334227	0.00019019	4.33481e-05	1.14689e-05
Alagille syndrome, DIGEORGE syndrome, Noonan syndrome, Marfan syndrome	HP0004421	Elevated systolic blood pressure	rs8034829	FBN1	15	48806027	T	C	0.0952671	0.993682			334544	-0.31548	0.0719049	1.14713e-05
DIGEORGE syndrome, Noonan syndrome,Marfan syndrome	HP0000002	Abnormality of body height	rs9852359	RAF1	3	12693430	C	T	0.190441	1.00157			334227	0.000190173	4.33536e-05	1.15187e-05
DIGEORGE syndrome, Noonan syndrome,Marfan syndrome	HP0000002	Abnormality of body height	rs5746173	RAF1	3	12686353	C	G	0.19046	1.00174			334227	0.000190118	4.33482e-05	1.15576e-05
DIGEORGE syndrome, Noonan syndrome,Marfan syndrome	HP0000002	Abnormality of body height	rs3773352	RAF1	3	12651982	G	C	0.190487	1.00175			334227	0.000190053	4.33456e-05	1.16238e-05
DIGEORGE syndrome, Noonan syndrome,Marfan syndrome	HP0000002	Abnormality of body height	rs3773349	RAF1	3	12649732	T	C	0.190506	1.00165			334227	0.000190048	4.33461e-05	1.16325e-05
Alagille syndrome	HP0003124	Hypercholesterolemia	rs15997	RAF1	3	12624070	C	T	0.57915	0.997608	49266.1	341310	337198	-0.0332561	0.00758545	1.16418e-05
DIGEORGE syndrome, Noonan syndrome,Marfan syndrome	HP0000002	Abnormality of body height	rs5746206	RAF1	3	12648255	C	A	0.19047	1.0018			334227	0.000190013	4.33461e-05	1.16753e-05
DIGEORGE syndrome, Noonan syndrome,Marfan syndrome	HP0000002	Abnormality of body height	rs5746214	RAF1	3	12644753	A	G	0.190458	1.00181			334227	0.000189971	4.33469e-05	1.17314e-05
DIGEORGE syndrome, Noonan syndrome,Marfan syndrome	HP0000002	Abnormality of body height	rs5746182	RAF1	3	12672550	A	G	0.190463	1.00182			334227	0.00018995	4.33463e-05	1.17545e-05
DIGEORGE syndrome, Noonan syndrome,Marfan syndrome	HP0000002	Abnormality of body height	rs6442319	RAF1	3	12647029	G	A	0.190455	1.00177			334227	0.000189873	4.3348e-05	1.18613e-05
Marfan syndrome	HP0003758	Reduced subcutaneous adipose tissue	rs12907167	FBN1	15	48763268	C	T	0.130601	0.999559			331110	-0.100399	0.0229268	1.19195e-05
Alagille syndrome, DIGEORGE syndrome, Noonan syndrome, Marfan syndrome	HP0004421	Elevated systolic blood pressure	rs73394203	FBN1	15	48804722	G	C	0.095272	0.993618			334544	-0.314861	0.0719055	1.19366e-05
Marfan syndrome	HP0003758	Reduced subcutaneous adipose tissue	rs2013984	FBN1	15	48698503	T	C	0.763075	0.984715			331110	0.0800936	0.0183056	1.21267e-05
Alagille syndrome, DIGEORGE syndrome, Noonan syndrome, Marfan syndrome	HP0004421	Elevated systolic blood pressure	rs59343375	FBN1	15	48819125	C	T	0.0953526	0.994602			334544	-0.314284	0.071843	1.21697e-05
DIGEORGE syndrome, Noonan syndrome,Marfan syndrome	HP0000002	Abnormality of body height	rs73812836	RAF1	3	12655149	T	G	0.190518	1.00177			334227	0.000189601	4.33426e-05	1.2177e-05
DIGEORGE syndrome, Noonan syndrome,Marfan syndrome	HP0000002	Abnormality of body height	rs3773345	RAF1	3	12642945	G	C	0.190491	1.00181			334227	0.000189554	4.33439e-05	1.22443e-05
Marfan syndrome	HP0003758	Reduced subcutaneous adipose tissue	rs34539187	FBN1	15	48756536	C	G	0.130829	1.00005			331110	-0.100139	0.0229042	1.23097e-05
Alagille syndrome, DIGEORGE syndrome, Noonan syndrome, Marfan syndrome	HP0004421	Elevated systolic blood pressure	rs11634611	FBN1	15	48814297	G	A	0.0952411	0.994208			334544	-0.314215	0.0718947	1.24005e-05
DIGEORGE syndrome, Noonan syndrome,Marfan syndrome	HP0000002	Abnormality of body height	rs2290162	RAF1	3	12647457	A	G	0.190482	1.00178			334227	0.000189411	4.33453e-05	1.24389e-05
DIGEORGE syndrome, Noonan syndrome,Marfan syndrome	HP0000002	Abnormality of body height	rs7637392	RAF1	3	12696433	A	G	0.190588	1.00141			334227	0.000189295	4.33442e-05	1.25853e-05
Alagille syndrome, DIGEORGE syndrome, Noonan syndrome, Marfan syndrome	HP0045081	Abnormality of body mass index	rs4746246	KAT6B	10	76658548	A	G	0.028947	0.996521			333117	0.144202	0.0330193	1.25885e-05
Alagille syndrome, DIGEORGE syndrome, Noonan syndrome, Marfan syndrome	HP0045081	Abnormality of body mass index	rs7905775	KAT6B	10	76704830	A	G	0.0287283	0.994728			333117	0.144746	0.0331704	1.27914e-05
Marfan syndrome	HP0003758	Reduced subcutaneous adipose tissue	rs1467953	FBN1	15	48714838	T	G	0.750667	0.997986			331110	0.0779908	0.0178731	1.27988e-05
DIGEORGE syndrome, Noonan syndrome,Marfan syndrome	HP0000002	Abnormality of body height	rs111962445	RAF1	3	12695689	G	A	0.19099	1.0004			334227	0.000189041	4.33313e-05	1.28504e-05
Noonan syndrome	HP0001004	Lymphedema	rs10885078	SHOC2	10	112776201	G	T	0.0842479	0.945189	124.823	56691.6	337198	0.426957	0.0978741	1.28698e-05
Alagille syndrome, DIGEORGE syndrome, Noonan syndrome, Marfan syndrome	HP0005117	Elevated diastolic blood pressure	rs56411469	JAG1	20	10634258	A	C	0.0856334	0.991286			334777	-0.189266	0.0434084	1.30024e-05
Alagille syndrome	HP0003124	Hypercholesterolemia	rs6788570	RAF1	3	12677614	G	A	0.417418	0.999435	36552.9	244952	337198	0.0330787	0.00758707	1.30138e-05
DIGEORGE syndrome, Noonan syndrome,Marfan syndrome	HP0000002	Abnormality of body height	rs11709504	RAF1	3	12674199	T	C	0.190522	1.00195			334227	0.000188941	4.33383e-05	1.30294e-05
Alagille syndrome, DIGEORGE syndrome, Noonan syndrome, Marfan syndrome	HP0004421	Elevated systolic blood pressure	rs6493327	FBN1	15	48809428	G	A	0.0952553	0.994028			334544	-0.313396	0.0718963	1.307e-05
Marfan syndrome	HP0003758	Reduced subcutaneous adipose tissue	rs9920570	FBN1	15	48715448	A	G	0.750635	0.998045			331110	0.0778377	0.0178718	1.32908e-05
DIGEORGE syndrome, Noonan syndrome,Marfan syndrome	HP0000002	Abnormality of body height	3:12676113_C_T	RAF1	3	12676113	C	T	0.190468	1.00202			334227	0.000188755	4.33416e-05	1.33073e-05
Alagille syndrome	HP0003124	Hypercholesterolemia	rs2055311	RAF1	3	12649857	G	C	0.58258	0.999859	49555.4	343334	337198	-0.0330272	0.0075853	1.33614e-05
Marfan syndrome	HP0003758	Reduced subcutaneous adipose tissue	rs11854368	FBN1	15	48913357	C	T	0.14141	0.99202			331110	-0.0968738	0.0222564	1.34554e-05
Alagille syndrome, DIGEORGE syndrome, Noonan syndrome, Marfan syndrome	HP0005117	Elevated diastolic blood pressure	rs6108653	JAG1	20	10629872	T	G	0.0689556	0.97864			334777	0.209985	0.0482488	1.34868e-05
Marfan syndrome	HP0003758	Reduced subcutaneous adipose tissue	rs8029557	FBN1	15	48732692	A	G	0.869433	1.00248			331110	0.0996216	0.0228959	1.35518e-05
Alagille syndrome, DIGEORGE syndrome, Noonan syndrome, Marfan syndrome	HP0045081	Abnormality of body mass index	rs150163015	KAT6B	10	76698564	G	A	0.0286069	0.994762			333117	0.144592	0.033238	1.36054e-05
Alagille syndrome	HP0003124	Hypercholesterolemia	rs3821611	RAF1	3	12705208	G	A	0.417484	0.999549	36556.3	244993	337198	0.0329548	0.00758667	1.40049e-05
Alagille syndrome, DIGEORGE syndrome, Noonan syndrome, Marfan syndrome	HP0004421	Elevated systolic blood pressure	19:50139932_C_T	RRAS	19	50139932	C	T	0.00771199	0.998087			334544	1.04586	0.240799	1.40413e-05	NM_006270.4:c.397G>A:missense variant	Benign	Noonan syndrome
Alagille syndrome, DIGEORGE syndrome, Noonan syndrome, Marfan syndrome	HP0004421	Elevated systolic blood pressure	rs57829342	FBN1	15	48808830	T	C	0.095331	0.993764			334544	-0.312032	0.0718802	1.41878e-05
Noonan syndrome	HP0001518	Small for gestational age	20:10633313_T_C	JAG1	20	10633313	T	C	0.597958	0.998664			192869	-0.0092553	0.00213276	1.42819e-05
DIGEORGE syndrome, Noonan syndrome,Marfan syndrome	HP0000002	Abnormality of body height	rs6777175	RAF1	3	12646255	A	T	0.190554	1.00174			334227	0.000188062	4.334e-05	1.4302e-05
DIGEORGE syndrome, Noonan syndrome,Marfan syndrome	HP0000002	Abnormality of body height	rs5993510	DGCR2	22	19069568	G	T	0.115869	0.837939			334227	-0.000252248	5.81408e-05	1.43452e-05
DIGEORGE syndrome, Noonan syndrome,Marfan syndrome	HP0000002	Abnormality of body height	12:112924706_G_A	PTPN11	12	112924706	G	A	0.0507499	0.999576			334227	-0.000336739	7.76273e-05	1.43895e-05
Noonan syndrome	HP0001518	Small for gestational age	rs78896696	JAG1	20	10616382	G	T	0.0677363	0.993763			192869	0.0180944	0.00417159	1.44164e-05
Alagille syndrome	HP0003124	Hypercholesterolemia	rs11713601	RAF1	3	12662117	G	A	0.591023	1.00049	51462.7	347121	337198	0.0331331	0.00763943	1.44362e-05
DIGEORGE syndrome	HP0000821	Hypothyroidism	12:112924706_G_A	PTPN11	12	112924706	G	A	0.050761	0.999578	1847	32386	337198	-0.107588	0.0248117	1.44989e-05
Alagille syndrome, DIGEORGE syndrome, Noonan syndrome, Marfan syndrome	HP0045081	Abnormality of body mass index	rs79685526	RASA2	3	141307120	C	G	0.0203835	0.907624			333117	0.177901	0.0410444	1.46232e-05
Marfan syndrome	HP0003758	Reduced subcutaneous adipose tissue	rs2466791	FBN1	15	48742841	T	C	0.869518	1.00167			331110	0.0993034	0.0229116	1.4633e-05
Alagille syndrome, DIGEORGE syndrome, Noonan syndrome, Marfan syndrome	HP0005117	Elevated diastolic blood pressure	rs9806323	FBN1	15	48766015	T	A	0.16002	0.985201			334777	0.144038	0.0332358	1.46581e-05
Alagille syndrome, DIGEORGE syndrome, Noonan syndrome, Marfan syndrome	HP0005117	Elevated diastolic blood pressure	rs149910248	PTPN11	12	112873852	A	G	0.0123521	0.945753			334777	-0.48789	0.112581	1.46687e-05
Marfan syndrome	HP0003758	Reduced subcutaneous adipose tissue	15:48728634_C_T	FBN1	15	48728634	C	T	0.750198	1.00101			331110	0.07729	0.0178348	1.46689e-05
Marfan syndrome	HP0003758	Reduced subcutaneous adipose tissue	rs1506524	FBN1	15	48888988	A	T	0.24672	0.998223			331110	-0.0776898	0.017935	1.47972e-05
Alagille syndrome	HP0003124	Hypercholesterolemia	rs2596830	RAF1	3	12631774	A	G	0.433544	0.99969	36753.1	255627	337198	-0.0328317	0.00758042	1.48356e-05
Alagille syndrome, DIGEORGE syndrome, Noonan syndrome, Marfan syndrome	HP0004421	Elevated systolic blood pressure	rs75225368	FBN1	15	48785206	C	T	0.0951756	0.992703			334544	-0.311683	0.0719709	1.48689e-05
Alagille syndrome, DIGEORGE syndrome, Noonan syndrome, Marfan syndrome	HP0005117	Elevated diastolic blood pressure	12:112893414_T_C	PTPN11	12	112893414	T	C	0.0349501	1.00302			334777	0.284567	0.0657466	1.50345e-05
Marfan syndrome	HP0003758	Reduced subcutaneous adipose tissue	rs17361098	FBN1	15	48768673	A	G	0.130831	0.998374			331110	-0.0992058	0.0229233	1.507e-05
Alagille syndrome, DIGEORGE syndrome, Noonan syndrome, Marfan syndrome	HP0004421	Elevated systolic blood pressure	rs11638586	FBN1	15	48772843	T	C	0.0952273	0.992087			334544	-0.311477	0.0719755	1.50831e-05
Alagille syndrome	HP0003124	Hypercholesterolemia	rs13069889	RAF1	3	12667680	T	G	0.566465	0.999724	49356.7	332665	337198	0.0327973	0.00758029	1.51394e-05
Alagille syndrome	HP0003124	Hypercholesterolemia	rs12629082	RAF1	3	12669448	G	A	0.566469	0.999727	49357	332667	337198	0.0327918	0.00758028	1.51884e-05
Marfan syndrome	HP0003758	Reduced subcutaneous adipose tissue	rs12917479	FBN1	15	48770106	T	C	0.13083	0.998444			331110	-0.0991365	0.0229225	1.5268e-05
Alagille syndrome, DIGEORGE syndrome, Noonan syndrome, Marfan syndrome	HP0004421	Elevated systolic blood pressure	rs6493325	FBN1	15	48787245	T	C	0.0953646	0.992091			334544	-0.31106	0.0719292	1.52899e-05
Marfan syndrome	HP0003758	Reduced subcutaneous adipose tissue	rs2278185	FBN1	15	48734445	C	G	0.869435	1.0025			331110	0.0990003	0.0228958	1.5331e-05
Alagille syndrome, DIGEORGE syndrome, Noonan syndrome, Marfan syndrome	HP0004421	Elevated systolic blood pressure	rs7170686	FBN1	15	48821350	G	A	0.0952713	0.992468			334544	-0.311067	0.0719474	1.5359e-05
Marfan syndrome	HP0003758	Reduced subcutaneous adipose tissue	rs34215103	FBN1	15	48769236	A	C	0.130832	0.99841			331110	-0.0990812	0.0229228	1.54398e-05
Alagille syndrome	HP0003124	Hypercholesterolemia	rs2348199	RAF1	3	12691265	G	A	0.566871	0.999663	49390.4	332905	337198	0.0327593	0.00758137	1.55306e-05
Marfan syndrome	HP0003758	Reduced subcutaneous adipose tissue	rs924816	FBN1	15	48897416	G	A	0.246123	0.999363			331110	-0.077509	0.0179392	1.5562e-05
Alagille syndrome	HP0003124	Hypercholesterolemia	rs7633300	RAF1	3	12707573	C	T	0.417518	0.999681	36555.9	245017	337198	0.0327608	0.00758606	1.5705e-05
Alagille syndrome	HP0003124	Hypercholesterolemia	rs9828762	RAF1	3	12678203	G	A	0.566843	0.999783	49387.5	332889	337198	0.0327152	0.00758083	1.59232e-05
Marfan syndrome	HP0003758	Reduced subcutaneous adipose tissue	15:48729648_T_C	FBN1	15	48729648	T	C	0.869392	1.00231			331110	0.0988039	0.0228948	1.59252e-05
Alagille syndrome	HP0003124	Hypercholesterolemia	rs12634077	RAF1	3	12674566	A	G	0.56684	0.999813	49387.3	332888	337198	0.0327118	0.00758071	1.59501e-05
Alagille syndrome	HP0003124	Hypercholesterolemia	rs2055312	RAF1	3	12663250	C	T	0.441631	1.00049	38628.4	259206	337198	0.0325058	0.00753377	1.59834e-05
Alagille syndrome, DIGEORGE syndrome, Noonan syndrome, Marfan syndrome	HP0045081	Abnormality of body mass index	rs4746249	KAT6B	10	76719679	C	A	0.158401	0.990621			333117	0.0655985	0.0152062	1.60424e-05
Alagille syndrome, DIGEORGE syndrome, Noonan syndrome, Marfan syndrome	HP0004421	Elevated systolic blood pressure	rs77360718	FBN1	15	48793615	C	T	0.0951557	0.992852			334544	-0.310441	0.0719722	1.60849e-05
Alagille syndrome	HP0003124	Hypercholesterolemia	rs5746194	RAF1	3	12658520	G	A	0.566912	1.00015	49393.9	332929	337198	0.032686	0.00757952	1.61487e-05
Alagille syndrome, DIGEORGE syndrome, Noonan syndrome, Marfan syndrome	HP0004421	Elevated systolic blood pressure	rs111297611	FBN1	15	48810941	T	A	0.0951849	0.994059			334544	-0.310117	0.0719186	1.61786e-05
Alagille syndrome, DIGEORGE syndrome, Noonan syndrome, Marfan syndrome	HP0004421	Elevated systolic blood pressure	rs11635605	FBN1	15	48786917	C	T	0.0951983	0.99266			334544	-0.31029	0.0719647	1.62055e-05
Alagille syndrome, DIGEORGE syndrome, Noonan syndrome, Marfan syndrome	HP0005117	Elevated diastolic blood pressure	15:48939046_T_C	FBN1	15	48939046	T	C	0.848577	0.998905			334777	-0.145465	0.0337583	1.64042e-05
Alagille syndrome, DIGEORGE syndrome, Noonan syndrome, Marfan syndrome	HP0005117	Elevated diastolic blood pressure	rs73898803	JAG1	20	10631561	C	T	0.0686544	0.984117			334777	0.207668	0.0482118	1.65232e-05
Alagille syndrome	HP0003124	Hypercholesterolemia	rs4684867	RAF1	3	12659494	G	A	0.566921	1.00015	49394	332935	337198	0.032647	0.0075796	1.65317e-05
Marfan syndrome	HP0001635	Congestive heart failure	rs145897907	RIT1	1	155879422	A	T	0.00650163	0.977818	92.4077	4292.27	337198	0.463046	0.10753	1.6607e-05
Alagille syndrome	HP0003124	Hypercholesterolemia	rs963959	RAF1	3	12649937	C	T	0.433227	1.00036	36725.9	255441	337198	-0.0326339	0.00757839	1.66097e-05
Alagille syndrome	HP0003124	Hypercholesterolemia	rs13086363	RAF1	3	12675709	T	C	0.566915	0.999705	49392.5	332933	337198	0.0326321	0.00758135	1.67539e-05
Alagille syndrome	HP0003124	Hypercholesterolemia	rs1391868	RAF1	3	12679466	T	C	0.566915	0.999666	49392.5	332933	337198	0.0326283	0.00758148	1.67976e-05
Alagille syndrome	HP0003124	Hypercholesterolemia	rs4684871	RAF1	3	12697498	G	A	0.566867	0.999534	49387	332906	337198	0.0326258	0.00758169	1.68324e-05
Alagille syndrome, DIGEORGE syndrome, Noonan syndrome, Marfan syndrome	HP0005117	Elevated diastolic blood pressure	12:112935344_C_T	PTPN11	12	112935344	C	T	0.0813497	1.00146			334777	-0.190188	0.0442111	1.69443e-05
Alagille syndrome, DIGEORGE syndrome, Noonan syndrome, Marfan syndrome	HP0005117	Elevated diastolic blood pressure	12:112917667_T_G	PTPN11	12	112917667	T	G	0.0375758	1.00118			334777	-0.273374	0.0635568	1.69882e-05
DIGEORGE syndrome, Noonan syndrome,Marfan syndrome	HP0000002	Abnormality of body height	rs11917587	RASA2	3	141207575	G	A	0.429733	0.996497			334227	-0.000148257	3.4473e-05	1.70324e-05
Alagille syndrome	HP0003124	Hypercholesterolemia	rs2454437	RAF1	3	12638730	C	A	0.433188	0.999854	36724.1	255416	337198	-0.0325388	0.00758035	1.76659e-05
Alagille syndrome, DIGEORGE syndrome, Noonan syndrome, Marfan syndrome	HP0005117	Elevated diastolic blood pressure	rs11066308	PTPN11	12	112881996	A	G	0.0812865	0.999936			334777	-0.189902	0.0442605	1.78279e-05
Marfan syndrome	HP0003758	Reduced subcutaneous adipose tissue	rs2437948	FBN1	15	48849728	C	T	0.246077	0.997191			331110	-0.0770471	0.0179598	1.7875e-05
Alagille syndrome, DIGEORGE syndrome, Noonan syndrome, Marfan syndrome	HP0045081	Abnormality of body mass index	rs10824251	KAT6B	10	76723925	T	G	0.157523	0.992527			333117	0.0653178	0.0152261	1.78849e-05
Alagille syndrome, DIGEORGE syndrome, Noonan syndrome, Marfan syndrome	HP0004421	Elevated systolic blood pressure	rs55999498	FBN1	15	48758527	T	C	0.09453	0.995726			334544	-0.309005	0.0720815	1.81253e-05
Alagille syndrome, DIGEORGE syndrome, Noonan syndrome, Marfan syndrome	HP0004421	Elevated systolic blood pressure	rs363820	FBN1	15	48729030	T	C	0.0946198	0.997487			334544	-0.308578	0.0719873	1.81508e-05
Alagille syndrome	HP0003124	Hypercholesterolemia	rs2442808	RAF1	3	12633552	T	C	0.583123	0.999311	49616.1	343640	337198	-0.0325193	0.00758909	1.82729e-05
Marfan syndrome	HP0003758	Reduced subcutaneous adipose tissue	rs72681845	SOS2	14	50624690	G	T	0.0495037	0.976441			331110	-0.154413	0.0360446	1.8367e-05
Noonan syndrome	HP0001518	Small for gestational age	rs71447538	A2ML1	12	8984423	G	A	0.0742498	0.891424			192869	0.0180878	0.00422227	1.83733e-05
Alagille syndrome, DIGEORGE syndrome, Noonan syndrome, Marfan syndrome	HP0004421	Elevated systolic blood pressure	rs113741266	FBN1	15	48795436	G	C	0.0951864	0.992943			334544	-0.308057	0.0719586	1.86079e-05
Marfan syndrome	HP0003758	Reduced subcutaneous adipose tissue	rs645509	FBN1	15	48901389	T	C	0.24613	0.999938			331110	-0.076762	0.017934	1.86738e-05
Alagille syndrome, DIGEORGE syndrome, Noonan syndrome, Marfan syndrome	HP0004421	Elevated systolic blood pressure	rs35349206	FBN1	15	48726179	C	A	0.0946864	0.997496			334544	-0.307876	0.0719642	1.88476e-05
Alagille syndrome, DIGEORGE syndrome, Noonan syndrome, Marfan syndrome	HP0005117	Elevated diastolic blood pressure	rs1997814	JAG1	20	10646671	T	G	0.680894	0.962136			334777	-0.113183	0.0264615	1.89257e-05
Alagille syndrome, DIGEORGE syndrome, Noonan syndrome, Marfan syndrome	HP0004421	Elevated systolic blood pressure	rs56286136	FBN1	15	48755814	T	C	0.0945192	0.996259			334544	-0.308015	0.0720659	1.91993e-05
Alagille syndrome, DIGEORGE syndrome, Noonan syndrome, Marfan syndrome	HP0005117	Elevated diastolic blood pressure	rs12582819	PTPN11	12	112881309	T	C	0.0813816	1.00018			334777	-0.188995	0.0442314	1.93022e-05
Alagille syndrome, DIGEORGE syndrome, Noonan syndrome, Marfan syndrome	HP0045081	Abnormality of body mass index	rs77791416	RASA2	3	141251799	A	G	0.0196781	0.902217			333117	0.178903	0.0418834	1.94266e-05
Marfan syndrome	HP0003758	Reduced subcutaneous adipose tissue	rs2448485	FBN1	15	48859733	A	G	0.246305	0.997322			331110	-0.0766541	0.0179532	1.95817e-05
Marfan syndrome	HP0003758	Reduced subcutaneous adipose tissue	rs16960901	FBN1	15	48705206	T	C	0.751829	0.995277			331110	0.0765251	0.0179256	1.96365e-05
Alagille syndrome, DIGEORGE syndrome, Noonan syndrome, Marfan syndrome	HP0004421	Elevated systolic blood pressure	rs3741983	PTPN11	12	112939853	C	T	0.179662	0.998883			334544	-0.233531	0.0548502	2.06676e-05	NM_002834.4:c.1600-95C>T:intron variant	Benign	Noonan syndrome;Global developmental delay;Low-set nipples;Abnormality of the eye;Short stature;Broad neck;Webbed neck;Abnormality of the cardiovascular system;Abnormality of the face;Pulmonic stenosis;Short stature;Broad neck;Webbed neck;Abnormality of the face;Cryptorchidism;Hypertrophic cardiomyopathy;Low-set nipples;Phenotypic abnormality;Pulmonic stenosis;Short stature;Broad neck;Webbed neck…
Marfan syndrome	HP0003758	Reduced subcutaneous adipose tissue	rs4774517	FBN1	15	48759291	G	T	0.249741	0.997629			331110	-0.0760628	0.0178665	2.06985e-05
Marfan syndrome	HP0003758	Reduced subcutaneous adipose tissue	rs12916536	FBN1	15	48706571	A	G	0.751621	0.995762			331110	0.0762628	0.0179162	2.07586e-05
Marfan syndrome	HP0003758	Reduced subcutaneous adipose tissue	rs28481454	FBN1	15	48697676	G	A	0.742616	0.984534			331110	0.075739	0.0178058	2.10409e-05
Marfan syndrome	HP0003758	Reduced subcutaneous adipose tissue	rs17714745	KAT6B	10	76762890	A	T	0.38681	0.948986			331110	-0.0692579	0.0162839	2.10849e-05
DIGEORGE syndrome	HP0002650	Scoliosis	rs79736144	SHOC2	10	112725859	G	A	0.033552	0.994769	105.027	22522.3	337198	0.427924	0.100681	2.13469e-05
Alagille syndrome, DIGEORGE syndrome, Noonan syndrome, Marfan syndrome	HP0005117	Elevated diastolic blood pressure	rs12423190	PTPN11	12	112909340	T	C	0.0812152	0.9994			334777	-0.188116	0.0442901	2.16357e-05
Marfan syndrome	HP0003758	Reduced subcutaneous adipose tissue	rs585256	FBN1	15	48899745	A	G	0.24613	1.00016			331110	-0.0761539	0.0179321	2.16912e-05
Marfan syndrome	HP0003758	Reduced subcutaneous adipose tissue	rs10519177	FBN1	15	48757195	A	G	0.249951	0.997893			331110	-0.0758395	0.0178592	2.17176e-05
Alagille syndrome, DIGEORGE syndrome, Noonan syndrome, Marfan syndrome	HP0005117	Elevated diastolic blood pressure	rs58805176	PTPN11	12	112856643	G	A	0.0815551	0.998561			334777	-0.187788	0.0442245	2.17436e-05	NM_002834.3:c.-273G>A:5 prime UTR variant;NM_002834.4:c.-273G>A:2KB upstream variant	Likely benign	Noonan syndrome;Noonan Syndrome;Metachondromatosis;Noonan syndrome with multiple lentigines;LEOPARD Syndrome
Marfan syndrome	HP0003758	Reduced subcutaneous adipose tissue	rs1678979	FBN1	15	48896830	T	C	0.246075	0.999902			331110	-0.076142	0.0179357	2.18392e-05
DIGEORGE syndrome	HP0002650	Scoliosis	rs17128254	SHOC2	10	112759608	A	G	0.0336507	0.994778	105.204	22588.7	337198	0.426858	0.100592	2.20091e-05
Marfan syndrome	HP0003758	Reduced subcutaneous adipose tissue	rs4775768	FBN1	15	48939514	A	G	0.135295	0.974357			331110	-0.0970828	0.0228781	2.20138e-05
Alagille syndrome, DIGEORGE syndrome, Noonan syndrome, Marfan syndrome	HP0045081	Abnormality of body mass index	rs11813774	KAT6B	10	76644547	G	T	0.029035	0.997659			333117	0.139685	0.0329525	2.246e-05
Alagille syndrome, DIGEORGE syndrome, Noonan syndrome, Marfan syndrome	HP0045081	Abnormality of body mass index	rs72803412	KAT6B	10	76617372	A	G	0.0286071	0.99827			333117	0.14064	0.03318	2.24894e-05
Alagille syndrome, DIGEORGE syndrome, Noonan syndrome, Marfan syndrome	HP0005117	Elevated diastolic blood pressure	rs74237645	PTPN11	12	112904231	A	T	0.0813345	0.99957			334777	-0.187578	0.0442567	2.25173e-05
Alagille syndrome, DIGEORGE syndrome, Noonan syndrome, Marfan syndrome	HP0004421	Elevated systolic blood pressure	rs79973522	FBN1	15	48696347	T	C	0.107805	0.981787			334544	-0.290218	0.068476	2.25328e-05
Alagille syndrome, DIGEORGE syndrome, Noonan syndrome, Marfan syndrome	HP0045081	Abnormality of body mass index	22:19951271_G_A	COMT	22	19951271	G	A	0.516826	0.999681			333117	0.0468423	0.0110615	2.28902e-05	NM_000754.3:c.472G>A:missense variant	drug response	CATECHOL-O-METHYLTRANSFERASE POLYMORPHISM;nicotine response - Efficacy;Tobacco Use Disorder;not specified;NOT SPECIFIED
Alagille syndrome	HP0003124	Hypercholesterolemia	rs35750419	RAF1	3	12693995	G	A	0.417098	0.99927	36505.9	244783	337198	0.0321341	0.00758885	2.29175e-05
Marfan syndrome	HP0003758	Reduced subcutaneous adipose tissue	rs7171359	FBN1	15	48757460	T	C	0.249943	0.997913			331110	-0.0756129	0.0178592	2.29809e-05
Alagille syndrome, DIGEORGE syndrome, Noonan syndrome, Marfan syndrome	HP0004421	Elevated systolic blood pressure	rs189349094	RRAS	19	50145900	C	T	0.00750722	0.994558			334544	1.03491	0.244469	2.30369e-05
Marfan syndrome	HP0004469	Chronic bronchitis	22:20093967_G_A	DGCR8	22	20093967	G	A	0.0337472	1.00454	452	22307	337198	0.205642	0.0485843	2.30912e-05
Alagille syndrome	HP0003124	Hypercholesterolemia	rs2246390	RAF1	3	12641518	A	G	0.583008	0.999505	49610.4	343568	337198	-0.0320949	0.007588	2.34015e-05
Alagille syndrome, DIGEORGE syndrome, Noonan syndrome, Marfan syndrome	HP0045081	Abnormality of body mass index	rs58255635	KAT6B	10	76652783	C	T	0.0290046	0.997275			333117	0.139442	0.0329756	2.35178e-05
Alagille syndrome	HP0003124	Hypercholesterolemia	rs2596831	RAF1	3	12632652	G	C	0.445643	0.999679	37804.8	262735	337198	-0.03194	0.00755342	2.35202e-05
Alagille syndrome, DIGEORGE syndrome, Noonan syndrome, Marfan syndrome	HP0045081	Abnormality of body mass index	rs11813058	KAT6B	10	76643027	C	A	0.0290518	0.997117			333117	0.139333	0.0329521	2.35476e-05
Marfan syndrome	HP0003758	Reduced subcutaneous adipose tissue	rs1354738	FBN1	15	48883696	T	C	0.24623	0.998487			331110	-0.0758149	0.0179446	2.39072e-05
Noonan syndrome	HP0001518	Small for gestational age	rs11066308	PTPN11	12	112881996	A	G	0.0812542	1.00058			192869	0.0161499	0.00382395	2.40813e-05
Alagille syndrome, DIGEORGE syndrome, Noonan syndrome, Marfan syndrome	HP0045081	Abnormality of body mass index	rs141245111	KAT6B	10	76640457	T	A	0.0290457	0.997398			333117	0.139107	0.0329509	2.42577e-05
DIGEORGE syndrome	HP0002650	Scoliosis	rs58050225	SHOC2	10	112704905	T	C	0.0336185	0.996828	104.98	22567.2	337198	0.424501	0.100614	2.45258e-05
Alagille syndrome, DIGEORGE syndrome, Noonan syndrome, Marfan syndrome	HP0045081	Abnormality of body mass index	rs58330860	KAT6B	10	76638350	T	G	0.0290432	0.997555			333117	0.139013	0.0329496	2.45492e-05
Alagille syndrome	HP0003124	Hypercholesterolemia	rs2442812	RAF1	3	12649576	A	G	0.445309	1.0003	37775	262539	337198	-0.0318534	0.00755154	2.46328e-05
Alagille syndrome, DIGEORGE syndrome, Marfan syndrome	HP0025031	Abnormality of the digestive system	rs73604316	JAG1	20	10648706	C	T	0.0508634	0.985536	88.9176	34213.2	337198	0.469538	0.111351	2.47864e-05
DIGEORGE syndrome	HP0002650	Scoliosis	rs17128195	SHOC2	10	112717846	A	G	0.0336333	0.996938	104.992	22577.1	337198	0.424175	0.100601	2.48214e-05
Alagille syndrome, DIGEORGE syndrome, Noonan syndrome, Marfan syndrome	HP0045081	Abnormality of body mass index	rs10509352	KAT6B	10	76637516	A	G	0.0290417	0.9976			333117	0.138904	0.0329497	2.49142e-05
Marfan syndrome	HP0003758	Reduced subcutaneous adipose tissue	rs17748607	FBN1	15	48850485	G	T	0.140472	0.999104			331110	-0.0937354	0.0222392	2.49983e-05
Alagille syndrome, DIGEORGE syndrome, Noonan syndrome, Marfan syndrome	HP0004421	Elevated systolic blood pressure	rs3790163	JAG1	20	10647951	A	G	0.791686	0.95649			334544	-0.223295	0.0529978	2.51752e-05
Alagille syndrome	HP0003124	Hypercholesterolemia	3:12642949_T_C	RAF1	3	12642949	T	C	0.434363	1.00018	36837	256096	337198	-0.0319181	0.00757592	2.51898e-05
Alagille syndrome, DIGEORGE syndrome, Noonan syndrome, Marfan syndrome	HP0045081	Abnormality of body mass index	rs3213967	KAT6B	10	76729632	C	T	0.157198	0.994685			333117	0.0641152	0.0152224	2.53307e-05
Alagille syndrome, DIGEORGE syndrome, Noonan syndrome, Marfan syndrome	HP0012603	Abnormal urine sodium concentration	rs7549358	NRAS	1	115252609	G	C	0.643546	0.999828			324723	-0.451756	0.107293	2.54881e-05
DIGEORGE syndrome	HP0000821	Hypothyroidism	rs7958372	PTPN11	12	112935553	C	T	0.0946788	1.00085	3536.55	60314.5	337198	-0.0772486	0.0183588	2.57974e-05
Marfan syndrome	HP0003758	Reduced subcutaneous adipose tissue	rs12120851	NRAS	1	115262845	T	C	0.210684	1.00184			331110	0.0796163	0.0189232	2.58461e-05
Marfan syndrome	HP0003758	Reduced subcutaneous adipose tissue	rs920184	FBN1	15	48892939	C	T	0.249874	0.998403			331110	-0.0751248	0.0178574	2.58924e-05
Noonan syndrome	HP0001518	Small for gestational age	rs12423190	PTPN11	12	112909340	T	C	0.081178	0.999886			192869	0.0160944	0.00382691	2.60538e-05
Alagille syndrome, DIGEORGE syndrome, Noonan syndrome, Marfan syndrome	HP0005117	Elevated diastolic blood pressure	rs56768778	PTPN11	12	112922337	C	T	0.0812752	0.999302			334777	-0.186136	0.0442773	2.62453e-05
Marfan syndrome	HP0003758	Reduced subcutaneous adipose tissue	rs612617	FBN1	15	48906577	A	G	0.245914	0.998875			331110	-0.0754484	0.0179489	2.62869e-05
Alagille syndrome	HP0003124	Hypercholesterolemia	rs3773354	RAF1	3	12654935	G	A	0.554723	1.0002	48333.2	325770	337198	0.0317229	0.00755197	2.66197e-05
Alagille syndrome	HP0003124	Hypercholesterolemia	rs1532533	RAF1	3	12635706	G	A	0.445177	0.999495	37765.8	262460	337198	-0.0317321	0.00755473	2.66561e-05
Alagille syndrome, DIGEORGE syndrome, Noonan syndrome, Marfan syndrome	HP0012603	Abnormal urine sodium concentration	rs12401670	NRAS	1	115244337	C	T	0.635149	0.999675			324723	-0.448269	0.106757	2.68204e-05
Alagille syndrome, DIGEORGE syndrome, Noonan syndrome, Marfan syndrome	HP0001507	Growth abnormality	rs2005235	RRAS	19	50133696	T	C	0.241964	0.998847			328546	0.0263816	0.0062865	2.71076e-05
DIGEORGE syndrome	HP0000821	Hypothyroidism	rs7313360	PTPN11	12	112933535	G	A	0.0946422	1.0008	3535.68	60290.7	337198	-0.0770501	0.018362	2.7145e-05
Marfan syndrome	HP0003758	Reduced subcutaneous adipose tissue	rs12904966	FBN1	15	48941737	T	C	0.137707	0.968493			331110	-0.0954931	0.0227771	2.75962e-05
Noonan syndrome	HP0001518	Small for gestational age	rs55684940	RAF1	3	12662020	G	A	0.166828	0.999626			192869	0.0117444	0.0028033	2.79717e-05
Noonan syndrome	HP0001518	Small for gestational age	rs12582819	PTPN11	12	112881309	T	C	0.0813365	1.00084			192869	0.0160073	0.00382169	2.80888e-05
Noonan syndrome	HP0001518	Small for gestational age	rs58805176	PTPN11	12	112856643	G	A	0.0814975	0.999334			192869	0.0160028	0.00382113	2.81572e-05	NM_002834.3:c.-273G>A:5 prime UTR variant;NM_002834.4:c.-273G>A:2KB upstream variant	Likely benign	Noonan syndrome;Noonan Syndrome;Metachondromatosis;Noonan syndrome with multiple lentigines;LEOPARD Syndrome
Alagille syndrome, DIGEORGE syndrome, Noonan syndrome, Marfan syndrome	HP0004421	Elevated systolic blood pressure	rs139064177	RRAS	19	50147645	G	A	0.00742028	0.994915			334544	1.02929	0.24584	2.82947e-05
DIGEORGE syndrome	HP0000821	Hypothyroidism	rs2158292	PTPN11	12	112918290	T	C	0.0947197	0.999902	3539.98	60338.6	337198	-0.0768608	0.0183599	2.83505e-05
Marfan syndrome	HP0003758	Reduced subcutaneous adipose tissue	rs1807301	FBN1	15	48910240	A	G	0.249891	0.99633			331110	-0.0748	0.0178751	2.85763e-05
Alagille syndrome	HP0003124	Hypercholesterolemia	rs2596825	RAF1	3	12622943	G	C	0.583131	0.996167	49629.4	343632	337198	-0.0317941	0.00760116	2.87949e-05
Marfan syndrome	HP0003758	Reduced subcutaneous adipose tissue	rs1812873	FBN1	15	48750520	C	A	0.749779	0.998249			331110	0.0746037	0.0178496	2.92142e-05
Noonan syndrome	HP0001518	Small for gestational age	rs74237645	PTPN11	12	112904231	A	T	0.0812876	1.0001			192869	0.015981	0.00382415	2.92972e-05
Marfan syndrome	HP0003758	Reduced subcutaneous adipose tissue	rs657635	FBN1	15	48882966	A	C	0.25007	0.998132			331110	-0.0746112	0.017855	2.93216e-05
Marfan syndrome	HP0003758	Reduced subcutaneous adipose tissue	rs7183203	FBN1	15	48870456	C	T	0.751358	0.993405			331110	0.0749136	0.0179312	2.94365e-05
Alagille syndrome	HP0001297	Stroke	rs11066309	PTPN11	12	112883476	G	A	0.406943	0.994985	4930.43	269511	337198	0.079663	0.0190744	2.96111e-05
Marfan syndrome	HP0003758	Reduced subcutaneous adipose tissue	rs543197785	KAT6B	10	76666173	T	C	0.0102535	0.900501			331110	-0.337132	0.0807952	3.01119e-05
Marfan syndrome	HP0003758	Reduced subcutaneous adipose tissue	rs1426718	FBN1	15	48733625	C	T	0.750147	0.998802			331110	0.0744758	0.0178534	3.02646e-05
Alagille syndrome, DIGEORGE syndrome, Noonan syndrome, Marfan syndrome	HP0045081	Abnormality of body mass index	rs4746251	KAT6B	10	76780153	A	G	0.0298389	0.995859			333117	0.135709	0.0325472	3.05191e-05
Noonan syndrome	HP0001518	Small for gestational age	rs7643321	RAF1	3	12663233	A	G	0.166719	0.999665			192869	0.0116914	0.00280398	3.05321e-05
Noonan syndrome	HP0001518	Small for gestational age	rs11923427	RAF1	3	12663835	C	G	0.16671	0.999657			192869	0.0116916	0.00280406	3.05365e-05
Marfan syndrome	HP0001659	Aortic regurgitation	rs61919512	A2ML1	12	9030678	C	G	0.0946486	0.926014	33.2665	63797.3	337198	0.824494	0.197749	3.05413e-05
Marfan syndrome	HP0002647	Aortic dissection	rs1848050	FBN1	15	48862043	G	A	0.0966429	0.994935	289.38	64886.2	337198	0.264092	0.0633912	3.09907e-05
DIGEORGE syndrome	HP0000821	Hypothyroidism	rs2107205	PTPN11	12	112918252	G	T	0.0947898	0.999468	3543.83	60382	337198	-0.076441	0.0183554	3.12028e-05
Alagille syndrome, DIGEORGE syndrome, Noonan syndrome, Marfan syndrome	HP0001507	Growth abnormality	19:50135434_C_G	RRAS	19	50135434	C	G	0.242162	1.00002			328546	0.0261558	0.00628103	3.12455e-05
Marfan syndrome	HP0003758	Reduced subcutaneous adipose tissue	rs2433394	FBN1	15	48753624	C	A	0.749817	0.99779			331110	0.0743263	0.0178546	3.14371e-05
Noonan syndrome	HP0001518	Small for gestational age	12:112935344_C_T	PTPN11	12	112935344	C	T	0.0813324	1.00196			192869	0.0158986	0.00381965	3.15164e-05
Marfan syndrome	HP0003758	Reduced subcutaneous adipose tissue	rs2466792	FBN1	15	48753145	C	A	0.749793	0.998086			331110	0.0742971	0.0178514	3.15594e-05
Alagille syndrome, DIGEORGE syndrome, Noonan syndrome, Marfan syndrome	HP0012603	Abnormal urine sodium concentration	rs969273	NRAS	1	115256669	G	A	0.643392	1.00051			324723	-0.446342	0.107246	3.1575e-05
Marfan syndrome	HP0003758	Reduced subcutaneous adipose tissue	rs2303502	FBN1	15	48736684	A	T	0.750115	0.998758			331110	0.0742867	0.017853	3.16903e-05
Alagille syndrome, DIGEORGE syndrome, Noonan syndrome, Marfan syndrome	HP0045081	Abnormality of body mass index	rs111812553	KAT6B	10	76624101	C	T	0.02942	0.997403			333117	0.13624	0.0327469	3.17796e-05
Alagille syndrome, DIGEORGE syndrome, Noonan syndrome, Marfan syndrome	HP0004421	Elevated systolic blood pressure	rs9306234	COMT	22	19953188	A	C	0.42775	0.977759			334544	-0.178942	0.0430139	3.18207e-05
DIGEORGE syndrome, Noonan syndrome,Marfan syndrome	HP0000002	Abnormality of body height	12:112910219_G_A	PTPN11	12	112910219	G	A	0.047366	0.998949			334227	-0.000333781	8.02459e-05	3.19046e-05
Marfan syndrome	HP0003758	Reduced subcutaneous adipose tissue	rs2620361	FBN1	15	48754122	G	T	0.749788	0.998009			331110	0.0742402	0.017852	3.20216e-05
Noonan syndrome, Marfan syndrome	HP0001653	Mitral regurgitation	rs557567721	RASA2	3	141297935	C	T	0.00617638	0.932297	6.73718	4158.59	337198	1.66215	0.399721	3.20663e-05
Noonan syndrome	HP0000957	Cafe-au-lait spot	7:140561121_A_C	BRAF	7	140561121	A	C	0.00856726	0.877657	6.67041	5771.06	337198	1.70529	0.410163	3.21615e-05
Marfan syndrome	HP0003758	Reduced subcutaneous adipose tissue	rs2303500	FBN1	15	48739274	A	G	0.750138	0.998726			331110	0.0742056	0.0178538	3.23552e-05
Noonan syndrome	HP0001518	Small for gestational age	rs56768778	PTPN11	12	112922337	C	T	0.0812241	0.9998			192869	0.0158978	0.00382609	3.25272e-05
Marfan syndrome	HP0003758	Reduced subcutaneous adipose tissue	rs2555470	FBN1	15	48747440	C	T	0.749812	0.998465			331110	0.0741539	0.0178485	3.25903e-05
Marfan syndrome	HP0003758	Reduced subcutaneous adipose tissue	rs2725550	FBN1	15	48745322	G	A	0.749819	0.998493			331110	0.0740922	0.0178484	3.30838e-05
Alagille syndrome, DIGEORGE syndrome, Noonan syndrome, Marfan syndrome	HP0045081	Abnormality of body mass index	rs11705462	DGCR8	22	20092412	G	A	0.393966	0.996897			333117	-0.0469658	0.0113311	3.40131e-05
Marfan syndrome	HP0003758	Reduced subcutaneous adipose tissue	rs7549358	NRAS	1	115252609	G	C	0.643512	1.00018			331110	-0.066832	0.0161251	3.40518e-05
Alagille syndrome, DIGEORGE syndrome, Noonan syndrome, Marfan syndrome	HP0045081	Abnormality of body mass index	rs144211419	KAT6B	10	76620912	T	C	0.00890855	0.864074			333117	-0.262156	0.0632607	3.413e-05
Alagille syndrome, DIGEORGE syndrome, Noonan syndrome, Marfan syndrome	HP0004421	Elevated systolic blood pressure	rs73083340	JAG1	20	10658650	G	A	0.0267067	0.919762			334544	0.563834	0.136084	3.42453e-05
Alagille syndrome, DIGEORGE syndrome, Noonan syndrome, Marfan syndrome	HP0045081	Abnormality of body mass index	rs72803439	KAT6B	10	76755089	T	C	0.0290591	1.00114			333117	0.136146	0.032881	3.46515e-05
Marfan syndrome	HP0003758	Reduced subcutaneous adipose tissue	rs2245752	FBN1	15	48744489	C	A	0.749886	0.998265			331110	0.0739024	0.017852	3.47812e-05
Alagille syndrome, DIGEORGE syndrome, Noonan syndrome, Marfan syndrome	HP0045081	Abnormality of body mass index	10:76761033_C_T	KAT6B	10	76761033	C	T	0.0288892	1.00385			333117	0.136313	0.0329293	3.48046e-05
Marfan syndrome	HP0003758	Reduced subcutaneous adipose tissue	rs589668	FBN1	15	48835935	C	T	0.24796	0.997035			331110	-0.074116	0.0179149	3.518e-05
Alagille syndrome	HP0003124	Hypercholesterolemia	rs11705805	RAF1	3	12662370	A	G	0.431444	0.997737	37720.2	253244	337198	0.0312779	0.00756182	3.52964e-05
Marfan syndrome	HP0003758	Reduced subcutaneous adipose tissue	rs8029993	FBN1	15	48740097	C	T	0.749836	0.998281			331110	0.0737916	0.0178506	3.56851e-05
Alagille syndrome, DIGEORGE syndrome, Noonan syndrome, Marfan syndrome	HP0045081	Abnormality of body mass index	rs9605065	DGCR8	22	20092963	A	G	0.393962	0.996876			333117	-0.0467977	0.0113313	3.62915e-05
DIGEORGE syndrome, Noonan syndrome,Marfan syndrome	HP0000002	Abnormality of body height	rs6776003	RASA2	3	141266493	G	A	0.430676	0.987288			334227	-0.000142988	3.46244e-05	3.63366e-05
DIGEORGE syndrome, Noonan syndrome,Marfan syndrome	HP0000002	Abnormality of body height	rs11923427	RAF1	3	12663835	C	G	0.166259	1.00101			334227	0.000188742	4.57312e-05	3.67305e-05
Alagille syndrome, DIGEORGE syndrome, Noonan syndrome, Marfan syndrome	HP0004421	Elevated systolic blood pressure	rs62185093	JAG1	20	10638169	G	A	0.0559481	0.989359			334544	0.379803	0.0920493	3.69088e-05
Alagille syndrome, DIGEORGE syndrome, Noonan syndrome, Marfan syndrome	HP0003081	Increased urinary potassium	12:112917667_T_G	PTPN11	12	112917667	T	G	0.0376195	1.00087			324845	-0.895926	0.21722	3.71605e-05
Alagille syndrome, DIGEORGE syndrome, Noonan syndrome, Marfan syndrome	HP0045081	Abnormality of body mass index	rs4633	COMT	22	19950235	C	T	0.517089	0.992662			333117	0.0457839	0.0111007	3.71758e-05	NM_000754.3:c.186C>T:synonymous variant	Benign	not specified;NOT SPECIFIED
DIGEORGE syndrome, Noonan syndrome,Marfan syndrome	HP0000002	Abnormality of body height	rs7643321	RAF1	3	12663233	A	G	0.166277	1.00097			334227	0.000188578	4.573e-05	3.72883e-05
DIGEORGE syndrome	HP0000821	Hypothyroidism	rs11066308	PTPN11	12	112881996	A	G	0.0812916	0.999886	3021.01	51801.7	337198	-0.081327	0.0197292	3.75341e-05
Alagille syndrome, DIGEORGE syndrome, Noonan syndrome, Marfan syndrome	HP0045081	Abnormality of body mass index	rs12255305	KAT6B	10	76794788	G	A	0.0367022	0.993674			333117	0.121548	0.029486	3.7535e-05
Marfan syndrome	HP0003758	Reduced subcutaneous adipose tissue	rs28421836	FBN1	15	48696730	A	C	0.74336	0.980307			331110	0.0735962	0.0178609	3.78122e-05
Marfan syndrome	HP0003758	Reduced subcutaneous adipose tissue	rs61364280	FBN1	15	48764391	C	G	0.248071	0.994896			331110	-0.0738745	0.0179311	3.79116e-05
Marfan syndrome	HP0003758	Reduced subcutaneous adipose tissue	rs969273	NRAS	1	115256669	G	A	0.643359	1.00087			331110	-0.0663949	0.0161181	3.80154e-05
Alagille syndrome, DIGEORGE syndrome, Noonan syndrome, Marfan syndrome	HP0045081	Abnormality of body mass index	rs11089328	DGCR8	22	20079603	A	G	0.394092	0.996108			333117	-0.0466919	0.0113351	3.80202e-05
Alagille syndrome, DIGEORGE syndrome, Noonan syndrome, Marfan syndrome	HP0045081	Abnormality of body mass index	rs165722	COMT	22	19949013	C	T	0.517447	0.987198			333117	0.045825	0.0111316	3.8452e-05
Noonan syndrome	HP0001518	Small for gestational age	rs73132351	RAF1	3	12688284	A	G	0.186242	0.999813			192869	0.0110493	0.00268452	3.85798e-05
Alagille syndrome, DIGEORGE syndrome, Noonan syndrome, Marfan syndrome	HP0045081	Abnormality of body mass index	10:76668462_A_C	KAT6B	10	76668462	A	C	0.581297	0.999921			333117	-0.0460176	0.0112018	3.99111e-05
Marfan syndrome	HP0002647	Aortic dissection	rs77105137	FBN1	15	48755472	G	A	0.0921187	0.994968	276.843	61847.6	337198	0.265383	0.0646109	4.00145e-05	NM_000138.4:c.5066-35C>T:intron variant	Benign	not specified;NOT SPECIFIED
Alagille syndrome, DIGEORGE syndrome, Noonan syndrome, Marfan syndrome	HP0045081	Abnormality of body mass index	rs11917587	RASA2	3	141207575	G	A	0.429704	0.996001			333117	0.0459302	0.0111851	4.02e-05
Alagille syndrome, DIGEORGE syndrome, Noonan syndrome, Marfan syndrome	HP0045081	Abnormality of body mass index	rs12249049	KAT6B	10	76786047	C	T	0.036178	0.997257			333117	0.121609	0.0296371	4.07446e-05
Alagille syndrome, DIGEORGE syndrome, Noonan syndrome, Marfan syndrome	HP0005117	Elevated diastolic blood pressure	rs4775769	FBN1	15	48939888	T	G	0.907164	0.990673			334777	-0.171797	0.0418695	4.07639e-05
Marfan syndrome	HP0003758	Reduced subcutaneous adipose tissue	rs2454436	RAF1	3	12629886	A	G	0.22263	0.992875			331110	-0.0764366	0.0186331	4.0936e-05
Alagille syndrome, DIGEORGE syndrome, Noonan syndrome, Marfan syndrome	HP0045081	Abnormality of body mass index	rs80004553	KAT6B	10	76620614	G	A	0.0291652	1.00056			333117	0.134676	0.0328336	4.10093e-05
Alagille syndrome, DIGEORGE syndrome, Noonan syndrome, Marfan syndrome	HP0045081	Abnormality of body mass index	rs72803416	KAT6B	10	76620985	C	T	0.0291825	1.00009			333117	0.134623	0.0328319	4.12599e-05
DIGEORGE syndrome	HP0000821	Hypothyroidism	rs58805176	PTPN11	12	112856643	G	A	0.0815598	0.998506	3033.43	51970.2	337198	-0.0808013	0.0197088	4.13595e-05	NM_002834.3:c.-273G>A:5 prime UTR variant;NM_002834.4:c.-273G>A:2KB upstream variant	Likely benign	Noonan syndrome;Noonan Syndrome;Metachondromatosis;Noonan syndrome with multiple lentigines;LEOPARD Syndrome
Alagille syndrome, DIGEORGE syndrome, Noonan syndrome, Marfan syndrome	HP0045081	Abnormality of body mass index	rs149402965	KAT6B	10	76620518	G	A	0.0291712	1.0007			333117	0.134573	0.0328281	4.14476e-05
Alagille syndrome, DIGEORGE syndrome, Noonan syndrome, Marfan syndrome	HP0004421	Elevated systolic blood pressure	rs2239393	COMT	22	19950428	A	G	0.406654	0.989626			334544	-0.176499	0.0430611	4.15387e-05
Alagille syndrome, DIGEORGE syndrome, Noonan syndrome, Marfan syndrome	HP0045081	Abnormality of body mass index	rs885980	DGCR8	22	20102090	T	C	0.39494	0.996291			333117	-0.046436	0.0113298	4.15827e-05
Alagille syndrome, DIGEORGE syndrome, Noonan syndrome, Marfan syndrome	HP0004421	Elevated systolic blood pressure	rs3810595	COMT	22	19949644	G	C	0.406506	0.986332			334544	-0.176779	0.0431354	4.16417e-05
Alagille syndrome, DIGEORGE syndrome, Noonan syndrome, Marfan syndrome	HP0004421	Elevated systolic blood pressure	rs740601	COMT	22	19950763	T	G	0.406846	0.991526			334544	-0.176247	0.0430167	4.18306e-05
Alagille syndrome, DIGEORGE syndrome, Noonan syndrome, Marfan syndrome	HP0045081	Abnormality of body mass index	rs118177379	KAT6B	10	76620836	G	C	0.0291678	1.00052			333117	0.13449	0.0328329	4.20072e-05
Marfan syndrome	HP0003758	Reduced subcutaneous adipose tissue	rs7184016	FBN1	15	48810499	G	T	0.244148	0.99653			331110	-0.0737565	0.0180131	4.22976e-05
Alagille syndrome, DIGEORGE syndrome, Noonan syndrome, Marfan syndrome	HP0005117	Elevated diastolic blood pressure	rs1051421	JAG1	20	10620275	G	A	0.264261	0.995897			334777	-0.112559	0.0274895	4.22989e-05	NM_000214.2:c.3528C>T:synonymous variant	Benign	not specified;Not specified;NOT SPECIFIED;Cardiovascular phenotype;cardiovascular phenotype;Arteriohepatic dysplasia;Alagille Syndrome;Isolated Nonsyndromic Congenital Heart Disease
Alagille syndrome, DIGEORGE syndrome, Noonan syndrome, Marfan syndrome	HP0005117	Elevated diastolic blood pressure	rs1051415	JAG1	20	10653469	C	T	0.122716	1.00132			334777	0.150525	0.0368328	4.3764e-05	NM_000214.2:c.267G>A:synonymous variant	Benign/Likely benign	not specified;Not specified;NOT SPECIFIED;Isolated Nonsyndromic Congenital Heart Disease;Arteriohepatic dysplasia;Alagille Syndrome
DIGEORGE syndrome	HP0000821	Hypothyroidism	rs117162013	PTPN11	12	112871486	G	T	0.00945291	0.969688	302.623	6072.38	337198	-0.248535	0.0608331	4.3978e-05
DIGEORGE syndrome	HP0007018	Attention deficit hyperactivity disorder	rs11714208	RASA2	3	141295050	A	G	0.361024	0.985341			334069	0.0203647	0.00498486	4.40263e-05
DIGEORGE syndrome	HP0000821	Hypothyroidism	rs12423190	PTPN11	12	112909340	T	C	0.0812207	0.999353	3020.35	51754.6	337198	-0.0806263	0.0197362	4.40394e-05
Marfan syndrome	HP0003758	Reduced subcutaneous adipose tissue	1:115257521_C_T	NRAS	1	115257521	C	T	0.643108	1.00084			331110	-0.0658072	0.0161157	4.43906e-05
Alagille syndrome, DIGEORGE syndrome, Noonan syndrome, Marfan syndrome	HP0045081	Abnormality of body mass index	rs543197785	KAT6B	10	76666173	T	C	0.0102689	0.900247			333117	-0.235871	0.0577655	4.44221e-05
Marfan syndrome	HP0002647	Aortic dissection	rs79307111	FBN1	15	48741401	G	A	0.0922111	0.995577	276.855	61910	337198	0.263645	0.0645874	4.46525e-05
DIGEORGE syndrome, Noonan syndrome,Marfan syndrome	HP0000002	Abnormality of body height	rs55684940	RAF1	3	12662020	G	A	0.166373	1.00098			334227	0.000186531	4.57191e-05	4.50587e-05
Marfan syndrome	HP0003758	Reduced subcutaneous adipose tissue	rs56686382	FBN1	15	48766250	G	C	0.247301	0.994784			331110	-0.0732259	0.0179511	4.52025e-05
Alagille syndrome, DIGEORGE syndrome, Noonan syndrome, Marfan syndrome	HP0045081	Abnormality of body mass index	rs41280422	KAT6B	10	76742568	G	A	0.010766	0.876667			333117	-0.233175	0.0571845	4.55149e-05
Alagille syndrome, DIGEORGE syndrome, Noonan syndrome, Marfan syndrome	HP0004421	Elevated systolic blood pressure	rs6269	COMT	22	19949952	A	G	0.406622	0.987577			334544	-0.17569	0.0431063	4.58773e-05
Marfan syndrome	HP0002647	Aortic dissection	15:48885005_A_G	FBN1	15	48885005	A	G	0.0961497	0.999477	287	64556	337198	0.258751	0.06349	4.59233e-05
Marfan syndrome	HP0003758	Reduced subcutaneous adipose tissue	rs28370880	FBN1	15	48890596	G	T	0.150051	0.999595			331110	-0.0880568	0.0216334	4.69399e-05
Noonan syndrome	HP0001518	Small for gestational age	rs6792773	RAF1	3	12668726	C	T	0.191087	1.0012			192869	0.0108125	0.0026564	4.69572e-05
Marfan syndrome	HP0003758	Reduced subcutaneous adipose tissue	rs611483	FBN1	15	48926415	G	A	0.746496	0.993413			331110	0.0724994	0.0178162	4.71655e-05
Noonan syndrome	HP0001518	Small for gestational age	rs73130368	RAF1	3	12667374	C	T	0.191091	1.00121			192869	0.0108089	0.00265637	4.72217e-05
DIGEORGE syndrome	HP0000821	Hypothyroidism	rs12582819	PTPN11	12	112881309	T	C	0.081386	1.00013	3027.46	51858.9	337198	-0.080184	0.0197082	4.73025e-05
Noonan syndrome	HP0001518	Small for gestational age	rs28462331	RAF1	3	12660466	G	C	0.191134	1.00113			192869	0.0108032	0.00265624	4.76182e-05
Noonan syndrome	HP0001518	Small for gestational age	rs5746193	RAF1	3	12658601	C	T	0.191154	1.00102			192869	0.0108029	0.00265628	4.76538e-05
Alagille syndrome, DIGEORGE syndrome, Noonan syndrome, Marfan syndrome	HP0005117	Elevated diastolic blood pressure	rs2423508	JAG1	20	10617156	T	G	0.264319	0.994683			334777	-0.111845	0.0275042	4.77402e-05
Marfan syndrome	HP0003758	Reduced subcutaneous adipose tissue	rs73209633	PTPN11	12	112928596	A	G	0.12465	0.974762			331110	-0.096272	0.0236831	4.80423e-05
Noonan syndrome	HP0001518	Small for gestational age	rs11709504	RAF1	3	12674199	T	C	0.191266	1.00125			192869	0.0107933	0.00265539	4.81191e-05
Alagille syndrome	HP0001947	Renal tubular acidosis	rs545037414	COMT	22	19944144	C	T	0.0128685	0.946313	148.866	8529.57	337198	0.348191	0.0856818	4.82877e-05
Noonan syndrome	HP0001518	Small for gestational age	rs6784435	RAF1	3	12682089	C	T	0.191182	1.00113			192869	0.0107864	0.00265599	4.88496e-05
Noonan syndrome	HP0001518	Small for gestational age	rs5746173	RAF1	3	12686353	C	G	0.191191	1.00106			192869	0.0107837	0.00265603	4.9078e-05
DIGEORGE syndrome, Noonan syndrome,Marfan syndrome	HP0000002	Abnormality of body height	rs112732885	PTPN11	12	112943340	T	C	0.0846502	0.995113			334227	-0.000249047	6.13533e-05	4.9246e-05
Noonan syndrome	HP0001518	Small for gestational age	rs7636754	RAF1	3	12678725	C	G	0.191186	1.00122			192869	0.0107802	0.00265585	4.92921e-05
Noonan syndrome	HP0001518	Small for gestational age	rs12563627	RIT1	1	155862966	T	C	0.672976	0.998365			192869	0.00904668	0.00222921	4.94643e-05
Alagille syndrome, DIGEORGE syndrome, Marfan syndrome	HP0025031	Abnormality of the digestive system	rs73604321	JAG1	20	10658731	A	G	0.0509541	1.00008	88.0626	34275.2	337198	0.450959	0.111126	4.94743e-05
Noonan syndrome	HP0001518	Small for gestational age	rs11711419	RAF1	3	12667784	A	T	0.191268	1.0009			192869	0.0107776	0.00265585	4.95035e-05
Noonan syndrome	HP0001518	Small for gestational age	3:12676113_C_T	RAF1	3	12676113	C	T	0.191192	1.00133			192869	0.0107697	0.00265566	5.00773e-05
Noonan syndrome	HP0001518	Small for gestational age	rs5746187	RAF1	3	12659419	A	G	0.191122	1.00106			192869	0.0107684	0.00265639	5.04192e-05
Alagille syndrome, DIGEORGE syndrome, Noonan syndrome, Marfan syndrome	HP0045081	Abnormality of body mass index	rs72803409	KAT6B	10	76583214	G	T	0.0291952	1.00156			333117	0.132954	0.0328009	5.05011e-05
Noonan syndrome	HP0001518	Small for gestational age	rs5746191	RAF1	3	12658774	G	A	0.191103	1.00117			192869	0.0107639	0.00265635	5.07694e-05
Noonan syndrome	HP0001518	Small for gestational age	rs11128607	RAF1	3	12673275	A	G	0.191199	1.00119			192869	0.0107601	0.00265582	5.09093e-05
Alagille syndrome	HP0003124	Hypercholesterolemia	rs13070228	RAF1	3	12706914	G	A	0.327456	1.0029	27640	193195	337198	-0.0324395	0.00800827	5.10534e-05
Alagille syndrome, DIGEORGE syndrome, Noonan syndrome, Marfan syndrome	HP0045081	Abnormality of body mass index	rs7091533	KAT6B	10	76582027	C	T	0.0292251	1.00143			333117	0.132802	0.0327867	5.11222e-05
Alagille syndrome, DIGEORGE syndrome, Noonan syndrome, Marfan syndrome	HP0045081	Abnormality of body mass index	rs11812996	KAT6B	10	76595689	A	G	0.0291879	1.0019			333117	0.132808	0.0327992	5.14232e-05
Alagille syndrome, DIGEORGE syndrome, Noonan syndrome, Marfan syndrome	HP0045081	Abnormality of body mass index	rs56283211	KAT6B	10	76595904	A	G	0.0291883	1.0019			333117	0.132758	0.0327991	5.1756e-05
Alagille syndrome	HP0003124	Hypercholesterolemia	rs6767174	RAF1	3	12708514	A	G	0.327448	1.00251	27639.6	193190	337198	-0.0324187	0.00800971	5.1785e-05
Alagille syndrome, DIGEORGE syndrome, Noonan syndrome, Marfan syndrome	HP0045081	Abnormality of body mass index	rs58552023	KAT6B	10	76783198	G	A	0.0360245	0.998678			333117	0.120107	0.0296766	5.18455e-05
Noonan syndrome	HP0001518	Small for gestational age	rs56363132	RAF1	3	12680403	T	C	0.191158	1.00122			192869	0.0107469	0.00265601	5.20588e-05
Noonan syndrome	HP0001518	Small for gestational age	rs75133077	RAF1	3	12688513	C	T	0.191161	1.00107			192869	0.0107465	0.00265618	5.21568e-05
Noonan syndrome	HP0001518	Small for gestational age	rs9837418	RAF1	3	12685012	G	A	0.191158	1.00114			192869	0.0107455	0.00265611	5.22155e-05
Alagille syndrome, DIGEORGE syndrome, Noonan syndrome, Marfan syndrome	HP0045081	Abnormality of body mass index	rs7075439	KAT6B	10	76591158	A	C	0.0291897	1.00181			333117	0.132684	0.0327998	5.22764e-05
Alagille syndrome	HP0003124	Hypercholesterolemia	rs9878151	RAF1	3	12703714	G	C	0.327445	1.00276	27640.4	193187	337198	-0.0323958	0.00800877	5.23149e-05
Noonan syndrome	HP0001518	Small for gestational age	rs111654948	RAF1	3	12677599	G	A	0.191154	1.00129			192869	0.0107426	0.00265592	5.23971e-05
Marfan syndrome	HP0003758	Reduced subcutaneous adipose tissue	rs35026266	FBN1	15	48769044	C	T	0.247438	0.994852			331110	-0.0725883	0.0179472	5.24364e-05
Noonan syndrome	HP0001518	Small for gestational age	rs57884385	RAF1	3	12673551	G	C	0.191153	1.0013			192869	0.0107412	0.00265592	5.25118e-05
Noonan syndrome	HP0001518	Small for gestational age	rs9849807	RAF1	3	12675026	A	G	0.191153	1.00131			192869	0.0107401	0.0026559	5.26026e-05
Noonan syndrome	HP0001518	Small for gestational age	rs3730269	RAF1	3	12653233	G	T	0.191172	1.0011			192869	0.0107401	0.00265609	5.26654e-05
Noonan syndrome	HP0001518	Small for gestational age	rs9852359	RAF1	3	12693430	C	T	0.191179	1.00091			192869	0.0107409	0.00265629	5.26671e-05
Noonan syndrome	HP0001518	Small for gestational age	rs5746182	RAF1	3	12672550	A	G	0.191198	1.00115			192869	0.0107384	0.00265588	5.2731e-05
Noonan syndrome	HP0001518	Small for gestational age	rs111962445	RAF1	3	12695689	G	A	0.191712	0.999596			192869	0.0107345	0.00265522	5.28378e-05
Noonan syndrome	HP0001518	Small for gestational age	rs9809947	RAF1	3	12655944	T	C	0.191166	1.00112			192869	0.0107357	0.00265609	5.30335e-05
Alagille syndrome	HP0003124	Hypercholesterolemia	rs3806661	RAF1	3	12705855	A	G	0.327475	1.00285	27643	193205	337198	-0.0323644	0.00800813	5.31219e-05
Marfan syndrome	HP0003758	Reduced subcutaneous adipose tissue	rs2413906	FBN1	15	48770580	A	G	0.247509	0.994853			331110	-0.0725147	0.0179454	5.32717e-05
Alagille syndrome	HP0003124	Hypercholesterolemia	rs6784168	RAF1	3	12702847	T	G	0.327417	1.00272	27639	193170	337198	-0.0323576	0.00800901	5.34156e-05
Marfan syndrome	HP0003758	Reduced subcutaneous adipose tissue	7:140532269_G_C	BRAF	7	140532269	G	C	0.541773	0.993796			331110	0.0628272	0.0155517	5.34896e-05
Alagille syndrome, DIGEORGE syndrome, Noonan syndrome, Marfan syndrome	HP0045081	Abnormality of body mass index	rs4589232	KAT6B	10	76785448	T	C	0.0360443	0.999016			333117	0.119838	0.0296638	5.34901e-05
Marfan syndrome	HP0002647	Aortic dissection	rs2437947	FBN1	15	48876881	T	A	0.095954	0.998298	285.937	64425.1	337198	0.257015	0.063624	5.35459e-05
Alagille syndrome, DIGEORGE syndrome, Noonan syndrome, Marfan syndrome	HP0005117	Elevated diastolic blood pressure	rs7271215	JAG1	20	10650712	G	A	0.122393	1.00082			334777	0.148983	0.0368836	5.36274e-05
DIGEORGE syndrome	HP0000821	Hypothyroidism	rs74237645	PTPN11	12	112904231	A	T	0.0813392	0.999523	3027.3	51827.5	337198	-0.0796262	0.0197145	5.36851e-05
Marfan syndrome	HP0003758	Reduced subcutaneous adipose tissue	rs11070644	FBN1	15	48784497	T	C	0.247776	0.994861			331110	-0.0724541	0.0179389	5.3704e-05
Alagille syndrome, DIGEORGE syndrome, Noonan syndrome, Marfan syndrome	HP0004421	Elevated systolic blood pressure	rs1966342	PTPN11	12	112881342	G	A	0.0960893	1.00005			334544	-0.288406	0.0714078	5.37243e-05
Alagille syndrome, DIGEORGE syndrome, Noonan syndrome, Marfan syndrome	HP0045081	Abnormality of body mass index	rs2395126	KAT6B	10	76768023	G	A	0.0360165	0.997836			333117	0.119919	0.0296922	5.37547e-05
Alagille syndrome, DIGEORGE syndrome, Noonan syndrome, Marfan syndrome	HP0045081	Abnormality of body mass index	rs7924170	KAT6B	10	76767134	A	G	0.036016	0.997825			333117	0.119909	0.0296926	5.38396e-05
Marfan syndrome	HP0003758	Reduced subcutaneous adipose tissue	rs9830055	RASA2	3	141268822	G	A	0.335081	0.989065			331110	0.0664389	0.016454	5.39513e-05
Marfan syndrome	HP0002647	Aortic dissection	rs627634	FBN1	15	48879291	C	T	0.0959577	0.998396	285.933	64427.5	337198	0.256879	0.063622	5.40063e-05
Alagille syndrome, DIGEORGE syndrome, Noonan syndrome, Marfan syndrome	HP0045081	Abnormality of body mass index	rs7924211	KAT6B	10	76767208	A	G	0.036015	0.99779			333117	0.119885	0.0296935	5.40537e-05
DIGEORGE syndrome, Noonan syndrome,Marfan syndrome	HP0000002	Abnormality of body height	rs117865528	PTPN11	12	112948151	C	T	0.0845261	0.992945			334227	-0.000248082	6.14611e-05	5.4288e-05
Alagille syndrome, DIGEORGE syndrome, Noonan syndrome, Marfan syndrome	HP0004421	Elevated systolic blood pressure	rs7977332	PTPN11	12	112865800	T	C	0.0960448	1.00004			334544	-0.288268	0.0714229	5.43647e-05
Marfan syndrome	HP0002647	Aortic dissection	rs1561207	FBN1	15	48858971	G	T	0.0958877	0.99637	285.588	64380.7	337198	0.257097	0.0637096	5.44979e-05
Marfan syndrome	HP0003758	Reduced subcutaneous adipose tissue	rs9652450	FBN1	15	48792444	A	G	0.247424	0.99538			331110	-0.0724038	0.0179427	5.45494e-05
Noonan syndrome	HP0001518	Small for gestational age	rs6777175	RAF1	3	12646255	A	T	0.191282	1.00114			192869	0.0107151	0.00265544	5.45902e-05
Alagille syndrome	HP0003124	Hypercholesterolemia	rs7648488	RAF1	3	12708946	T	C	0.32741	1.00272	27638.1	193166	337198	-0.0323142	0.00800901	5.46641e-05
Alagille syndrome	HP0003124	Hypercholesterolemia	3:12707620_A_C	RAF1	3	12707620	A	C	0.327505	1.00313	27647	193221	337198	-0.0323046	0.00800678	5.46809e-05
Noonan syndrome	HP0001518	Small for gestational age	rs3773345	RAF1	3	12642945	G	C	0.191199	1.00119			192869	0.0107148	0.00265582	5.47447e-05
Alagille syndrome, DIGEORGE syndrome, Noonan syndrome, Marfan syndrome	HP0045081	Abnormality of body mass index	rs72803449	KAT6B	10	76773799	C	T	0.0360236	0.998854			333117	0.119714	0.0296743	5.47837e-05
Alagille syndrome	HP0003124	Hypercholesterolemia	rs7617041	RAF1	3	12709167	A	G	0.32741	1.00267	27638.2	193166	337198	-0.0323091	0.00800919	5.48357e-05
Alagille syndrome, DIGEORGE syndrome, Noonan syndrome, Marfan syndrome	HP0045081	Abnormality of body mass index	rs61151518	KAT6B	10	76777843	G	A	0.0360433	0.997858			333117	0.119711	0.0296812	5.50292e-05
Alagille syndrome	HP0003124	Hypercholesterolemia	rs13060705	RAF1	3	12710016	C	A	0.327416	1.00251	27638.9	193169	337198	-0.0323041	0.00800979	5.50518e-05
Marfan syndrome	HP0003758	Reduced subcutaneous adipose tissue	rs3806647	RASA2	3	141205563	G	A	0.335485	0.997479			331110	0.0660594	0.0163795	5.50715e-05
Noonan syndrome	HP0001518	Small for gestational age	rs2290162	RAF1	3	12647457	A	G	0.191195	1.00119			192869	0.0107111	0.00265584	5.50801e-05
Marfan syndrome	HP0003758	Reduced subcutaneous adipose tissue	rs2306352	FBN1	15	48805637	G	A	0.247274	0.996092			331110	-0.0723096	0.01794	5.56358e-05
Marfan syndrome	HP0003758	Reduced subcutaneous adipose tissue	rs9806163	FBN1	15	48803839	T	C	0.24753	0.995976			331110	-0.072286	0.0179348	5.56748e-05
Alagille syndrome, DIGEORGE syndrome, Noonan syndrome, Marfan syndrome	HP0001507	Growth abnormality	rs13078872	RASA2	3	141249961	C	G	0.321177	0.996484			328546	0.0232611	0.00577166	5.57362e-05
Noonan syndrome	HP0001518	Small for gestational age	rs59821954	RAF1	3	12687613	T	C	0.19116	1.00108			192869	0.0107033	0.00265618	5.58961e-05
Noonan syndrome	HP0001518	Small for gestational age	rs5746195	RAF1	3	12653800	A	G	0.19114	1.00114			192869	0.0107032	0.00265621	5.59134e-05
Alagille syndrome, DIGEORGE syndrome, Noonan syndrome, Marfan syndrome	HP0005117	Elevated diastolic blood pressure	rs76662479	PTPN11	12	112942867	C	T	0.039343	0.998622			334777	-0.250811	0.0622494	5.59944e-05
Alagille syndrome, DIGEORGE syndrome, Noonan syndrome, Marfan syndrome	HP0045081	Abnormality of body mass index	rs13062809	RASA2	3	141294871	G	A	0.395255	0.987575			333117	0.0458239	0.0113738	5.6048e-05
Alagille syndrome	HP0003124	Hypercholesterolemia	rs9862218	RAF1	3	12700711	G	A	0.327325	1.00271	27632.8	193114	337198	-0.0322692	0.00800956	5.60538e-05
Marfan syndrome	HP0003758	Reduced subcutaneous adipose tissue	rs7164277	FBN1	15	48799348	T	C	0.247641	0.995682			331110	-0.0722481	0.0179347	5.61734e-05
Marfan syndrome	HP0003758	Reduced subcutaneous adipose tissue	rs8041668	FBN1	15	48835355	T	C	0.748408	0.996889			331110	0.0718174	0.0178296	5.62687e-05
Marfan syndrome	HP0003758	Reduced subcutaneous adipose tissue	rs11634866	FBN1	15	48774288	A	G	0.247318	0.994876			331110	-0.0722865	0.0179498	5.64716e-05
Marfan syndrome	HP0003758	Reduced subcutaneous adipose tissue	rs2437946	FBN1	15	48926002	G	A	0.253341	0.993036			331110	-0.0717563	0.0178232	5.67471e-05
Marfan syndrome	HP0002647	Aortic dissection	rs1818275	FBN1	15	48883939	C	T	0.903946	0.998864	2086.04	607531	337198	-0.256067	0.063609	5.68205e-05
Alagille syndrome	HP0003124	Hypercholesterolemia	rs9861472	RAF1	3	12707776	A	T	0.327431	1.00301	27641	193177	337198	-0.0322298	0.00800771	5.70117e-05
Alagille syndrome, DIGEORGE syndrome, Noonan syndrome, Marfan syndrome	HP0004421	Elevated systolic blood pressure	rs62185095	JAG1	20	10643265	C	T	0.0558348	0.98162			334544	0.372272	0.0924994	5.70861e-05
Alagille syndrome, DIGEORGE syndrome, Noonan syndrome, Marfan syndrome	HP0005117	Elevated diastolic blood pressure	rs55694948	FBN1	15	48758132	A	C	0.144658	0.992413			334777	0.138906	0.0345152	5.71097e-05
Alagille syndrome, DIGEORGE syndrome, Noonan syndrome, Marfan syndrome	HP0000152	Abnormality of head or neck	2:39254443_T_A	SOS1	2	39254443	T	A	0.00798784	0.913871	15.8861	5371.08	337198	1.06113	0.263742	5.73682e-05
DIGEORGE syndrome	HP0000821	Hypothyroidism	12:112935344_C_T	PTPN11	12	112935344	C	T	0.0813572	1.00139	3028	51839	337198	-0.0792221	0.0196953	5.76118e-05
Marfan syndrome	HP0002647	Aortic dissection	rs2456475	FBN1	15	48885877	G	A	0.0960372	0.999223	285.949	64481.1	337198	0.255797	0.0635958	5.76481e-05
Marfan syndrome	HP0002647	Aortic dissection	rs636178	FBN1	15	48897282	C	T	0.0959873	0.998682	285.698	64447.7	337198	0.255976	0.0636414	5.76643e-05
Alagille syndrome, DIGEORGE syndrome, Noonan syndrome, Marfan syndrome	HP0005117	Elevated diastolic blood pressure	rs6133986	JAG1	20	10645773	G	A	0.116785	0.963238			334777	-0.154355	0.0383786	5.77414e-05
Alagille syndrome, DIGEORGE syndrome, Noonan syndrome, Marfan syndrome	HP0005117	Elevated diastolic blood pressure	20:10652959_G_A	JAG1	20	10652959	G	A	0.122507	1.00302			334777	0.148105	0.0368285	5.78447e-05
Noonan syndrome	HP0001518	Small for gestational age	rs5746214	RAF1	3	12644753	A	G	0.191167	1.00123			192869	0.0106797	0.00265594	5.79554e-05
Alagille syndrome, DIGEORGE syndrome, Noonan syndrome, Marfan syndrome	HP0004421	Elevated systolic blood pressure	rs4646317	COMT	22	19952168	G	A	0.422029	0.991711			334544	-0.172011	0.0427874	5.81784e-05
Noonan syndrome	HP0001518	Small for gestational age	rs6778959	RAF1	3	12690527	T	C	0.191287	1.00084			192869	0.0106748	0.00265582	5.83663e-05
Marfan syndrome	HP0003758	Reduced subcutaneous adipose tissue	rs12591400	FBN1	15	48901313	C	T	0.149812	1.00031			331110	-0.0869756	0.0216399	5.84034e-05
Alagille syndrome, DIGEORGE syndrome, Marfan syndrome	HP0025031	Abnormality of the digestive system	rs73604319	JAG1	20	10654923	C	G	0.0515675	0.99467	88.549	34688.4	337198	0.44658	0.111128	5.85437e-05
Marfan syndrome	HP0002647	Aortic dissection	rs595244	FBN1	15	48840835	C	T	0.0960287	0.995933	285.663	64475.7	337198	0.256032	0.0637149	5.85959e-05
Noonan syndrome	HP0001518	Small for gestational age	rs73812836	RAF1	3	12655149	T	G	0.191231	1.00115			192869	0.0106714	0.00265571	5.86477e-05
Alagille syndrome, DIGEORGE syndrome, Noonan syndrome, Marfan syndrome	HP0001507	Growth abnormality	rs9849180	RASA2	3	141254835	A	G	0.321395	0.996457			328546	0.0231862	0.00577071	5.87292e-05
Marfan syndrome	HP0003758	Reduced subcutaneous adipose tissue	rs41280422	KAT6B	10	76742568	G	A	0.0107533	0.87697			331110	-0.321149	0.0799672	5.92041e-05
Marfan syndrome	HP0002647	Aortic dissection	rs655015	FBN1	15	48891107	T	C	0.0960518	0.998929	285.839	64491.1	337198	0.25546	0.0636118	5.92136e-05
Alagille syndrome, DIGEORGE syndrome, Noonan syndrome, Marfan syndrome	HP0001507	Growth abnormality	rs11717842	RASA2	3	141208684	A	C	0.321155	0.996534			328546	0.023178	0.00577162	5.92421e-05
Noonan syndrome	HP0001518	Small for gestational age	rs6442319	RAF1	3	12647029	G	A	0.19117	1.00121			192869	0.010665	0.00265595	5.93359e-05
DIGEORGE syndrome, Noonan syndrome,Marfan syndrome	HP0000002	Abnormality of body height	rs12915677	FBN1	15	48864797	C	T	0.20113	0.994133			334227	0.000171126	4.26245e-05	5.95254e-05
DIGEORGE syndrome	HP0000821	Hypothyroidism	rs116999150	PTPN11	12	112917149	A	G	0.0408224	0.97699	1483.02	26047.4	337198	-0.111867	0.0278666	5.96021e-05
Alagille syndrome, DIGEORGE syndrome, Noonan syndrome, Marfan syndrome	HP0001507	Growth abnormality	rs11716776	RASA2	3	141203980	G	A	0.321506	0.996278			328546	0.0231628	0.0057707	5.97467e-05
Alagille syndrome	HP0003124	Hypercholesterolemia	rs117048886	DGCR2	22	19109990	G	T	0.0412865	0.995756	3767.95	24075.5	337198	0.0741177	0.018471	6.00419e-05
Marfan syndrome	HP0003758	Reduced subcutaneous adipose tissue	rs7164585	FBN1	15	48827144	T	C	0.247516	0.996961			331110	-0.0719295	0.0179262	6.00839e-05
Marfan syndrome	HP0003758	Reduced subcutaneous adipose tissue	rs626492	FBN1	15	48843598	C	T	0.251714	0.997155			331110	-0.0715068	0.0178244	6.02879e-05
Marfan syndrome	HP0002647	Aortic dissection	rs2455925	FBN1	15	48893649	T	C	0.0960708	0.998673	285.823	64504	337198	0.255177	0.0636207	6.04838e-05
Marfan syndrome	HP0003758	Reduced subcutaneous adipose tissue	rs140605	FBN1	15	48789634	T	C	0.247529	0.995301			331110	-0.0719549	0.0179409	6.05619e-05	NM_000138.4:c.2168-46A>G:intron variant	Benign	not specified;NOT SPECIFIED
Alagille syndrome, DIGEORGE syndrome, Noonan syndrome, Marfan syndrome	HP0045081	Abnormality of body mass index	rs77339262	MAP2K1	15	66675554	C	T	0.0100114	0.924914			333117	0.231468	0.0577161	6.06158e-05
Marfan syndrome	HP0002647	Aortic dissection	rs591519	FBN1	15	48894200	A	T	0.0960727	0.998692	285.816	64505.2	337198	0.255103	0.063621	6.07887e-05
Noonan syndrome	HP0001518	Small for gestational age	rs4883189	A2ML1	12	8994718	A	G	0.243169	0.917883			192869	0.0101971	0.00254318	6.08508e-05
Marfan syndrome	HP0002647	Aortic dissection	rs682737	FBN1	15	48891771	G	A	0.0960943	0.998184	285.823	64519.8	337198	0.255143	0.0636367	6.08824e-05
Noonan syndrome	HP0001518	Small for gestational age	20:10633237_G_A	JAG1	20	10633237	G	A	0.450832	0.99601			192869	-0.0084363	0.00210435	6.10042e-05	NM_000214.2:c.765C>T:synonymous variant	Benign/Likely benign	not provided;not specified;NOT SPECIFIED;Cardiovascular phenotype;cardiovascular phenotype;Isolated Nonsyndromic Congenital Heart Disease;Arteriohepatic dysplasia;Alagille Syndrome
DIGEORGE syndrome	HP0000821	Hypothyroidism	rs56768778	PTPN11	12	112922337	C	T	0.0812804	0.999257	3026.75	51788.4	337198	-0.0790375	0.0197192	6.11958e-05
Alagille syndrome, DIGEORGE syndrome, Noonan syndrome, Marfan syndrome	HP0045081	Abnormality of body mass index	rs16931904	KAT6B	10	76750756	C	T	0.035925	0.994647			333117	0.119345	0.0297765	6.124e-05
Marfan syndrome	HP0003758	Reduced subcutaneous adipose tissue	rs13084444	RASA2	3	141277651	T	G	0.321157	0.987211			331110	0.0667249	0.0166488	6.13047e-05
DIGEORGE syndrome	HP0000821	Hypothyroidism	12:112942856_G_A	PTPN11	12	112942856	G	A	0.0310989	0.999693	1378	19595	337198	0.115475	0.0288138	6.13348e-05
Alagille syndrome, DIGEORGE syndrome, Noonan syndrome, Marfan syndrome	HP0001507	Growth abnormality	rs11707656	RASA2	3	141287210	T	A	0.320991	0.987025			328546	0.0232423	0.00580014	6.14566e-05
Marfan syndrome	HP0002647	Aortic dissection	rs1678982	FBN1	15	48901420	C	G	0.0960853	0.9983	285.769	64513.8	337198	0.255025	0.0636435	6.14722e-05
Noonan syndrome	HP0001518	Small for gestational age	rs7637392	RAF1	3	12696433	A	G	0.191335	1.0007			192869	0.0106414	0.00265575	6.15336e-05
Alagille syndrome, DIGEORGE syndrome, Noonan syndrome, Marfan syndrome	HP0045081	Abnormality of body mass index	rs11813191	KAT6B	10	76750091	T	A	0.0358823	0.99413			333117	0.119396	0.0298014	6.16706e-05
Alagille syndrome, DIGEORGE syndrome, Noonan syndrome, Marfan syndrome	HP0001507	Growth abnormality	rs13084444	RASA2	3	141277651	T	G	0.321031	0.98728			328546	0.0232306	0.0057992	6.18139e-05
Marfan syndrome	HP0002647	Aortic dissection	rs2466790	FBN1	15	48899399	G	A	0.0960487	0.998795	285.686	64489.1	337198	0.254919	0.063639	6.18333e-05
Marfan syndrome	HP0003758	Reduced subcutaneous adipose tissue	rs4774520	FBN1	15	48878220	C	T	0.149673	0.999986			331110	-0.0867178	0.0216516	6.19946e-05
Marfan syndrome	HP0003758	Reduced subcutaneous adipose tissue	rs9823528	RASA2	3	141206990	C	T	0.33574	0.997745			331110	0.0655786	0.0163743	6.20386e-05
Marfan syndrome	HP0003758	Reduced subcutaneous adipose tissue	rs9850416	RASA2	3	141272216	G	A	0.335846	0.989277			331110	0.0658456	0.016443	6.21668e-05
Marfan syndrome	HP0003758	Reduced subcutaneous adipose tissue	rs8036173	FBN1	15	48820068	T	C	0.247739	0.996838			331110	-0.0717628	0.017922	6.22471e-05
Marfan syndrome	HP0003758	Reduced subcutaneous adipose tissue	rs16961062	FBN1	15	48803919	T	G	0.247414	0.996036			331110	-0.0717951	0.0179371	6.2665e-05
Noonan syndrome	HP0001518	Small for gestational age	rs3773352	RAF1	3	12651982	G	C	0.191198	1.00117			192869	0.0106278	0.00265585	6.29203e-05
Marfan syndrome	HP0003758	Reduced subcutaneous adipose tissue	rs34804898	FBN1	15	48890321	G	A	0.1494	1.00061			331110	-0.0866506	0.0216611	6.32772e-05
DIGEORGE syndrome, Noonan syndrome,Marfan syndrome	HP0000002	Abnormality of body height	rs71334902	JAG1	20	10615319	G	T	0.026695	0.979734			334227	0.000427109	0.000106776	6.33462e-05
Alagille syndrome	HP0002155	Hypertriglyceridemia	12:25397593_A_C	KRAS	12	25397593	A	C	0.0357876	0.973627	2252	21883	337198	0.0937971	0.0234501	6.33802e-05
Marfan syndrome	HP0002647	Aortic dissection	rs1678981	FBN1	15	48900097	C	T	0.0960366	0.998652	285.565	64481.2	337198	0.254609	0.0636545	6.33816e-05
Marfan syndrome	HP0002647	Aortic dissection	rs10744953	FBN1	15	48859966	T	C	0.903907	0.995971	2086.39	607505	337198	-0.254843	0.0637167	6.34431e-05
Alagille syndrome, DIGEORGE syndrome, Noonan syndrome, Marfan syndrome	HP0045081	Abnormality of body mass index	rs6776003	RASA2	3	141266493	G	A	0.430638	0.98677			333117	0.0449286	0.0112344	6.3568e-05
Noonan syndrome	HP0001518	Small for gestational age	rs7538214	RIT1	1	155866159	C	G	0.670813	0.997251			192869	0.00890373	0.00222671	6.37407e-05
Noonan syndrome	HP0001518	Small for gestational age	rs5746206	RAF1	3	12648255	C	A	0.19118	1.00126			192869	0.0106124	0.00265583	6.44801e-05
Alagille syndrome, DIGEORGE syndrome, Noonan syndrome, Marfan syndrome	HP0012603	Abnormal urine sodium concentration	1:115257521_C_T	NRAS	1	115257521	C	T	0.643142	1.00039			324723	-0.428378	0.107236	6.4781e-05
Noonan syndrome	HP0001518	Small for gestational age	rs3773349	RAF1	3	12649732	T	C	0.191214	1.00107			192869	0.0106094	0.0026559	6.48176e-05
Marfan syndrome	HP0002647	Aortic dissection	15:48914775_T_C	FBN1	15	48914775	T	C	0.0962313	0.999093	286	64612	337198	0.253978	0.0635966	6.50822e-05
Marfan syndrome	HP0002647	Aortic dissection	rs685091	FBN1	15	48848130	T	C	0.0962444	0.996222	285.902	64620.9	337198	0.25418	0.0636769	6.55956e-05
Marfan syndrome	HP0003758	Reduced subcutaneous adipose tissue	rs12695741	RASA2	3	141285783	G	A	0.335161	0.988796			331110	0.0656802	0.0164553	6.56872e-05
Alagille syndrome, DIGEORGE syndrome, Noonan syndrome, Marfan syndrome	HP0045081	Abnormality of body mass index	10:76594706_C_T	KAT6B	10	76594706	C	T	0.0292645	1.00251			333117	0.130711	0.0327478	6.56889e-05
Marfan syndrome	HP0003758	Reduced subcutaneous adipose tissue	rs2312194	RASA2	3	141210420	T	G	0.335702	0.99787			331110	0.06534	0.0163737	6.5936e-05
Marfan syndrome	HP0002647	Aortic dissection	rs1018148	FBN1	15	48903126	A	G	0.903908	0.998557	2086.43	607506	337198	-0.253961	0.063659	6.62435e-05
Marfan syndrome	HP0003758	Reduced subcutaneous adipose tissue	rs11707656	RASA2	3	141287210	T	A	0.321119	0.986961			331110	0.0664293	0.0166515	6.6256e-05
Marfan syndrome	HP0003758	Reduced subcutaneous adipose tissue	rs9840697	RASA2	3	141210749	C	G	0.335689	0.997908			331110	0.0652841	0.0163736	6.68813e-05
Marfan syndrome	HP0003758	Reduced subcutaneous adipose tissue	rs34342794	RASA2	3	141209101	C	T	0.335519	0.997742			331110	0.0652921	0.016377	6.69781e-05
Marfan syndrome	HP0003758	Reduced subcutaneous adipose tissue	rs7651511	RASA2	3	141231932	G	A	0.336399	0.997655			331110	0.0652447	0.0163671	6.71178e-05
Alagille syndrome, DIGEORGE syndrome, Noonan syndrome, Marfan syndrome	HP0001507	Growth abnormality	rs12695736	RASA2	3	141205465	T	C	0.321404	0.996606			328546	0.0229913	0.00577024	6.76478e-05
Marfan syndrome	HP0003758	Reduced subcutaneous adipose tissue	rs1876205	FBN1	15	48897323	C	G	0.149713	1.00153			331110	-0.0861713	0.0216326	6.79522e-05
Marfan syndrome	HP0003758	Reduced subcutaneous adipose tissue	rs12910434	FBN1	15	48863743	G	A	0.150216	0.999349			331110	-0.0861359	0.0216263	6.80889e-05
Marfan syndrome	HP0003758	Reduced subcutaneous adipose tissue	rs9868956	RASA2	3	141233836	A	T	0.335334	0.998042			331110	0.0652249	0.0163767	6.81294e-05
Marfan syndrome	HP0003758	Reduced subcutaneous adipose tissue	rs11717842	RASA2	3	141208684	A	C	0.32129	0.996469			331110	0.0659777	0.0165695	6.83859e-05
Marfan syndrome	HP0003758	Reduced subcutaneous adipose tissue	rs2247876	FBN1	15	48931451	T	C	0.253709	0.992188			331110	-0.0709414	0.0178226	6.88109e-05
Alagille syndrome, DIGEORGE syndrome, Noonan syndrome, Marfan syndrome	HP0045081	Abnormality of body mass index	rs165656	COMT	22	19948863	G	C	0.518868	0.987194			333117	0.0443096	0.0111327	6.88961e-05
Alagille syndrome, DIGEORGE syndrome, Noonan syndrome, Marfan syndrome	HP0000152	Abnormality of head or neck	rs79403634	KAT6B	10	76774754	C	T	0.00614999	0.874765	13.0234	4134.51	337198	1.17093	0.294236	6.9047e-05
DIGEORGE syndrome, Noonan syndrome,Marfan syndrome	HP0000002	Abnormality of body height	rs112407300	PTPN11	12	112916683	C	T	0.0810412	0.996232			334227	-0.000248857	6.25421e-05	6.92112e-05
Marfan syndrome	HP0003758	Reduced subcutaneous adipose tissue	rs9289634	RASA2	3	141251655	A	G	0.335725	0.997833			331110	0.0651213	0.0163738	6.9754e-05
Alagille syndrome, DIGEORGE syndrome, Noonan syndrome, Marfan syndrome	HP0045081	Abnormality of body mass index	rs2001245	KAT6B	10	76664836	C	T	0.576627	0.996408			333117	-0.0445432	0.0112045	7.02577e-05
Marfan syndrome	HP0003758	Reduced subcutaneous adipose tissue	rs9836050	RASA2	3	141257285	A	G	0.335543	0.997337			331110	0.0651116	0.01638	7.03747e-05
Marfan syndrome	HP0003758	Reduced subcutaneous adipose tissue	rs11716776	RASA2	3	141203980	G	A	0.321645	0.996241			331110	0.0658497	0.0165666	7.04362e-05
DIGEORGE syndrome, Noonan syndrome,Marfan syndrome	HP0000002	Abnormality of body height	rs41279090	PTPN11	12	112915434	C	T	0.0810475	0.996238			334227	-0.000248498	6.25397e-05	7.08575e-05	NM_002834.4:c.854-21C>T:intron variant	Benign	not specified;NOT SPECIFIED;Noonan syndrome
Alagille syndrome, DIGEORGE syndrome, Noonan syndrome, Marfan syndrome	HP0004421	Elevated systolic blood pressure	rs165737	COMT	22	19952501	C	T	0.314188	0.976513			334544	0.182307	0.0458849	7.09472e-05
Marfan syndrome	HP0003758	Reduced subcutaneous adipose tissue	rs12695736	RASA2	3	141205465	T	C	0.321539	0.996566			331110	0.0658058	0.0165653	7.11345e-05
DIGEORGE syndrome, Noonan syndrome,Marfan syndrome	HP0000002	Abnormality of body height	rs139305901	FBN1	15	48716449	G	C	0.00902387	0.809675			334227	-0.000795366	0.000200237	7.12521e-05
Marfan syndrome	HP0003758	Reduced subcutaneous adipose tissue	rs9836818	RASA2	3	141234717	G	A	0.335564	0.998123			331110	0.0650282	0.0163733	7.14071e-05
Marfan syndrome	HP0003758	Reduced subcutaneous adipose tissue	rs755251	FBN1	15	48812020	A	G	0.247496	0.996447			331110	-0.0712088	0.0179314	7.15316e-05
DIGEORGE syndrome, Noonan syndrome,Marfan syndrome	HP0000002	Abnormality of body height	rs9849171	RAF1	3	12622623	G	C	0.359431	0.998872			334227	0.000141063	3.55232e-05	7.1582e-05
DIGEORGE syndrome, Noonan syndrome,Marfan syndrome	HP0000002	Abnormality of body height	rs117399332	PTPN11	12	112870670	T	C	0.078786	0.993476			334227	-0.000251903	6.34397e-05	7.1664e-05
Marfan syndrome	HP0003758	Reduced subcutaneous adipose tissue	rs11713714	RASA2	3	141283891	A	G	0.336151	0.988563			331110	0.0652785	0.0164453	7.20565e-05
Marfan syndrome	HP0003758	Reduced subcutaneous adipose tissue	rs720663	RASA2	3	141233105	T	C	0.33557	0.998106			331110	0.0649872	0.0163734	7.21672e-05
Marfan syndrome	HP0003758	Reduced subcutaneous adipose tissue	rs13099945	RASA2	3	141232186	T	G	0.335573	0.99808			331110	0.0649726	0.0163736	7.24501e-05
Marfan syndrome	HP0003758	Reduced subcutaneous adipose tissue	rs9843866	RASA2	3	141246337	G	A	0.335596	0.997994			331110	0.064958	0.016374	7.27526e-05
Marfan syndrome	HP0003758	Reduced subcutaneous adipose tissue	rs11858610	FBN1	15	48894610	G	C	0.149451	1.00126			331110	-0.0858865	0.0216511	7.28457e-05
Marfan syndrome	HP0003758	Reduced subcutaneous adipose tissue	rs12695740	RASA2	3	141284383	T	G	0.335229	0.988785			331110	0.0652325	0.0164545	7.35952e-05
Marfan syndrome	HP0003758	Reduced subcutaneous adipose tissue	rs13095168	RASA2	3	141257904	C	G	0.335696	0.997569			331110	0.0649164	0.0163763	7.37033e-05
Marfan syndrome	HP0003758	Reduced subcutaneous adipose tissue	rs1808024	FBN1	15	48905710	C	T	0.149373	0.999836			331110	-0.0858856	0.0216712	7.39914e-05
Marfan syndrome	HP0002647	Aortic dissection	rs8026752	FBN1	15	48823770	A	G	0.095804	0.99488	284.345	64325.5	337198	0.253108	0.0638672	7.40003e-05
DIGEORGE syndrome, Noonan syndrome,Marfan syndrome	HP0000002	Abnormality of body height	12:112874179_A_G	PTPN11	12	112874179	A	G	0.0804169	0.995857			334227	-0.000248725	6.27737e-05	7.42611e-05
Marfan syndrome	HP0003758	Reduced subcutaneous adipose tissue	rs13078872	RASA2	3	141249961	C	G	0.321317	0.996472			331110	0.0656168	0.0165691	7.49042e-05
Marfan syndrome	HP0003758	Reduced subcutaneous adipose tissue	rs34317570	RASA2	3	141227451	T	G	0.336215	0.998169			331110	0.0648039	0.0163651	7.50026e-05
Marfan syndrome	HP0003758	Reduced subcutaneous adipose tissue	rs9808953	RASA2	3	141249864	T	A	0.335556	0.99793			331110	0.0647818	0.016375	7.61851e-05
Marfan syndrome	HP0003758	Reduced subcutaneous adipose tissue	rs11858693	FBN1	15	48894908	G	A	0.14967	1.00117			331110	-0.0856049	0.0216391	7.62196e-05
DIGEORGE syndrome	HP0000821	Hypothyroidism	rs138246203	PTPN11	12	112944397	C	T	0.0132124	0.978931	441.797	8468.58	337198	-0.198749	0.050243	7.62939e-05
Marfan syndrome	HP0001635	Congestive heart failure	rs139816890	RIT1	1	155876804	C	T	0.00645552	0.96494	89.933	4263.64	337198	0.433327	0.109555	7.64306e-05
Marfan syndrome	HP0003758	Reduced subcutaneous adipose tissue	rs17462641	FBN1	15	48907181	C	T	0.149453	0.999529			331110	-0.0856882	0.0216698	7.67844e-05
Alagille syndrome, DIGEORGE syndrome, Noonan syndrome, Marfan syndrome	HP0045081	Abnormality of body mass index	rs57982505	KAT6B	10	76766960	C	G	0.0360016	0.996973			333117	0.117452	0.0297111	7.71496e-05
Marfan syndrome	HP0003758	Reduced subcutaneous adipose tissue	rs9870749	RASA2	3	141309510	A	G	0.335304	0.987634			331110	0.0650719	0.0164632	7.73339e-05
Alagille syndrome, DIGEORGE syndrome, Noonan syndrome, Marfan syndrome	HP0004421	Elevated systolic blood pressure	rs4818	COMT	22	19951207	C	G	0.403271	0.994126			334544	-0.170006	0.0430211	7.76176e-05	NM_000754.3:c.408C>G:synonymous variant	Benign	not specified;NOT SPECIFIED
Alagille syndrome, DIGEORGE syndrome, Noonan syndrome, Marfan syndrome	HP0045081	Abnormality of body mass index	rs9606233	DGCR8	22	20066611	G	C	0.403451	0.995927			333117	-0.0446175	0.0112915	7.77045e-05
Marfan syndrome	HP0003758	Reduced subcutaneous adipose tissue	rs767441	FBN1	15	48905816	T	C	0.149481	1.00025			331110	-0.0855644	0.0216603	7.80711e-05
Alagille syndrome, DIGEORGE syndrome, Marfan syndrome	HP0025031	Abnormality of the digestive system	20:10658046_G_A	JAG1	20	10658046	G	A	0.0514623	1.00279	88	34618	337198	0.43874	0.111072	7.81283e-05
Marfan syndrome	HP0003758	Reduced subcutaneous adipose tissue	rs71619392	RASA2	3	141216134	G	A	0.336228	0.998189			331110	0.0646303	0.0163648	7.83804e-05
Alagille syndrome, DIGEORGE syndrome, Noonan syndrome, Marfan syndrome	HP0045081	Abnormality of body mass index	rs1493209	RASA2	3	141292618	G	A	0.40137	0.98959			333117	0.0447538	0.0113327	7.84621e-05
Marfan syndrome	HP0003758	Reduced subcutaneous adipose tissue	rs9838419	RASA2	3	141215409	C	G	0.329393	0.981339			331110	0.0655006	0.0165899	7.87508e-05
DIGEORGE syndrome	HP0007018	Attention deficit hyperactivity disorder	3:12707620_A_C	RAF1	3	12707620	A	C	0.327624	1.00318			334069	0.0199597	0.00505571	7.88365e-05
Alagille syndrome	HP0001256	Intellectual disability, mild	rs13083303	RAF1	3	12638696	C	T	0.137293	1.00464			108818	0.0511889	0.0129754	7.98242e-05
Marfan syndrome	HP0003758	Reduced subcutaneous adipose tissue	rs12595012	FBN1	15	48864256	A	G	0.149966	0.999963			331110	-0.0853338	0.0216345	8.00361e-05
Marfan syndrome	HP0003758	Reduced subcutaneous adipose tissue	rs9833121	RASA2	3	141309304	G	A	0.335177	0.987938			331110	0.0649325	0.0164622	8.00386e-05
Marfan syndrome	HP0003758	Reduced subcutaneous adipose tissue	rs4334619	RASA2	3	141308454	G	T	0.335085	0.987754			331110	0.0649329	0.0164649	8.02434e-05
Marfan syndrome	HP0003758	Reduced subcutaneous adipose tissue	rs71394949	FBN1	15	48908494	T	C	0.149687	0.998671			331110	-0.0854259	0.0216651	8.04761e-05
Marfan syndrome	HP0003758	Reduced subcutaneous adipose tissue	3:141218057_T_C	RASA2	3	141218057	T	C	0.296293	1.00041			331110	-0.0666697	0.0169118	8.07531e-05
Marfan syndrome	HP0003758	Reduced subcutaneous adipose tissue	3:141237859_A_G	RASA2	3	141237859	A	G	0.33578	0.997238			331110	0.0645442	0.016378	8.11895e-05
DIGEORGE syndrome	HP0007018	Attention deficit hyperactivity disorder	rs9861472	RAF1	3	12707776	A	T	0.327551	1.00307			334069	0.0199231	0.00505629	8.14114e-05
DIGEORGE syndrome, Noonan syndrome,Marfan syndrome	HP0000002	Abnormality of body height	rs11066323	PTPN11	12	112923361	G	A	0.0814683	0.996497			334227	-0.000245798	6.23845e-05	8.14802e-05
Alagille syndrome, DIGEORGE syndrome, Noonan syndrome, Marfan syndrome	HP0045081	Abnormality of body mass index	rs4819865	DGCR8	22	20069844	G	A	0.403359	0.996246			333117	-0.0444798	0.0112902	8.16028e-05
Marfan syndrome	HP0003758	Reduced subcutaneous adipose tissue	rs35034566	FBN1	15	48892932	T	C	0.149831	1.0009			331110	-0.085224	0.0216325	8.16213e-05
DIGEORGE syndrome	HP0007018	Attention deficit hyperactivity disorder	rs9862218	RAF1	3	12700711	G	A	0.327444	1.00277			334069	0.0199215	0.00505746	8.18301e-05
DIGEORGE syndrome	HP0007018	Attention deficit hyperactivity disorder	rs6784168	RAF1	3	12702847	T	G	0.327537	1.00278			334069	0.0199185	0.00505706	8.19233e-05
Marfan syndrome	HP0003758	Reduced subcutaneous adipose tissue	11:119080037_A_G	CBL	11	119080037	A	G	0.271359	0.995543			331110	-0.0685563	0.0174092	8.22056e-05
Marfan syndrome	HP0003758	Reduced subcutaneous adipose tissue	rs11853778	FBN1	15	48887603	T	C	0.150021	1.00041			331110	-0.0851396	0.0216265	8.25849e-05
DIGEORGE syndrome	HP0007018	Attention deficit hyperactivity disorder	rs13070228	RAF1	3	12706914	G	A	0.327576	1.00296			334069	0.0199026	0.00505647	8.28467e-05
Alagille syndrome, DIGEORGE syndrome, Noonan syndrome, Marfan syndrome	HP0004421	Elevated systolic blood pressure	rs165774	COMT	22	19952561	G	A	0.313979	0.976283			334544	0.180628	0.0458986	8.30887e-05
Alagille syndrome, DIGEORGE syndrome, Noonan syndrome, Marfan syndrome	HP0045081	Abnormality of body mass index	rs3821710	RASA2	3	141301451	G	A	0.402106	0.989851			333117	0.0445715	0.0113278	8.33165e-05
Alagille syndrome, DIGEORGE syndrome, Noonan syndrome, Marfan syndrome	HP0004421	Elevated systolic blood pressure	15:48834747_T_C	FBN1	15	48834747	T	C	0.0353018	1.00053			334544	-0.448394	0.113991	8.3698e-05
Marfan syndrome	HP0002647	Aortic dissection	rs2028109	FBN1	15	48919103	A	C	0.0961226	0.998107	284.867	64539.8	337198	0.250668	0.0637342	8.38856e-05
Alagille syndrome, DIGEORGE syndrome, Noonan syndrome, Marfan syndrome	HP0004421	Elevated systolic blood pressure	rs2107205	PTPN11	12	112918252	G	T	0.0947924	0.999094			334544	-0.282668	0.0718762	8.40109e-05
DIGEORGE syndrome	HP0007018	Attention deficit hyperactivity disorder	rs3806661	RAF1	3	12705855	A	G	0.327595	1.00291			334069	0.0198816	0.00505651	8.43013e-05
Marfan syndrome	HP0003758	Reduced subcutaneous adipose tissue	rs12911732	FBN1	15	48864001	T	C	0.149852	1.00005			331110	-0.0850449	0.0216405	8.4998e-05
Marfan syndrome	HP0003758	Reduced subcutaneous adipose tissue	rs9822575	RASA2	3	141314819	A	G	0.335964	0.987656			331110	0.0646644	0.0164551	8.5047e-05
Alagille syndrome, DIGEORGE syndrome, Noonan syndrome, Marfan syndrome	HP0045081	Abnormality of body mass index	rs2639998	RASA2	3	141336708	A	T	0.397128	0.983998			333117	0.0447127	0.0113853	8.59402e-05
Marfan syndrome	HP0003758	Reduced subcutaneous adipose tissue	rs11717144	RASA2	3	141300901	T	A	0.335205	0.988188			331110	0.0646304	0.0164598	8.61878e-05
Alagille syndrome, DIGEORGE syndrome, Noonan syndrome, Marfan syndrome	HP0045081	Abnormality of body mass index	rs11711375	RASA2	3	141287539	A	G	0.402333	0.990106			333117	0.0444669	0.0113253	8.62706e-05
Alagille syndrome, DIGEORGE syndrome, Noonan syndrome, Marfan syndrome	HP0005117	Elevated diastolic blood pressure	rs6104634	JAG1	20	10658917	C	T	0.289501	0.983177			334777	0.105583	0.0268926	8.63563e-05
Alagille syndrome, DIGEORGE syndrome, Noonan syndrome, Marfan syndrome	HP0045081	Abnormality of body mass index	rs72803464	KAT6B	10	76795131	C	G	0.0361778	0.999212			333117	0.116228	0.0296083	8.65592e-05
Alagille syndrome, DIGEORGE syndrome, Noonan syndrome, Marfan syndrome	HP0045081	Abnormality of body mass index	10:76795410_C_T	KAT6B	10	76795410	C	T	0.036166	1.00071			333117	0.116113	0.0295909	8.71246e-05
Marfan syndrome	HP0002647	Aortic dissection	rs625034	FBN1	15	48926202	T	C	0.0961109	0.996868	284.682	64532.1	337198	0.250293	0.0637888	8.71715e-05
Marfan syndrome	HP0003758	Reduced subcutaneous adipose tissue	rs16960982	FBN1	15	48769618	A	T	0.140235	0.998229			331110	-0.0873526	0.0222639	8.72899e-05
DIGEORGE syndrome	HP0007018	Attention deficit hyperactivity disorder	rs6767174	RAF1	3	12708514	A	G	0.327569	1.00256			334069	0.0198398	0.00505748	8.75236e-05
DIGEORGE syndrome	HP0007018	Attention deficit hyperactivity disorder	rs7648488	RAF1	3	12708946	T	C	0.32753	1.00278			334069	0.0198274	0.0050571	8.8307e-05
DIGEORGE syndrome	HP0007018	Attention deficit hyperactivity disorder	rs9878151	RAF1	3	12703714	G	C	0.327565	1.00281			334069	0.0198254	0.00505686	8.83819e-05
DIGEORGE syndrome	HP0007018	Attention deficit hyperactivity disorder	rs7617041	RAF1	3	12709167	A	G	0.32753	1.00273			334069	0.0198265	0.00505722	8.84067e-05
Marfan syndrome	HP0003758	Reduced subcutaneous adipose tissue	rs11711318	RASA2	3	141264369	C	T	0.335181	0.997399			331110	0.0642182	0.0163839	8.87157e-05
DIGEORGE syndrome	HP0007018	Attention deficit hyperactivity disorder	rs13060705	RAF1	3	12710016	C	A	0.327536	1.00257			334069	0.0198237	0.0050576	8.87215e-05
DIGEORGE syndrome	HP0001081	Cholelithiasis	rs1709	RASA2	3	141331565	T	C	0.294913	0.968229	8508.08	190380	337198	-0.0524838	0.0133936	8.90776e-05
Alagille syndrome, DIGEORGE syndrome, Noonan syndrome, Marfan syndrome	HP0005117	Elevated diastolic blood pressure	rs114670618	RASA2	3	141261220	G	A	0.0336522	0.978119			334777	0.265695	0.067807	8.91553e-05
Marfan syndrome	HP0002647	Aortic dissection	rs56286136	FBN1	15	48755814	T	C	0.0945574	0.996332	280.773	63488.3	337198	0.251205	0.0641578	9.02428e-05
Marfan syndrome	HP0002647	Aortic dissection	rs55999498	FBN1	15	48758527	T	C	0.0945682	0.995801	280.784	63495.6	337198	0.251241	0.0641725	9.03732e-05
Marfan syndrome	HP0003758	Reduced subcutaneous adipose tissue	rs11856012	FBN1	15	48907684	T	C	0.149663	0.999189			331110	-0.0848008	0.0216609	9.04541e-05
Marfan syndrome	HP0002647	Aortic dissection	rs77360718	FBN1	15	48793615	C	T	0.0951965	0.992958	282.028	63918.1	337198	0.25099	0.0641253	9.07583e-05
Alagille syndrome, DIGEORGE syndrome, Noonan syndrome, Marfan syndrome	HP0001507	Growth abnormality	rs13068454	RASA2	3	141336557	G	C	0.32025	0.981294			328546	0.0227817	0.00582062	9.0813e-05
Alagille syndrome, DIGEORGE syndrome, Noonan syndrome, Marfan syndrome	HP0004421	Elevated systolic blood pressure	rs2158292	PTPN11	12	112918290	T	C	0.0947222	0.99954			334544	-0.281263	0.0718842	9.12772e-05
Marfan syndrome	HP0003758	Reduced subcutaneous adipose tissue	rs9849180	RASA2	3	141254835	A	G	0.321538	0.996444			331110	0.064812	0.0165663	9.14503e-05
Marfan syndrome	HP0002647	Aortic dissection	rs111297611	FBN1	15	48810941	T	A	0.0952261	0.994166	282.039	63938.1	337198	0.25064	0.0640907	9.2028e-05
Alagille syndrome, DIGEORGE syndrome, Noonan syndrome, Marfan syndrome	HP0003081	Increased urinary potassium	rs76662479	PTPN11	12	112942867	C	T	0.0393896	0.998417			324845	-0.831914	0.212738	9.21187e-05
DIGEORGE syndrome	HP0007018	Attention deficit hyperactivity disorder	rs9849171	RAF1	3	12622623	G	C	0.359546	0.998821			334069	0.0193742	0.00495579	9.25408e-05
Marfan syndrome	HP0003758	Reduced subcutaneous adipose tissue	rs9829588	RASA2	3	141298640	G	C	0.335178	0.988317			331110	0.0643372	0.0164591	9.27291e-05
Marfan syndrome	HP0002647	Aortic dissection	rs113741266	FBN1	15	48795436	G	C	0.0952276	0.993042	282.047	63939.1	337198	0.250638	0.0641218	9.2761e-05
Marfan syndrome	HP0003758	Reduced subcutaneous adipose tissue	11:119087651_C_T	CBL	11	119087651	C	T	0.271039	0.996126			331110	-0.0680399	0.0174106	9.30997e-05
Marfan syndrome	HP0003758	Reduced subcutaneous adipose tissue	11:119090951_T_G	CBL	11	119090951	T	G	0.27068	0.995375			331110	-0.0680876	0.0174244	9.32374e-05
Marfan syndrome	HP0003758	Reduced subcutaneous adipose tissue	11:119090953_C_T	CBL	11	119090953	C	T	0.270685	0.995397			331110	-0.0680864	0.0174241	9.32394e-05
Alagille syndrome, DIGEORGE syndrome, Noonan syndrome, Marfan syndrome	HP0004421	Elevated systolic blood pressure	rs7958372	PTPN11	12	112935553	C	T	0.0946809	1.0005			334544	-0.280776	0.0718638	9.3443e-05
Marfan syndrome	HP0002647	Aortic dissection	rs75225368	FBN1	15	48785206	C	T	0.0952158	0.992805	281.965	63931.2	337198	0.25039	0.0641334	9.45336e-05
Marfan syndrome	HP0002647	Aortic dissection	rs11636344	FBN1	15	48715237	C	G	0.0954846	0.997694	282.949	64111.5	337198	0.249402	0.0638887	9.47357e-05
Marfan syndrome	HP0002647	Aortic dissection	rs7170686	FBN1	15	48821350	G	A	0.0953102	0.992566	282.161	63994.7	337198	0.25037	0.0641383	9.47748e-05
Marfan syndrome	HP0003758	Reduced subcutaneous adipose tissue	11:119088883_G_A	CBL	11	119088883	G	A	0.270994	0.99628			331110	-0.0679506	0.0174102	9.50552e-05
Noonan syndrome	HP0001518	Small for gestational age	rs7958372	PTPN11	12	112935553	C	T	0.0946341	1.00246			192869	0.0139177	0.00356603	9.50972e-05
Marfan syndrome	HP0002647	Aortic dissection	rs6493327	FBN1	15	48809428	G	A	0.0952946	0.994135	282.051	63984.2	337198	0.25009	0.0640873	9.52734e-05
Marfan syndrome	HP0003758	Reduced subcutaneous adipose tissue	11:119089390_C_G	CBL	11	119089390	C	G	0.270996	0.996289			331110	-0.0679338	0.0174101	9.54264e-05
Marfan syndrome	HP0002647	Aortic dissection	rs11634611	FBN1	15	48814297	G	A	0.0952805	0.994319	282.031	63974.8	337198	0.250018	0.0640834	9.56171e-05
Marfan syndrome	HP0003758	Reduced subcutaneous adipose tissue	rs34502911	FBN1	15	48920598	C	T	0.14936	0.993923			331110	-0.0848022	0.0217363	9.56547e-05
Marfan syndrome	HP0002647	Aortic dissection	rs11635605	FBN1	15	48786917	C	T	0.0952384	0.992764	281.981	63946.4	337198	0.250182	0.0641338	9.582e-05
Alagille syndrome, DIGEORGE syndrome, Noonan syndrome, Marfan syndrome	HP0045081	Abnormality of body mass index	rs3806646	RASA2	3	141204844	G	C	0.401831	0.998202			333117	0.0440051	0.0112816	9.59652e-05
Noonan syndrome	HP0001518	Small for gestational age	rs7313360	PTPN11	12	112933535	G	A	0.0946006	1.00237			192869	0.0139092	0.00356675	9.63566e-05
Marfan syndrome	HP0003758	Reduced subcutaneous adipose tissue	15:48900586_T_C	FBN1	15	48900586	T	C	0.150317	1.00195			331110	-0.0841952	0.0215924	9.64903e-05
Marfan syndrome	HP0002647	Aortic dissection	rs16961065	FBN1	15	48806539	C	T	0.0953034	0.993756	282.043	63990.2	337198	0.249885	0.0640983	9.68006e-05
Marfan syndrome	HP0002647	Aortic dissection	rs8034829	FBN1	15	48806027	T	C	0.0953061	0.993789	282.051	63992	337198	0.249837	0.0640962	9.7052e-05
Marfan syndrome	HP0002647	Aortic dissection	rs73394203	FBN1	15	48804722	G	C	0.095311	0.993725	282.059	63995.3	337198	0.249828	0.0640977	9.71453e-05
Alagille syndrome, DIGEORGE syndrome, Noonan syndrome, Marfan syndrome	HP0004421	Elevated systolic blood pressure	rs7313360	PTPN11	12	112933535	G	A	0.0946442	1.00045			334544	-0.280135	0.0718781	9.72627e-05
Alagille syndrome, DIGEORGE syndrome, Noonan syndrome, Marfan syndrome	HP0005117	Elevated diastolic blood pressure	rs34325313	JAG1	20	10629129	A	C	0.119005	0.982549			334777	0.146853	0.0376806	9.72916e-05
Marfan syndrome	HP0003758	Reduced subcutaneous adipose tissue	11:119083318_A_C	CBL	11	119083318	A	C	0.271211	0.99566			331110	-0.0678526	0.0174112	9.73848e-05
Alagille syndrome, DIGEORGE syndrome, Noonan syndrome, Marfan syndrome	HP0045081	Abnormality of body mass index	rs6440013	RASA2	3	141304571	A	G	0.402548	0.989231			333117	0.0441493	0.0113293	9.74449e-05
Marfan syndrome	HP0003758	Reduced subcutaneous adipose tissue	rs11854943	FBN1	15	48861287	A	C	0.150047	0.999909			331110	-0.0842774	0.0216304	9.77139e-05
Alagille syndrome	HP0001256	Intellectual disability, mild	rs13095437	RAF1	3	12654330	T	C	0.137439	1.00459			108818	0.0504727	0.0129699	9.96742e-05
Marfan syndrome	HP0003758	Reduced subcutaneous adipose tissue	rs62282006	RASA2	3	141204391	C	T	0.284821	0.991403			331110	-0.0668424	0.0171877	0.000100691
Alagille syndrome	HP0001256	Intellectual disability, mild	rs4684865	RAF1	3	12656590	G	C	0.137442	1.00458			108818	0.0504288	0.0129698	0.000101067
Noonan syndrome	HP0001518	Small for gestational age	rs2158292	PTPN11	12	112918290	T	C	0.0946614	1.00137			192869	0.0138689	0.00356751	0.000101293
Alagille syndrome	HP0001256	Intellectual disability, mild	rs62240813	RAF1	3	12655658	G	C	0.137437	1.0046			108818	0.0504214	0.0129699	0.000101317
Marfan syndrome	HP0002647	Aortic dissection	rs59343375	FBN1	15	48819125	C	T	0.0953913	0.994712	282.086	64049.5	337198	0.248955	0.0640694	0.000102031
Marfan syndrome	HP0003758	Reduced subcutaneous adipose tissue	rs12907671	FBN1	15	48779138	G	A	0.139965	0.998344			331110	-0.0865674	0.0222806	0.000102211
Marfan syndrome	HP0003758	Reduced subcutaneous adipose tissue	rs12898572	FBN1	15	48861517	A	C	0.150049	0.999896			331110	-0.0840078	0.0216304	0.000102866
Alagille syndrome, DIGEORGE syndrome, Noonan syndrome, Marfan syndrome	HP0045081	Abnormality of body mass index	rs11916906	RASA2	3	141314133	A	T	0.402693	0.988835			333117	0.0440028	0.0113309	0.000103009
Marfan syndrome	HP0003758	Reduced subcutaneous adipose tissue	rs12898555	FBN1	15	48861476	A	G	0.150029	0.999885			331110	-0.0840024	0.0216317	0.000103068
Alagille syndrome	HP0001256	Intellectual disability, mild	rs1963609	RAF1	3	12648238	T	C	0.13746	1.00454			108818	0.050364	0.0129694	0.000103107
Marfan syndrome	HP0002647	Aortic dissection	rs6493325	FBN1	15	48787245	T	C	0.0954051	0.992193	282.141	64058.7	337198	0.249029	0.0641383	0.000103308
Marfan syndrome	HP0002647	Aortic dissection	rs57829342	FBN1	15	48808830	T	C	0.095371	0.993871	282.039	64035.8	337198	0.248786	0.0640986	0.0001039
Marfan syndrome	HP0003758	Reduced subcutaneous adipose tissue	rs11854914	FBN1	15	48803214	G	A	0.140157	0.999272			331110	-0.0863727	0.0222575	0.000104216
Alagille syndrome	HP0001256	Intellectual disability, mild	rs4684864	RAF1	3	12651523	G	C	0.137463	1.00451			108818	0.050328	0.0129695	0.000104303
Noonan syndrome	HP0001518	Small for gestational age	rs2107205	PTPN11	12	112918252	G	T	0.0947325	1.00099			192869	0.0138315	0.00356698	0.000105503
Marfan syndrome	HP0003758	Reduced subcutaneous adipose tissue	rs10519187	FBN1	15	48896086	T	A	0.149957	1.00139			331110	-0.0838273	0.0216196	0.000105613
Marfan syndrome	HP0002647	Aortic dissection	rs11638586	FBN1	15	48772843	T	C	0.0952679	0.992176	281.729	63966.6	337198	0.248786	0.0641668	0.000105678
Alagille syndrome, DIGEORGE syndrome, Noonan syndrome, Marfan syndrome	HP0045081	Abnormality of body mass index	rs295320	RASA2	3	141324556	A	G	0.402179	0.986601			333117	0.0439727	0.011346	0.000106383
Marfan syndrome	HP0003758	Reduced subcutaneous adipose tissue	rs71467652	FBN1	15	48772462	T	C	0.140163	0.998563			331110	-0.0862801	0.022265	0.000106581
Marfan syndrome	HP0003758	Reduced subcutaneous adipose tissue	rs12901992	FBN1	15	48778216	C	G	0.139654	0.999478			331110	-0.0863092	0.0222887	0.00010782
Noonan syndrome	HP0001518	Small for gestational age	rs11066322	PTPN11	12	112922529	G	A	0.176611	0.999313			192869	0.0106159	0.00274157	0.000107888
Marfan syndrome	HP0003758	Reduced subcutaneous adipose tissue	11:119097568_T_C	CBL	11	119097568	T	C	0.272222	0.996677			331110	-0.0673026	0.017382	0.00010798
Marfan syndrome	HP0002647	Aortic dissection	rs363820	FBN1	15	48729030	T	C	0.0946569	0.997553	280.506	63555.7	337198	0.248294	0.0641436	0.000108433
Marfan syndrome	HP0003758	Reduced subcutaneous adipose tissue	rs12595201	FBN1	15	48859253	A	G	0.15004	0.999954			331110	-0.0837109	0.0216303	0.000108825
Alagille syndrome, DIGEORGE syndrome, Noonan syndrome, Marfan syndrome	HP0045081	Abnormality of body mass index	rs13069717	RASA2	3	141234523	T	C	0.402265	0.999035			333117	0.043631	0.0112748	0.000108957
Marfan syndrome	HP0003758	Reduced subcutaneous adipose tissue	rs13068454	RASA2	3	141336557	G	C	0.320378	0.981238			331110	0.0646617	0.0167102	0.000109035
Marfan syndrome	HP0003758	Reduced subcutaneous adipose tissue	rs17458846	FBN1	15	48775793	C	T	0.13938	0.999003			331110	-0.0863129	0.0223124	0.000109577
Noonan syndrome	HP0001518	Small for gestational age	rs112137922	HIC2	22	21809397	A	G	0.0108198	0.816539			192869	0.043244	0.0111795	0.000109706
Alagille syndrome	HP0001297	Stroke	rs11066320	PTPN11	12	112906415	A	G	0.576505	0.993501	6459.52	382333	337198	-0.0735208	0.0190092	0.000109889
DIGEORGE syndrome	HP0007018	Attention deficit hyperactivity disorder	rs13068454	RASA2	3	141336557	G	C	0.320329	0.981142			334069	0.0198875	0.00514204	0.000109914
Alagille syndrome, DIGEORGE syndrome, Noonan syndrome, Marfan syndrome	HP0005117	Elevated diastolic blood pressure	rs62185096	JAG1	20	10653739	G	A	0.258212	0.965428			334777	-0.108726	0.0281219	0.000110544
Alagille syndrome	HP0001256	Intellectual disability, mild	rs13073921	RAF1	3	12654823	G	A	0.137821	1.00425			108818	0.050093	0.012957	0.000110658
Marfan syndrome	HP0003758	Reduced subcutaneous adipose tissue	rs9840159	RASA2	3	141300621	G	T	0.335065	0.988117			331110	0.0636358	0.0164621	0.000110843
Marfan syndrome	HP0003758	Reduced subcutaneous adipose tissue	rs11714208	RASA2	3	141295050	A	G	0.361019	0.985342			331110	0.0625847	0.0162009	0.000112011
Alagille syndrome, DIGEORGE syndrome, Noonan syndrome, Marfan syndrome	HP0045081	Abnormality of body mass index	rs6668128	NRAS	1	115263989	G	A	0.24954	1.00214			333117	0.0492657	0.0127552	0.000112296
Marfan syndrome	HP0002647	Aortic dissection	rs35349206	FBN1	15	48726179	C	A	0.0947271	0.997539	280.474	63603.1	337198	0.247622	0.0641403	0.000113094
Marfan syndrome	HP0003758	Reduced subcutaneous adipose tissue	rs17362691	FBN1	15	48818038	A	T	0.139709	1.00139			331110	-0.0859452	0.0222638	0.000113263
Marfan syndrome	HP0003758	Reduced subcutaneous adipose tissue	rs12914007	FBN1	15	48794438	T	G	0.139686	1.00004			331110	-0.0860053	0.0222803	0.000113337
Alagille syndrome, DIGEORGE syndrome, Noonan syndrome, Marfan syndrome	HP0004421	Elevated systolic blood pressure	15:48939046_T_C	FBN1	15	48939046	T	C	0.848586	0.998795			334544	0.226737	0.0587436	0.000113514
DIGEORGE syndrome	HP0001081	Cholelithiasis	rs73238092	RASA2	3	141338529	T	C	0.31066	0.931828	8985.43	200522	337198	-0.0518496	0.0134351	0.000113723
Marfan syndrome	HP0003758	Reduced subcutaneous adipose tissue	rs12905573	FBN1	15	48857455	A	G	0.150139	1.00005			331110	-0.0834371	0.0216234	0.000114038
Marfan syndrome	HP0003758	Reduced subcutaneous adipose tissue	rs34070783	FBN1	15	48773691	C	A	0.139356	0.999099			331110	-0.0860946	0.0223129	0.000114099
Alagille syndrome, DIGEORGE syndrome, Noonan syndrome, Marfan syndrome	HP0045081	Abnormality of body mass index	rs6800122	RASA2	3	141249398	C	T	0.402051	0.998466			333117	0.043508	0.011279	0.000114611
Alagille syndrome, DIGEORGE syndrome, Noonan syndrome, Marfan syndrome	HP0045081	Abnormality of body mass index	rs11816422	KAT6B	10	76765477	G	C	0.0356523	0.987126			333117	0.11569	0.0299992	0.000115078
Alagille syndrome	HP0001256	Intellectual disability, mild	rs4684109	RAF1	3	12691619	C	T	0.13749	1.00442			108818	0.0500103	0.012969	0.00011526
Alagille syndrome, DIGEORGE syndrome, Noonan syndrome, Marfan syndrome	HP0045081	Abnormality of body mass index	rs14804	NRAS	1	115249843	G	A	0.24956	1.00155			333117	0.0491876	0.0127586	0.000115632	NM_002524.4:c.*872C>T:3 prime UTR variant	Likely benign	Noonan syndrome;Noonan Syndrome
Marfan syndrome	HP0003758	Reduced subcutaneous adipose tissue	rs34837775	FBN1	15	48784915	T	C	0.139765	0.99966			331110	-0.085884	0.0222793	0.000115809
Alagille syndrome, DIGEORGE syndrome, Noonan syndrome, Marfan syndrome	HP0045081	Abnormality of body mass index	rs3821712	RASA2	3	141205185	C	T	0.402375	0.998244			333117	0.0434766	0.0112788	0.000115886
Marfan syndrome	HP0003758	Reduced subcutaneous adipose tissue	rs35464791	FBN1	15	48797124	T	A	0.139452	1.0004			331110	-0.0859075	0.0222919	0.000116343
Marfan syndrome	HP0002647	Aortic dissection	rs689304	FBN1	15	48922360	C	T	0.0960676	0.99694	283.549	64504	337198	0.246221	0.0638949	0.000116427
Marfan syndrome	HP0003758	Reduced subcutaneous adipose tissue	rs34054358	FBN1	15	48816654	C	A	0.139702	1.00132			331110	-0.0857718	0.022265	0.000117029
Alagille syndrome	HP0001256	Intellectual disability, mild	rs59958911	RAF1	3	12677210	C	T	0.137497	1.00456			108818	0.0499523	0.0129678	0.000117215
Noonan syndrome	HP0001518	Small for gestational age	rs7978851	PTPN11	12	112928451	G	A	0.176613	0.999229			192869	0.0105591	0.00274167	0.000117508
Alagille syndrome, Marfan syndrome	HP0000518	Cataract	rs6077868	JAG1	20	10649761	C	T	0.205792	0.98654	7688.33	131097	337198	-0.0518462	0.0134656	0.000117982
Alagille syndrome, DIGEORGE syndrome, Noonan syndrome, Marfan syndrome	HP0004421	Elevated systolic blood pressure	rs11066308	PTPN11	12	112881996	A	G	0.0812953	0.999859			334544	-0.296476	0.0770116	0.000118257
Alagille syndrome, DIGEORGE syndrome, Noonan syndrome, Marfan syndrome	HP0001507	Growth abnormality	rs6509441	RRAS	19	50138023	T	A	0.2317	0.984444			328546	0.0247432	0.00642758	0.000118361
Alagille syndrome	HP0001256	Intellectual disability, mild	rs5746192	RAF1	3	12658683	C	A	0.137467	1.00457			108818	0.0499141	0.0129689	0.000118791
Alagille syndrome	HP0001256	Intellectual disability, mild	rs13100956	RAF1	3	12699145	C	T	0.13748	1.00431			108818	0.0499059	0.0129701	0.000119263
Alagille syndrome	HP0001256	Intellectual disability, mild	rs13060691	RAF1	3	12678013	T	G	0.137522	1.0042			108818	0.0498984	0.0129691	0.000119409
Alagille syndrome	HP0001256	Intellectual disability, mild	rs13067900	RAF1	3	12688734	G	A	0.137496	1.00445			108818	0.049894	0.0129686	0.000119493
Marfan syndrome	HP0003758	Reduced subcutaneous adipose tissue	11:119073886_T_G	CBL	11	119073886	T	G	0.271165	0.995492			331110	-0.0669914	0.0174136	0.000119563
Alagille syndrome	HP0001256	Intellectual disability, mild	rs13066872	RAF1	3	12688305	C	A	0.137499	1.00447			108818	0.0498902	0.0129683	0.000119605
Alagille syndrome, DIGEORGE syndrome, Noonan syndrome, Marfan syndrome	HP0045081	Abnormality of body mass index	rs443678	DGCR8	22	20093126	T	C	0.698993	0.997844			333117	-0.0464258	0.0120698	0.000119874
Alagille syndrome	HP0001256	Intellectual disability, mild	rs13097235	RAF1	3	12707080	T	C	0.137607	1.00379			108818	0.0498793	0.0129685	0.000120035
Marfan syndrome	HP0003758	Reduced subcutaneous adipose tissue	11:119095797_T_C	CBL	11	119095797	T	C	0.272044	0.996427			331110	-0.0668663	0.0173878	0.000120286
Alagille syndrome, DIGEORGE syndrome, Noonan syndrome, Marfan syndrome	HP0045081	Abnormality of body mass index	rs6440015	RASA2	3	141336351	G	T	0.396512	0.984044			333117	0.0437872	0.011388	0.000120566
Marfan syndrome	HP0003758	Reduced subcutaneous adipose tissue	11:119082706_T_C	CBL	11	119082706	T	C	0.271716	0.995682			331110	-0.0669067	0.0174009	0.00012057
Alagille syndrome, DIGEORGE syndrome, Noonan syndrome, Marfan syndrome	HP0045081	Abnormality of body mass index	rs72687876	NRAS	1	115262124	G	A	0.249527	1.00198			333117	0.0490467	0.0127564	0.000120644
Alagille syndrome, DIGEORGE syndrome, Noonan syndrome, Marfan syndrome	HP0045081	Abnormality of body mass index	3:141217954_T_C	RASA2	3	141217954	T	C	0.402329	0.998438			333117	0.043353	0.0112779	0.000121043
Marfan syndrome	HP0000648	Optic atrophy	2:39241107_G_A	SOS1	2	39241107	G	A	0.00948819	0.889419	13.2783	6385.52	337198	1.1144	0.28993	0.000121192	NM_005633.3:c.1964C>T:missense variant	Benign	not specified;Not specified;NOT SPECIFIED;Rasopathy
Alagille syndrome, DIGEORGE syndrome, Noonan syndrome, Marfan syndrome	HP0045081	Abnormality of body mass index	rs12628100	DGCR8	22	20063727	C	G	0.301024	0.994471			333117	0.0464677	0.0120902	0.000121359
Marfan syndrome	HP0003758	Reduced subcutaneous adipose tissue	rs1709	RASA2	3	141331565	T	C	0.294924	0.968302			331110	-0.0661411	0.0172128	0.000121784
Alagille syndrome	HP0001256	Intellectual disability, mild	rs13069461	RAF1	3	12667427	T	A	0.13745	1.00453			108818	0.0498333	0.0129698	0.000121984
Marfan syndrome	HP0003758	Reduced subcutaneous adipose tissue	11:119089742_T_C	CBL	11	119089742	T	C	0.271464	0.996303			331110	-0.0668353	0.0174006	0.000122565
Alagille syndrome	HP0001256	Intellectual disability, mild	rs13090672	RAF1	3	12667855	G	A	0.137451	1.00453			108818	0.0498143	0.0129698	0.000122706
Noonan syndrome	HP0001518	Small for gestational age	rs6766666	RAF1	3	12690855	G	T	0.189101	1.00075			192869	0.0102446	0.00266764	0.00012291
Alagille syndrome, DIGEORGE syndrome, Noonan syndrome, Marfan syndrome	HP0045081	Abnormality of body mass index	rs7643837	RASA2	3	141209867	T	C	0.402413	0.998789			333117	0.0432911	0.0112755	0.000123369
Noonan syndrome	HP0001518	Small for gestational age	rs55762590	RAF1	3	12689451	C	T	0.189107	1.00082			192869	0.0102414	0.00266752	0.000123418
DIGEORGE syndrome	HP0001513	Obesity	rs2035936	RASA2	3	141298124	G	T	0.0558553	0.970391	1091.22	36577.4	337198	0.123661	0.0322131	0.000123614
Marfan syndrome	HP0003758	Reduced subcutaneous adipose tissue	rs6493334	FBN1	15	48939181	A	T	0.149297	0.976274			331110	-0.0841875	0.0219355	0.000124085
DIGEORGE syndrome	HP0007018	Attention deficit hyperactivity disorder	rs11707656	RASA2	3	141287210	T	A	0.321079	0.986863			334069	0.0196592	0.00512394	0.000124704
Marfan syndrome	HP0003758	Reduced subcutaneous adipose tissue	rs2290160	RAF1	3	12633083	A	G	0.222479	1.00249			331110	0.0711589	0.0185513	0.000125178
Alagille syndrome	HP0001256	Intellectual disability, mild	rs13094393	RAF1	3	12673698	C	T	0.137453	1.00455			108818	0.0497482	0.0129696	0.000125253
Marfan syndrome	HP0003758	Reduced subcutaneous adipose tissue	rs11614544	PTPN11	12	112904955	A	G	0.139534	0.980003			331110	-0.0863699	0.0225182	0.000125307
Alagille syndrome	HP0001256	Intellectual disability, mild	rs13099808	RAF1	3	12674172	G	A	0.137454	1.00455			108818	0.0497431	0.0129696	0.000125451
Alagille syndrome, DIGEORGE syndrome, Noonan syndrome, Marfan syndrome	HP0004421	Elevated systolic blood pressure	12:112890776_A_G	PTPN11	12	112890776	A	G	0.0967302	0.999787			334544	-0.273026	0.0712056	0.000125929
Marfan syndrome	HP0003758	Reduced subcutaneous adipose tissue	rs35716640	FBN1	15	48800163	G	A	0.139513	1.00025			331110	-0.0854632	0.0222895	0.000125983
DIGEORGE syndrome, Noonan syndrome,Marfan syndrome	HP0000002	Abnormality of body height	rs910119	JAG1	20	10656059	A	T	0.123686	0.973753			334227	0.000201088	5.24606e-05	0.000126552
DIGEORGE syndrome	HP0007302	Bipolar affective disorder	7:140601039_T_C	BRAF	7	140601039	T	C	0.0410287	0.962579	111.333	27558.3	337198	0.381256	0.099485	0.000126951
Alagille syndrome, DIGEORGE syndrome, Noonan syndrome, Marfan syndrome	HP0045081	Abnormality of body mass index	rs9835593	RASA2	3	141263990	G	A	0.402111	0.998367			333117	0.043213	0.0112793	0.000127561
Marfan syndrome	HP0003758	Reduced subcutaneous adipose tissue	rs12594364	FBN1	15	48911684	T	C	0.150123	0.99632			331110	-0.0829691	0.0216647	0.000128331
Alagille syndrome	HP0001256	Intellectual disability, mild	rs13076484	RAF1	3	12695048	A	C	0.137845	1.00394			108818	0.0496211	0.0129581	0.000128549
Marfan syndrome	HP0003758	Reduced subcutaneous adipose tissue	rs11854144	FBN1	15	48912623	C	T	0.150367	0.993301			331110	-0.083015	0.021683	0.000128913
Alagille syndrome, DIGEORGE syndrome, Noonan syndrome, Marfan syndrome	HP0012603	Abnormal urine sodium concentration	rs13057408	LZTR1	22	21334873	G	C	0.525786	0.995623			324723	0.394779	0.103126	0.000129155
DIGEORGE syndrome	HP0007018	Attention deficit hyperactivity disorder	rs13078872	RASA2	3	141249961	C	G	0.321277	0.996392			334069	0.0195164	0.00509854	0.000129294
Alagille syndrome, DIGEORGE syndrome, Noonan syndrome, Marfan syndrome	HP0045081	Abnormality of body mass index	rs6785874	RASA2	3	141244816	G	A	0.402276	0.998882			333117	0.043157	0.0112757	0.000129502
Alagille syndrome, DIGEORGE syndrome, Noonan syndrome, Marfan syndrome	HP0045081	Abnormality of body mass index	rs6767158	RASA2	3	141228874	C	T	0.402255	0.999019			333117	0.0431434	0.011275	0.000130018
DIGEORGE syndrome	HP0007018	Attention deficit hyperactivity disorder	rs9811605	RAF1	3	12710670	C	T	0.242872	1.00227			334069	0.0211825	0.00553594	0.00013008
Alagille syndrome, Marfan syndrome	HP0000518	Cataract	rs1883801	JAG1	20	10647679	A	G	0.194456	0.972164	7251.67	123889	337198	-0.0530533	0.0138701	0.00013076
DIGEORGE syndrome	HP0007018	Attention deficit hyperactivity disorder	rs55977822	RAF1	3	12704438	C	A	0.242882	1.00255			334069	0.0211713	0.00553509	0.000130834
Alagille syndrome	HP0001256	Intellectual disability, mild	rs1532533	RAF1	3	12635706	G	A	0.44518	1.00159			108818	-0.0344205	0.00899977	0.000131059
Alagille syndrome	HP0001256	Intellectual disability, mild	rs9799212	RAF1	3	12683952	A	C	0.137866	1.00405			108818	0.0495527	0.0129565	0.000131092
Marfan syndrome	HP0003758	Reduced subcutaneous adipose tissue	rs142881587	PTPN11	12	112899286	T	G	0.0209616	0.969231			331110	-0.209555	0.0547973	0.000131227
Alagille syndrome, DIGEORGE syndrome, Noonan syndrome, Marfan syndrome	HP0045081	Abnormality of body mass index	rs35711802	RASA2	3	141236524	G	C	0.402267	0.998894			333117	0.0431064	0.0112756	0.000131879
Alagille syndrome, DIGEORGE syndrome, Noonan syndrome, Marfan syndrome	HP0045081	Abnormality of body mass index	rs6763498	RASA2	3	141218568	T	A	0.402257	0.99917			333117	0.0430954	0.0112741	0.000132129
Marfan syndrome	HP0003758	Reduced subcutaneous adipose tissue	rs35724587	FBN1	15	48856761	A	G	0.149842	1.00019			331110	-0.0827132	0.0216395	0.000132225
Alagille syndrome, DIGEORGE syndrome, Noonan syndrome, Marfan syndrome	HP0045081	Abnormality of body mass index	rs6795168	RASA2	3	141213581	T	A	0.40233	0.99893			333117	0.043086	0.0112751	0.000132759
Marfan syndrome	HP0003758	Reduced subcutaneous adipose tissue	rs6771385	RAF1	3	12639419	A	G	0.222407	1.0024			331110	0.0708924	0.0185541	0.000133022
Marfan syndrome	HP0003758	Reduced subcutaneous adipose tissue	rs17460049	FBN1	15	48816812	A	C	0.135687	0.996504			331110	-0.0863189	0.0225939	0.00013323
Marfan syndrome	HP0003758	Reduced subcutaneous adipose tissue	rs11711270	RAF1	3	12639596	C	T	0.222402	1.00243			331110	0.0708839	0.018554	0.000133256
Alagille syndrome	HP0001297	Stroke	11:119107969_G_A	CBL	11	119107969	G	A	0.0369557	0.971963	350.147	24572.6	337198	-0.212611	0.0556668	0.000133804
Alagille syndrome, DIGEORGE syndrome, Noonan syndrome, Marfan syndrome	HP0045081	Abnormality of body mass index	rs9813177	RASA2	3	141212518	A	G	0.402347	0.998887			333117	0.0430575	0.0112753	0.00013416
Marfan syndrome	HP0003758	Reduced subcutaneous adipose tissue	rs1065634	NRAS	1	115259768	T	C	0.0666066	0.997336			331110	-0.118483	0.0310348	0.000134703
DIGEORGE syndrome, Noonan syndrome,Marfan syndrome	HP0000002	Abnormality of body height	3:141248515_A_G	RASA2	3	141248515	A	G	0.071785	1.00079			334227	0.000251821	6.59676e-05	0.000134926
Marfan syndrome	HP0002647	Aortic dissection	rs7174973	FBN1	15	48763754	A	G	0.0979019	0.994021	288.263	65736.4	337198	0.24223	0.0634595	0.000135036
Marfan syndrome	HP0004348	Abnormality of bone mineral density	rs10842349	A2ML1	12	8976764	A	G	0.914952	0.913457			3693	-0.0197053	0.00515979	0.00013619
DIGEORGE syndrome, Noonan syndrome,Marfan syndrome	HP0000002	Abnormality of body height	rs910118	JAG1	20	10656087	C	A	0.123762	0.973634			334227	0.000200047	5.24498e-05	0.000136727
Marfan syndrome	HP0003758	Reduced subcutaneous adipose tissue	rs150206345	SOS2	14	50633294	T	C	0.0107279	0.940467			331110	-0.294876	0.077313	0.000136732
Marfan syndrome	HP0003758	Reduced subcutaneous adipose tissue	rs11858890	FBN1	15	48852492	A	T	0.149472	1.0002			331110	-0.0825911	0.0216612	0.000137395
Marfan syndrome	HP0003758	Reduced subcutaneous adipose tissue	11:119096785_T_G	CBL	11	119096785	T	G	0.271943	0.996688			331110	-0.0662599	0.0173875	0.000138561
Alagille syndrome, DIGEORGE syndrome, Noonan syndrome, Marfan syndrome	HP0004421	Elevated systolic blood pressure	12:112935344_C_T	PTPN11	12	112935344	C	T	0.0813585	1.00138			334544	-0.293115	0.0769256	0.000138783
Alagille syndrome, DIGEORGE syndrome, Noonan syndrome, Marfan syndrome	HP0004421	Elevated systolic blood pressure	rs4646312	COMT	22	19948337	T	C	0.403512	0.982017			334544	-0.164725	0.0432812	0.000141302
Marfan syndrome	HP0003758	Reduced subcutaneous adipose tissue	rs2312266	RASA2	3	141327593	C	T	0.317281	0.982313			331110	0.0637243	0.0167443	0.000141407
Alagille syndrome, DIGEORGE syndrome, Noonan syndrome, Marfan syndrome	HP0000120	Reduced creatinine clearance	rs6040076	JAG1	20	10658882	G	C	0.506614	0.982826			324530	49.0504	12.8964	0.000142736
Alagille syndrome, DIGEORGE syndrome, Noonan syndrome, Marfan syndrome	HP0045081	Abnormality of body mass index	rs2172471	RASA2	3	141331222	G	A	0.39804	0.985869			333117	0.0432343	0.01137	0.000143277
DIGEORGE syndrome	HP0007018	Attention deficit hyperactivity disorder	rs13084444	RASA2	3	141277651	T	G	0.321122	0.987124			334069	0.0194804	0.00512309	0.000143281
Alagille syndrome, DIGEORGE syndrome, Noonan syndrome, Marfan syndrome	HP0004421	Elevated systolic blood pressure	rs12582819	PTPN11	12	112881309	T	C	0.0813905	1.00011			334544	-0.29264	0.076961	0.000143299
Alagille syndrome, DIGEORGE syndrome, Noonan syndrome, Marfan syndrome	HP0045081	Abnormality of body mass index	rs72803420	KAT6B	10	76636004	T	C	0.019224	0.987048			333117	0.15396	0.0405155	0.0001447
Alagille syndrome, DIGEORGE syndrome, Noonan syndrome, Marfan syndrome	HP0001507	Growth abnormality	7:140592257_A_G	BRAF	7	140592257	A	G	0.0702652	1.00034			328546	-0.0399806	0.010524	0.000145322
Alagille syndrome, DIGEORGE syndrome, Noonan syndrome, Marfan syndrome	HP0004421	Elevated systolic blood pressure	rs12423190	PTPN11	12	112909340	T	C	0.0812239	0.999322			334544	-0.292582	0.0770631	0.00014669
DIGEORGE syndrome, Noonan syndrome,Marfan syndrome	HP0000002	Abnormality of body height	3:12626516_G_A	RAF1	3	12626516	G	A	0.359474	1.00361			334227	0.000134537	3.54375e-05	0.000146803	NM_002880.3:c.1669-36C>T:intron variant	Benign	not specified;not specified
Marfan syndrome	HP0003758	Reduced subcutaneous adipose tissue	rs13067519	RASA2	3	141336305	A	T	0.329474	0.982037			331110	0.0629385	0.016583	0.000147452
Alagille syndrome, DIGEORGE syndrome, Noonan syndrome, Marfan syndrome	HP0001507	Growth abnormality	rs670523	RIT1	1	155878732	A	G	0.672703	0.997677			328546	0.0217783	0.00574001	0.000148193
Marfan syndrome	HP0003758	Reduced subcutaneous adipose tissue	11:119110272_C_T	CBL	11	119110272	C	T	0.271664	0.996733			331110	-0.0659643	0.0173927	0.000149084
Alagille syndrome, DIGEORGE syndrome, Noonan syndrome, Marfan syndrome	HP0005117	Elevated diastolic blood pressure	rs138246203	PTPN11	12	112944397	C	T	0.0132235	0.978569			334777	-0.405802	0.107015	0.000149463
Alagille syndrome	HP0001256	Intellectual disability, mild	rs2442812	RAF1	3	12649576	A	G	0.445315	1.00242			108818	-0.0341012	0.00899578	0.000150245
Alagille syndrome, DIGEORGE syndrome, Noonan syndrome, Marfan syndrome	HP0001507	Growth abnormality	rs656247	RIT1	1	155877769	T	C	0.678187	0.998161			328546	0.0218461	0.00576382	0.000150551
Marfan syndrome	HP0003758	Reduced subcutaneous adipose tissue	11:119145274_A_G	CBL	11	119145274	A	G	0.271796	0.996562			331110	-0.0658953	0.0173916	0.00015133
Alagille syndrome	HP0001256	Intellectual disability, mild	rs2596831	RAF1	3	12632652	G	C	0.445635	1.00189			108818	-0.0340887	0.0089975	0.000151525
Marfan syndrome	HP0003758	Reduced subcutaneous adipose tissue	rs9852128	RAF1	3	12635623	A	G	0.222694	1.00239			331110	0.070246	0.0185457	0.000152067
Alagille syndrome, DIGEORGE syndrome, Noonan syndrome, Marfan syndrome	HP0004421	Elevated systolic blood pressure	rs58805176	PTPN11	12	112856643	G	A	0.0815641	0.998483			334544	-0.291428	0.0769489	0.000152324	NM_002834.3:c.-273G>A:5 prime UTR variant;NM_002834.4:c.-273G>A:2KB upstream variant	Likely benign	Noonan syndrome;Noonan Syndrome;Metachondromatosis;Noonan syndrome with multiple lentigines;LEOPARD Syndrome
Alagille syndrome, DIGEORGE syndrome, Noonan syndrome, Marfan syndrome	HP0001507	Growth abnormality	7:140492411_T_C	BRAF	7	140492411	T	C	0.070255	1.00044			328546	-0.0398578	0.0105243	0.000152359
Alagille syndrome, DIGEORGE syndrome, Noonan syndrome, Marfan syndrome	HP0001507	Growth abnormality	7:140556557_C_A	BRAF	7	140556557	C	A	0.0702055	1.00068			328546	-0.0398636	0.0105264	0.00015249
Alagille syndrome, DIGEORGE syndrome, Noonan syndrome, Marfan syndrome	HP0001507	Growth abnormality	7:140611696_T_G	BRAF	7	140611696	T	G	0.070397	1.0002			328546	-0.0398209	0.0105156	0.00015261
Alagille syndrome, DIGEORGE syndrome, Noonan syndrome, Marfan syndrome	HP0001507	Growth abnormality	7:140493029_A_G	BRAF	7	140493029	A	G	0.0702537	1.00045			328546	-0.0398478	0.0105243	0.000152944
Alagille syndrome, DIGEORGE syndrome, Noonan syndrome, Marfan syndrome	HP0001507	Growth abnormality	7:140552086_C_T	BRAF	7	140552086	C	T	0.0702154	1.00057			328546	-0.0398545	0.0105263	0.000153004
Noonan syndrome	HP0001518	Small for gestational age	rs3817996	JAG1	20	10624046	G	A	0.261268	0.986423			192869	-0.00906962	0.00239549	0.00015306
Marfan syndrome	HP0003758	Reduced subcutaneous adipose tissue	rs2018854	FBN1	15	48910591	A	G	0.150681	0.99458			331110	-0.0819704	0.0216506	0.000153084
DIGEORGE syndrome, Noonan syndrome,Marfan syndrome	HP0000002	Abnormality of body height	15:48939046_T_C	FBN1	15	48939046	T	C	0.84857	0.999065			334227	-0.000179984	4.75489e-05	0.00015359
Alagille syndrome, DIGEORGE syndrome, Noonan syndrome, Marfan syndrome	HP0005117	Elevated diastolic blood pressure	12:112874179_A_G	PTPN11	12	112874179	A	G	0.0804326	0.996252			334777	-0.168629	0.0445508	0.000153685
Alagille syndrome, DIGEORGE syndrome, Noonan syndrome, Marfan syndrome	HP0001507	Growth abnormality	7:140609213_C_T	BRAF	7	140609213	C	T	0.0702598	0.999982			328546	-0.0398387	0.0105263	0.00015393
Alagille syndrome, DIGEORGE syndrome, Noonan syndrome, Marfan syndrome	HP0001507	Growth abnormality	7:140436560_G_A	BRAF	7	140436560	G	A	0.0702351	0.99637			328546	-0.0399127	0.0105471	0.000154205
Alagille syndrome	HP0003124	Hypercholesterolemia	rs55977822	RAF1	3	12704438	C	A	0.242807	1.00231	20433.7	143315	337198	-0.0332398	0.00878478	0.000154452
DIGEORGE syndrome, Noonan syndrome,Marfan syndrome	HP0000002	Abnormality of body height	rs6785874	RASA2	3	141244816	G	A	0.402374	0.999152			334227	-0.000131499	3.47552e-05	0.000154616
Alagille syndrome, DIGEORGE syndrome, Noonan syndrome, Marfan syndrome	HP0001507	Growth abnormality	7:140563901_C_T	BRAF	7	140563901	C	T	0.0702073	1.00075			328546	-0.039825	0.0105259	0.000154643
Alagille syndrome, DIGEORGE syndrome, Noonan syndrome, Marfan syndrome	HP0001507	Growth abnormality	7:140486513_A_G	BRAF	7	140486513	A	G	0.0701912	1.00079			328546	-0.039827	0.0105268	0.000154739
Alagille syndrome, DIGEORGE syndrome, Noonan syndrome, Marfan syndrome	HP0001507	Growth abnormality	7:140589660_G_A	BRAF	7	140589660	G	A	0.0702213	1.00011			328546	-0.0398265	0.0105283	0.000155098
Marfan syndrome	HP0003758	Reduced subcutaneous adipose tissue	rs7956	RAF1	3	12624763	T	C	0.222538	1.00163			331110	0.0701936	0.0185574	0.000155277
DIGEORGE syndrome, Noonan syndrome,Marfan syndrome	HP0000002	Abnormality of body height	rs35711802	RASA2	3	141236524	G	C	0.402363	0.999156			334227	-0.000131462	3.47553e-05	0.000155292
Alagille syndrome, DIGEORGE syndrome, Noonan syndrome, Marfan syndrome	HP0001507	Growth abnormality	rs490498	RIT1	1	155880952	G	A	0.670666	0.997208			328546	0.0216809	0.00573232	0.000155461
Marfan syndrome	HP0003758	Reduced subcutaneous adipose tissue	rs11557453	RASA2	3	141333835	C	T	0.330683	0.983972			331110	0.0625866	0.0165513	0.000155996
Alagille syndrome, DIGEORGE syndrome, Noonan syndrome, Marfan syndrome	HP0001507	Growth abnormality	rs7651511	RASA2	3	141231932	G	A	0.336325	0.997681			328546	0.0215564	0.00570093	0.000156099
Marfan syndrome	HP0003758	Reduced subcutaneous adipose tissue	11:119113130_C_T	CBL	11	119113130	C	T	0.271739	0.996967			331110	-0.0657435	0.0173892	0.000156411
Alagille syndrome, DIGEORGE syndrome, Noonan syndrome, Marfan syndrome	HP0001507	Growth abnormality	7:140547665_T_C	BRAF	7	140547665	T	C	0.071541	0.999085			328546	-0.0394823	0.0104436	0.000156526
Marfan syndrome	HP0003758	Reduced subcutaneous adipose tissue	11:119140832_A_G	CBL	11	119140832	A	G	0.271766	0.996697			331110	-0.0657456	0.017391	0.000156581
Marfan syndrome	HP0003758	Reduced subcutaneous adipose tissue	11:119140173_C_T	CBL	11	119140173	C	T	0.271767	0.996699			331110	-0.0657444	0.017391	0.000156621
Alagille syndrome, DIGEORGE syndrome, Noonan syndrome, Marfan syndrome	HP0005117	Elevated diastolic blood pressure	rs910118	JAG1	20	10656087	C	A	0.12376	0.974088			334777	-0.140726	0.0372263	0.00015667
Marfan syndrome	HP0003758	Reduced subcutaneous adipose tissue	11:119112898_T_C	CBL	11	119112898	T	C	0.271738	0.996962			331110	-0.0657305	0.0173893	0.00015689
Marfan syndrome	HP0003758	Reduced subcutaneous adipose tissue	11:119112503_G_C	CBL	11	119112503	G	C	0.271738	0.996963			331110	-0.0657299	0.0173893	0.000156911
Alagille syndrome, DIGEORGE syndrome, Noonan syndrome, Marfan syndrome	HP0001507	Growth abnormality	7:140571392_G_C	BRAF	7	140571392	G	C	0.0702035	1.00065			328546	-0.0397826	0.0105267	0.000157356
Alagille syndrome, DIGEORGE syndrome, Noonan syndrome, Marfan syndrome	HP0001507	Growth abnormality	7:140589567_C_A	BRAF	7	140589567	C	A	0.0702353	1.00025			328546	-0.0397774	0.0105266	0.000157637
Noonan syndrome	HP0001518	Small for gestational age	rs79854387	JAG1	20	10645892	C	T	0.110606	0.979574			192869	0.0127193	0.00336643	0.000157958
Noonan syndrome	HP0001518	Small for gestational age	rs76533384	JAG1	20	10645742	A	G	0.110659	0.980352			192869	0.0127085	0.00336439	0.000158549
Marfan syndrome	HP0003758	Reduced subcutaneous adipose tissue	rs60662154	RAF1	3	12631442	A	G	0.222789	1.00234			331110	0.0700308	0.0185434	0.000159021
Alagille syndrome, DIGEORGE syndrome, Noonan syndrome, Marfan syndrome	HP0001507	Growth abnormality	7:140476936_G_A	BRAF	7	140476936	G	A	0.0701941	1.00044			328546	-0.0397607	0.0105285	0.000159077	NM_004333.4:c.1518-48C>T:intron variant	Benign	not specified;NOT SPECIFIED
Marfan syndrome	HP0003758	Reduced subcutaneous adipose tissue	11:119117406_C_T	CBL	11	119117406	C	T	0.271744	0.996804			331110	-0.0656601	0.0173905	0.000159636
Alagille syndrome, DIGEORGE syndrome, Noonan syndrome, Marfan syndrome	HP0001507	Growth abnormality	7:140491258_C_T	BRAF	7	140491258	C	T	0.0701858	1.0008			328546	-0.0397462	0.0105271	0.000159657
Alagille syndrome, DIGEORGE syndrome, Noonan syndrome, Marfan syndrome	HP0001507	Growth abnormality	7:140602060_G_A	BRAF	7	140602060	G	A	0.0701999	1.00041			328546	-0.0397389	0.0105282	0.000160341
Alagille syndrome	HP0001256	Intellectual disability, mild	rs3773354	RAF1	3	12654935	G	A	0.55471	1.00226			108818	0.0339512	0.00899657	0.000160866
Alagille syndrome, DIGEORGE syndrome, Noonan syndrome, Marfan syndrome	HP0001507	Growth abnormality	7:140544307_C_A	BRAF	7	140544307	C	A	0.0701784	1.00043			328546	-0.0397342	0.0105296	0.000160953
DIGEORGE syndrome, Noonan syndrome,Marfan syndrome	HP0000002	Abnormality of body height	19:50139932_C_T	RRAS	19	50139932	C	T	0.00770883	0.998489			334227	0.000735617	0.000194945	0.000161031	NM_006270.4:c.397G>A:missense variant	Benign	Noonan syndrome
DIGEORGE syndrome	HP0000023	Inguinal hernia	14:50655357_G_C	SOS2	14	50655357	G	C	0.0110247	1	367	7068	337198	0.210008	0.0556577	0.000161165	NM_006939.3:c.572C>G:missense variant	Benign	not provided;Noonan syndrome 9
Noonan syndrome	HP0001518	Small for gestational age	rs7954245	A2ML1	12	8994787	C	T	0.747539	0.91883			192869	-0.00946846	0.00251	0.0001618
Alagille syndrome, DIGEORGE syndrome, Noonan syndrome, Marfan syndrome	HP0001507	Growth abnormality	7:140495542_C_T	BRAF	7	140495542	C	T	0.0701911	1.00071			328546	-0.0397115	0.0105273	0.000161806
Alagille syndrome, DIGEORGE syndrome, Noonan syndrome, Marfan syndrome	HP0001507	Growth abnormality	7:140507937_A_T	BRAF	7	140507937	A	T	0.0701985	1.0007			328546	-0.0397095	0.0105268	0.00016182
DIGEORGE syndrome, Noonan syndrome,Marfan syndrome	HP0000002	Abnormality of body height	rs13069717	RASA2	3	141234523	T	C	0.402364	0.999312			334227	-0.000131086	3.47525e-05	0.000161976
Alagille syndrome, DIGEORGE syndrome, Noonan syndrome, Marfan syndrome	HP0001507	Growth abnormality	7:140604660_G_A	BRAF	7	140604660	G	A	0.0702027	1.0004			328546	-0.0397096	0.010528	0.000162101
Noonan syndrome	HP0001518	Small for gestational age	rs3741983	PTPN11	12	112939853	C	T	0.180254	0.998143			192869	0.0102648	0.00272149	0.000162156	NM_002834.4:c.1600-95C>T:intron variant	Benign	Noonan syndrome;Global developmental delay;Low-set nipples;Abnormality of the eye;Short stature;Broad neck;Webbed neck;Abnormality of the cardiovascular system;Abnormality of the face;Pulmonic stenosis;Short stature;Broad neck;Webbed neck;Abnormality of the face;Cryptorchidism;Hypertrophic cardiomyopathy;Low-set nipples;Phenotypic abnormality;Pulmonic stenosis;Short stature;Broad neck;Webbed neck…
Alagille syndrome, DIGEORGE syndrome, Noonan syndrome, Marfan syndrome	HP0001507	Growth abnormality	7:140475367_G_A	BRAF	7	140475367	G	A	0.0701965	1.00034			328546	-0.0397046	0.0105288	0.000162595
DIGEORGE syndrome, Noonan syndrome,Marfan syndrome	HP0000002	Abnormality of body height	rs9813177	RASA2	3	141212518	A	G	0.40244	0.999143			334227	-0.000131044	3.47545e-05	0.000162913
Alagille syndrome, DIGEORGE syndrome, Noonan syndrome, Marfan syndrome	HP0001507	Growth abnormality	7:140506404_T_A	BRAF	7	140506404	T	A	0.0701878	1.00077			328546	-0.0396886	0.0105271	0.000163197
Alagille syndrome, DIGEORGE syndrome, Noonan syndrome, Marfan syndrome	HP0001507	Growth abnormality	7:140445037_C_A	BRAF	7	140445037	C	A	0.0701744	0.998843			328546	-0.0397287	0.0105382	0.000163306
Alagille syndrome, DIGEORGE syndrome, Noonan syndrome, Marfan syndrome	HP0001507	Growth abnormality	7:140506037_G_T	BRAF	7	140506037	G	T	0.0701871	1.00078			328546	-0.0396846	0.0105272	0.000163447
Noonan syndrome	HP0001518	Small for gestational age	rs80233229	JAG1	20	10646843	T	C	0.110719	0.984093			192869	0.0126549	0.00335717	0.000163604
Alagille syndrome, DIGEORGE syndrome, Noonan syndrome, Marfan syndrome	HP0045081	Abnormality of body mass index	rs75982459	MAP2K1	15	66677443	T	G	0.0100468	0.927775			333117	0.216831	0.0575267	0.000163778
DIGEORGE syndrome, Noonan syndrome,Marfan syndrome	HP0000002	Abnormality of body height	rs6800122	RASA2	3	141249398	C	T	0.402149	0.998736			334227	-0.000131026	3.47657e-05	0.00016404
Alagille syndrome, DIGEORGE syndrome, Noonan syndrome, Marfan syndrome	HP0001507	Growth abnormality	7:140505189_C_T	BRAF	7	140505189	C	T	0.070186	1.00079			328546	-0.0396723	0.0105272	0.000164217
DIGEORGE syndrome	HP0001513	Obesity	rs78425303	RASA2	3	141300386	G	C	0.0632158	0.994135	1226.47	41406	337198	0.113629	0.0301543	0.000164397
Alagille syndrome, DIGEORGE syndrome, Noonan syndrome, Marfan syndrome	HP0001507	Growth abnormality	7:140502632_G_A	BRAF	7	140502632	G	A	0.0701839	1.00081			328546	-0.039669	0.0105272	0.000164434
Marfan syndrome	HP0003758	Reduced subcutaneous adipose tissue	rs9873042	RASA2	3	141327704	C	T	0.33083	0.984206			331110	0.0623476	0.0165475	0.00016472
Alagille syndrome, DIGEORGE syndrome, Noonan syndrome, Marfan syndrome	HP0001507	Growth abnormality	7:140466450_T_C	BRAF	7	140466450	T	C	0.0701878	0.999987			328546	-0.0396656	0.0105313	0.000165611
DIGEORGE syndrome, Noonan syndrome,Marfan syndrome	HP0000002	Abnormality of body height	3:141217954_T_C	RASA2	3	141217954	T	C	0.402426	0.99872			334227	-0.000130924	3.47621e-05	0.000165715
Alagille syndrome, DIGEORGE syndrome, Noonan syndrome, Marfan syndrome	HP0001507	Growth abnormality	7:140529133_A_G	BRAF	7	140529133	A	G	0.0702209	1.00062			328546	-0.0396351	0.0105256	0.000166195
Marfan syndrome	HP0003758	Reduced subcutaneous adipose tissue	11:119119045_C_T	CBL	11	119119045	C	T	0.27169	0.996779			331110	-0.0654875	0.0173918	0.000166299
Alagille syndrome, DIGEORGE syndrome, Noonan syndrome, Marfan syndrome	HP0005117	Elevated diastolic blood pressure	rs910119	JAG1	20	10656059	A	T	0.123683	0.974188			334777	-0.140173	0.0372346	0.000166852
Alagille syndrome, DIGEORGE syndrome, Noonan syndrome, Marfan syndrome	HP0001507	Growth abnormality	7:140619991_A_T	BRAF	7	140619991	A	T	0.070203	1.00048			328546	-0.0396319	0.0105276	0.000166874
Alagille syndrome, DIGEORGE syndrome, Noonan syndrome, Marfan syndrome	HP0001507	Growth abnormality	7:140500135_C_T	BRAF	7	140500135	C	T	0.0701851	1.00079			328546	-0.0396249	0.0105273	0.000167229	NM_004333.4:c.980+27G>A:intron variant	Benign	not specified;NOT SPECIFIED
Alagille syndrome	HP0001256	Intellectual disability, mild	rs11713601	RAF1	3	12662117	G	A	0.591264	1.00055			108818	0.0342526	0.00910252	0.000167991
Alagille syndrome, DIGEORGE syndrome, Noonan syndrome, Marfan syndrome	HP0001507	Growth abnormality	7:140459344_G_A	BRAF	7	140459344	G	A	0.0701821	0.999668			328546	-0.0396346	0.0105333	0.000168067
Marfan syndrome	HP0002647	Aortic dissection	rs16960886	FBN1	15	48699486	G	A	0.0961161	0.993689	282.431	64537.9	337198	0.240932	0.064035	0.000168218
Alagille syndrome, DIGEORGE syndrome, Noonan syndrome, Marfan syndrome	HP0001507	Growth abnormality	rs34317570	RASA2	3	141227451	T	G	0.336143	0.99821			328546	0.0214436	0.00570018	0.000168646
DIGEORGE syndrome, Noonan syndrome,Marfan syndrome	HP0000002	Abnormality of body height	rs6767158	RASA2	3	141228874	C	T	0.402352	0.999289			334227	-0.000130736	3.47532e-05	0.000168687
Alagille syndrome, DIGEORGE syndrome, Noonan syndrome, Marfan syndrome	HP0001507	Growth abnormality	rs112539009	RRAS	19	50137210	G	A	0.205158	0.994335			328546	0.025136	0.00668211	0.000168803
DIGEORGE syndrome, Noonan syndrome,Marfan syndrome	HP0000002	Abnormality of body height	rs6795168	RASA2	3	141213581	T	A	0.402423	0.999186			334227	-0.000130699	3.47539e-05	0.000169477
DIGEORGE syndrome	HP0007018	Attention deficit hyperactivity disorder	rs9849180	RASA2	3	141254835	A	G	0.321499	0.996368			334069	0.0191668	0.00509769	0.000170013
Noonan syndrome	HP0001518	Small for gestational age	rs77608684	JAG1	20	10645899	A	G	0.110529	0.980149			192869	0.0126574	0.00336647	0.000170065
Alagille syndrome, DIGEORGE syndrome, Noonan syndrome, Marfan syndrome	HP0000077	Abnormality of the Kidney	rs2377599	A2ML1	12	8989545	G	T	0.990629	0.966521	1371.45	666705	337198	-0.745655	0.198334	0.000170193
DIGEORGE syndrome	HP0100753	Schizophrenia	12:112917667_T_G	PTPN11	12	112917667	T	G	0.0375862	1.00112	67	25281	337198	0.474157	0.126123	0.000170257
Alagille syndrome, DIGEORGE syndrome, Noonan syndrome, Marfan syndrome	HP0001507	Growth abnormality	7:140618778_A_C	BRAF	7	140618778	A	C	0.0702055	1.00046			328546	-0.0395715	0.0105276	0.000170728
Alagille syndrome	HP0003124	Hypercholesterolemia	rs2442807	RAF1	3	12629965	G	C	0.445112	0.996531	37823.1	262358	337198	-0.0284473	0.00756858	0.00017086
Alagille syndrome, DIGEORGE syndrome, Noonan syndrome, Marfan syndrome	HP0000077	Abnormality of the Kidney	rs7304446	A2ML1	12	8989272	A	G	0.990621	0.968355	1371.43	666699	337198	-0.74453	0.198088	0.000170882
Alagille syndrome, DIGEORGE syndrome, Noonan syndrome, Marfan syndrome	HP0001507	Growth abnormality	7:140427699_G_C	BRAF	7	140427699	G	C	0.0702006	0.99668			328546	-0.039645	0.0105478	0.000170902
Alagille syndrome	HP0001256	Intellectual disability, mild	11:119106448_T_A	CBL	11	119106448	T	A	0.0117549	0.959933			108818	-0.159335	0.042396	0.000171198
Alagille syndrome, DIGEORGE syndrome, Noonan syndrome, Marfan syndrome	HP0001507	Growth abnormality	7:140570824_G_A	BRAF	7	140570824	G	A	0.0730555	0.996027			328546	-0.0389251	0.0103593	0.000171638
Alagille syndrome, DIGEORGE syndrome, Noonan syndrome, Marfan syndrome	HP0001507	Growth abnormality	7:140469696_T_C	BRAF	7	140469696	T	C	0.070202	1.00009			328546	-0.0395636	0.0105297	0.000171775
Marfan syndrome	HP0003758	Reduced subcutaneous adipose tissue	rs12695743	RASA2	3	141324095	C	T	0.330869	0.984278			331110	0.0621675	0.0165464	0.000171878
Alagille syndrome, DIGEORGE syndrome, Noonan syndrome, Marfan syndrome	HP0045081	Abnormality of body mass index	rs295323	RASA2	3	141327474	G	A	0.398245	0.98596			333117	0.042712	0.0113685	0.000171955
Marfan syndrome	HP0003758	Reduced subcutaneous adipose tissue	rs13076660	RASA2	3	141323805	T	A	0.331152	0.98441			331110	0.0621294	0.0165417	0.000172735
Alagille syndrome, DIGEORGE syndrome, Noonan syndrome, Marfan syndrome	HP0004421	Elevated systolic blood pressure	rs74237645	PTPN11	12	112904231	A	T	0.0813433	0.999492			334544	-0.289195	0.077005	0.000173002
Marfan syndrome	HP0003758	Reduced subcutaneous adipose tissue	rs4775764	FBN1	15	48761196	C	T	0.155146	0.998915			331110	-0.0801402	0.0213462	0.000173856
DIGEORGE syndrome, Noonan syndrome,Marfan syndrome	HP0000002	Abnormality of body height	rs6763498	RASA2	3	141218568	T	A	0.402353	0.999441			334227	-0.000130407	3.47505e-05	0.000174986
Alagille syndrome, DIGEORGE syndrome, Noonan syndrome, Marfan syndrome	HP0001507	Growth abnormality	7:140428000_A_G	BRAF	7	140428000	A	G	0.0701597	0.996837			328546	-0.0395832	0.0105499	0.000175453
Alagille syndrome, DIGEORGE syndrome, Noonan syndrome, Marfan syndrome	HP0001507	Growth abnormality	7:140515399_A_C	BRAF	7	140515399	A	C	0.0702172	1.00065			328546	-0.0394889	0.0105257	0.000175704
Alagille syndrome, DIGEORGE syndrome, Noonan syndrome, Marfan syndrome	HP0001507	Growth abnormality	7:140498658_T_C	BRAF	7	140498658	T	C	0.0702419	1.00017			328546	-0.0394909	0.0105266	0.000175776
Alagille syndrome, DIGEORGE syndrome, Noonan syndrome, Marfan syndrome	HP0001507	Growth abnormality	7:140525498_A_T	BRAF	7	140525498	A	T	0.0702206	1.00072			328546	-0.0394847	0.0105252	0.000175838
Alagille syndrome, DIGEORGE syndrome, Noonan syndrome, Marfan syndrome	HP0001507	Growth abnormality	7:140525430_G_T	BRAF	7	140525430	G	T	0.0702206	1.00072			328546	-0.0394847	0.0105252	0.000175842
Marfan syndrome	HP0004348	Abnormality of bone mineral density	rs11047443	A2ML1	12	8976780	T	C	0.794239	0.91302			3693	-0.013361	0.00355896	0.000176597
Alagille syndrome, DIGEORGE syndrome, Noonan syndrome, Marfan syndrome	HP0000077	Abnormality of the Kidney	rs4883188	A2ML1	12	8988403	A	C	0.990615	0.969034	1371.44	666696	337198	-0.742829	0.198114	0.000177192
Alagille syndrome, DIGEORGE syndrome, Noonan syndrome, Marfan syndrome	HP0045081	Abnormality of body mass index	11:119099906_G_C	CBL	11	119099906	G	C	0.0736363	0.996864			333117	-0.0794449	0.0211892	0.000177353
Alagille syndrome	HP0003124	Hypercholesterolemia	rs9811605	RAF1	3	12710670	C	T	0.242797	1.00203	20435.9	143306	337198	-0.0329364	0.00878585	0.000177683
Alagille syndrome, DIGEORGE syndrome, Noonan syndrome, Marfan syndrome	HP0001507	Growth abnormality	7:140519239_T_C	BRAF	7	140519239	T	C	0.0702149	1.00069			328546	-0.0394589	0.0105257	0.000177697
Noonan syndrome	HP0001518	Small for gestational age	rs77889659	JAG1	20	10646318	C	T	0.110721	0.98247			192869	0.0125933	0.00335994	0.000178243
Alagille syndrome, DIGEORGE syndrome, Noonan syndrome, Marfan syndrome	HP0001507	Growth abnormality	7:140517120_G_A	BRAF	7	140517120	G	A	0.0702129	1.00069			328546	-0.0394496	0.0105258	0.000178356
Noonan syndrome	HP0001518	Small for gestational age	rs2423508	JAG1	20	10617156	T	G	0.26424	0.996132			192869	-0.00890144	0.0023752	0.00017855
Alagille syndrome, DIGEORGE syndrome, Noonan syndrome, Marfan syndrome	HP0000077	Abnormality of the Kidney	rs10743503	A2ML1	12	8988542	C	G	0.990618	0.969453	1371.45	666697	337198	-0.742398	0.198127	0.000178904
Alagille syndrome, DIGEORGE syndrome, Noonan syndrome, Marfan syndrome	HP0001507	Growth abnormality	7:140520733_A_G	BRAF	7	140520733	A	G	0.0701467	1.0005			328546	-0.039456	0.0105314	0.000179348
Marfan syndrome	HP0002647	Aortic dissection	rs2015637	FBN1	15	48716853	T	C	0.0990302	0.997245	290.2	66495.4	337198	0.23665	0.0631693	0.000179472
DIGEORGE syndrome, Noonan syndrome,Marfan syndrome	HP0000002	Abnormality of body height	rs9835593	RASA2	3	141263990	G	A	0.402209	0.998636			334227	-0.000130215	3.47665e-05	0.000180134
Alagille syndrome, DIGEORGE syndrome, Noonan syndrome, Marfan syndrome	HP0001507	Growth abnormality	7:140623286_G_A	BRAF	7	140623286	G	A	0.0701973	1.00049			328546	-0.0394294	0.0105279	0.00018027
DIGEORGE syndrome, Noonan syndrome,Marfan syndrome	HP0000002	Abnormality of body height	rs295320	RASA2	3	141324556	A	G	0.40228	0.986899			334227	-0.00013097	3.49716e-05	0.000180398
Alagille syndrome, DIGEORGE syndrome, Noonan syndrome, Marfan syndrome	HP0001507	Growth abnormality	7:140520673_C_A	BRAF	7	140520673	C	A	0.0701499	1.00049			328546	-0.0394315	0.0105313	0.000180975
Marfan syndrome	HP0003758	Reduced subcutaneous adipose tissue	10:76761033_C_T	KAT6B	10	76761033	C	T	0.028939	1.00373			331110	0.172213	0.0459944	0.000180984
Alagille syndrome, DIGEORGE syndrome, Noonan syndrome, Marfan syndrome	HP0004421	Elevated systolic blood pressure	rs9806323	FBN1	15	48766015	T	A	0.160012	0.985114			334544	-0.216513	0.0578336	0.00018135
Marfan syndrome	HP0003758	Reduced subcutaneous adipose tissue	rs5746255	RAF1	3	12624321	A	G	0.222868	1.00134			331110	0.069446	0.0185503	0.000181394
Marfan syndrome	HP0001635	Congestive heart failure	rs146921368	KAT6B	10	76618023	T	C	0.00639201	0.886884	86.9127	4223.83	337198	0.432151	0.115459	0.000181913
Alagille syndrome	HP0003124	Hypercholesterolemia	20:10636324_C_T	JAG1	20	10636324	C	T	0.0792858	1.0003	6553	46917	337198	-0.052718	0.0140851	0.000181958
Alagille syndrome, DIGEORGE syndrome, Noonan syndrome, Marfan syndrome	HP0001507	Growth abnormality	7:140540041_A_G	BRAF	7	140540041	A	G	0.0702959	1.00062			328546	-0.0393499	0.0105205	0.000183818
Marfan syndrome	HP0003758	Reduced subcutaneous adipose tissue	11:119096126_G_T	CBL	11	119096126	G	T	0.272262	0.996576			331110	-0.065014	0.0173822	0.000183862
Alagille syndrome, DIGEORGE syndrome, Noonan syndrome, Marfan syndrome	HP0012603	Abnormal urine sodium concentration	rs739524	LZTR1	22	21332443	G	A	0.525095	0.993122			324723	0.386051	0.103249	0.000184756
DIGEORGE syndrome, Noonan syndrome,Marfan syndrome	HP0000002	Abnormality of body height	rs55905802	MAP2K1	15	66773277	A	T	0.0190707	0.944217			334227	0.000479272	0.000128183	0.000184811
DIGEORGE syndrome	HP0000821	Hypothyroidism	rs149910248	PTPN11	12	112873852	A	G	0.0123476	0.945913	415.562	7911.62	337198	-0.197303	0.052773	0.000184966
Noonan syndrome	HP0001518	Small for gestational age	rs889509	JAG1	20	10624190	A	G	0.417138	0.980086			192869	-0.00800344	0.00214108	0.00018552
Marfan syndrome	HP0003758	Reduced subcutaneous adipose tissue	7:140426257_A_G	BRAF	7	140426257	A	G	0.563253	0.973101			331110	0.0589986	0.0157872	0.000186168
DIGEORGE syndrome, Noonan syndrome,Marfan syndrome	HP0000002	Abnormality of body height	rs189349094	RRAS	19	50145900	C	T	0.00750172	0.994992			334227	0.000739732	0.000197945	0.000186215
Marfan syndrome	HP0003758	Reduced subcutaneous adipose tissue	rs6851	NRAS	1	115260643	C	T	0.0661057	0.997273			331110	-0.116334	0.0311442	0.000187508
Marfan syndrome	HP0000541	Retinal detachment	rs10771154	A2ML1	12	9030571	C	T	0.505676	0.95687	3428.53	337597	337198	0.0955364	0.0255861	0.000188524
DIGEORGE syndrome	HP0007018	Attention deficit hyperactivity disorder	rs73209632	PTPN11	12	112915232	C	T	0.043729	0.980426			334069	0.0438201	0.0117376	0.000189006
Alagille syndrome, DIGEORGE syndrome, Noonan syndrome, Marfan syndrome	HP0001507	Growth abnormality	rs71619392	RASA2	3	141216134	G	A	0.336159	0.998241			328546	0.0212796	0.00570003	0.000189064
Alagille syndrome	HP0003124	Hypercholesterolemia	rs5746207	RAF1	3	12648156	A	G	0.444615	0.997201	37779.8	262067	337198	-0.0282454	0.00756677	0.00018935
DIGEORGE syndrome	HP0001513	Obesity	rs3732869	RASA2	3	141295778	T	A	0.0663201	0.997855	1281.91	43444.1	337198	0.110056	0.0294873	0.000189722
Alagille syndrome, DIGEORGE syndrome, Noonan syndrome, Marfan syndrome	HP0001507	Growth abnormality	7:140424582_G_C	BRAF	7	140424582	G	C	0.0702467	0.995285			328546	-0.0393796	0.010552	0.000190037
DIGEORGE syndrome, Noonan syndrome,Marfan syndrome	HP0000002	Abnormality of body height	rs7643837	RASA2	3	141209867	T	C	0.402508	0.999054			334227	-0.000129699	3.4755e-05	0.000190148
Alagille syndrome	HP0001297	Stroke	12:112871372_A_G	PTPN11	12	112871372	A	G	0.424661	0.998405	5114	281276	337198	0.0707294	0.0189597	0.000191094
DIGEORGE syndrome	HP0001513	Obesity	rs2639997	RASA2	3	141330310	C	T	0.066335	0.997266	1282.07	43454	337198	0.11	0.029494	0.0001918
Alagille syndrome, DIGEORGE syndrome, Noonan syndrome, Marfan syndrome	HP0001507	Growth abnormality	rs2993207	RIT1	1	155873314	T	C	0.677542	0.998398			328546	0.0214809	0.00576012	0.000192088
Noonan syndrome	HP0001518	Small for gestational age	rs34823689	A2ML1	12	8980090	A	C	0.0779505	0.897427			192869	0.0153428	0.00411487	0.000192589
Alagille syndrome, DIGEORGE syndrome, Noonan syndrome, Marfan syndrome	HP0000077	Abnormality of the Kidney	rs115812257	A2ML1	12	8986065	C	T	0.00943508	0.957343	26.5098	6336.47	337198	0.742167	0.199062	0.000192759
Alagille syndrome, DIGEORGE syndrome, Noonan syndrome, Marfan syndrome	HP0012603	Abnormal urine sodium concentration	rs739525	LZTR1	22	21332441	T	C	0.525222	0.993401			324723	0.384895	0.103236	0.000192798
Alagille syndrome, DIGEORGE syndrome, Noonan syndrome, Marfan syndrome	HP0000486		rs138385041	DGCR8	22	20066220	C	T	0.0177092	0.951888	53.3644	11889.7	337198	0.530507	0.142301	0.000192966
Marfan syndrome	HP0003758	Reduced subcutaneous adipose tissue	rs11070646	FBN1	15	48933821	C	G	0.152541	0.98832			331110	-0.0805463	0.0216099	0.000193588
DIGEORGE syndrome	HP0001513	Obesity	rs1493210	RASA2	3	141300833	G	A	0.0662773	0.997921	1280.97	43416.2	337198	0.109939	0.0294963	0.000193598
Marfan syndrome	HP0003758	Reduced subcutaneous adipose tissue	11:119108112_A_G	CBL	11	119108112	A	G	0.273356	0.996856			331110	-0.0646871	0.017358	0.000194073
DIGEORGE syndrome	HP0007018	Attention deficit hyperactivity disorder	rs11717842	RASA2	3	141208684	A	C	0.321251	0.996433			334069	0.0189977	0.00509856	0.000194505
Alagille syndrome, DIGEORGE syndrome, Noonan syndrome, Marfan syndrome	HP0004421	Elevated systolic blood pressure	rs56768778	PTPN11	12	112922337	C	T	0.081284	0.999224			334544	-0.286837	0.0770409	0.000196764
DIGEORGE syndrome	HP0001513	Obesity	3:141326602_T_C	RASA2	3	141326602	T	C	0.0673536	0.996993	1300	44123	337198	0.109127	0.0293124	0.000196963
Marfan syndrome	HP0003758	Reduced subcutaneous adipose tissue	rs17363371	FBN1	15	48847615	C	A	0.151567	0.999954			331110	-0.0801523	0.02154	0.000198402
DIGEORGE syndrome, Noonan syndrome,Marfan syndrome	HP0000002	Abnormality of body height	rs3821710	RASA2	3	141301451	G	A	0.402205	0.99013			334227	-0.000129903	3.49157e-05	0.000198893
Alagille syndrome, DIGEORGE syndrome, Noonan syndrome, Marfan syndrome	HP0001507	Growth abnormality	rs9822575	RASA2	3	141314819	A	G	0.335892	0.987735			328546	0.0213221	0.0057314	0.000199071
Noonan syndrome	HP0001518	Small for gestational age	rs6104634	JAG1	20	10658917	C	T	0.290644	0.984754			192869	0.00862655	0.00231917	0.000199544
Marfan syndrome	HP0004872	Incisional hernia	rs73157203	PRODH	22	18923340	T	C	0.0583411	0.95768	18.847	39326.2	337198	0.934031	0.251157	0.000200079
DIGEORGE syndrome, Noonan syndrome,Marfan syndrome	HP0000002	Abnormality of body height	rs3821712	RASA2	3	141205185	C	T	0.402472	0.998494			334227	-0.000129238	3.47653e-05	0.000201283
Noonan syndrome	HP0001388	Joint laxity	22:19930274_C_T	COMT	22	19930274	C	T	0.0145508	0.999505	374	9439	337198	0.19788	0.0532306	0.000201284
Marfan syndrome	HP0000541	Retinal detachment	12:9029812_T_C	A2ML1	12	9029812	T	C	0.277082	1.00057	1668	185195	337198	-0.106165	0.0285703	0.00020245
Marfan syndrome	HP0003758	Reduced subcutaneous adipose tissue	rs12915240	FBN1	15	48776647	C	A	0.138192	0.990617			331110	-0.0835543	0.0224872	0.000202728
DIGEORGE syndrome	HP0001513	Obesity	rs16851483	RASA2	3	141275436	G	T	0.0659045	0.997645	1273.78	43172	337198	0.109892	0.0295781	0.000202944
Alagille syndrome, DIGEORGE syndrome, Noonan syndrome, Marfan syndrome	HP0000739	Anxiety	rs72803447	KAT6B	10	76767130	G	T	0.00599638	0.99087	88.5604	3955.37	337198	0.402373	0.108335	0.000203879
Alagille syndrome, DIGEORGE syndrome, Noonan syndrome, Marfan syndrome	HP0012603	Abnormal urine sodium concentration	rs744931	LZTR1	22	21332409	G	A	0.525221	0.993486			324723	0.383387	0.103231	0.000204147
Alagille syndrome, DIGEORGE syndrome, Noonan syndrome, Marfan syndrome	HP0005117	Elevated diastolic blood pressure	rs8119088	JAG1	20	10655511	C	A	0.122363	0.974634			334777	-0.138848	0.0373975	0.000205031
Marfan syndrome	HP0000541	Retinal detachment	rs7304324	A2ML1	12	9028081	C	T	0.277125	0.994522	1668.91	185223	337198	-0.106374	0.0286529	0.00020521
DIGEORGE syndrome	HP0001513	Obesity	rs76612873	RASA2	3	141273466	C	A	0.0659069	0.997662	1273.72	43173.6	337198	0.109779	0.0295782	0.000206048
Alagille syndrome, DIGEORGE syndrome, Noonan syndrome, Marfan syndrome	HP0005117	Elevated diastolic blood pressure	rs146628426	PTPN11	12	112864865	G	A	0.00799251	0.984871			334777	-0.507928	0.136853	0.00020607
Alagille syndrome, DIGEORGE syndrome, Noonan syndrome, Marfan syndrome	HP0001507	Growth abnormality	rs9843866	RASA2	3	141246337	G	A	0.335527	0.99802			328546	0.0211663	0.00570331	0.00020628
Alagille syndrome, DIGEORGE syndrome, Noonan syndrome, Marfan syndrome	HP0003081	Increased urinary potassium	rs2073777	DGCR8	22	20102750	C	T	0.123403	0.995674			324845	-0.467857	0.126065	0.000206289
Alagille syndrome, DIGEORGE syndrome, Noonan syndrome, Marfan syndrome	HP0001507	Growth abnormality	rs720663	RASA2	3	141233105	T	C	0.335502	0.998137			328546	0.0211601	0.00570308	0.000207059
Alagille syndrome, DIGEORGE syndrome, Noonan syndrome, Marfan syndrome	HP0000077	Abnormality of the Kidney	rs1344452	A2ML1	12	8991998	C	A	0.990507	0.95897	1371.44	666622	337198	-0.737807	0.198905	0.000207803
Marfan syndrome	HP0003758	Reduced subcutaneous adipose tissue	rs4746246	KAT6B	10	76658548	A	G	0.0289874	0.996451			331110	0.171091	0.0461264	0.000207971
Alagille syndrome	HP0001947	Renal tubular acidosis	rs146213413	JAG1	20	10621271	G	A	0.00881929	0.892082	104.301	5843.4	337198	0.387138	0.104423	0.000209389
Marfan syndrome	HP0003758	Reduced subcutaneous adipose tissue	11:119116603_T_C	CBL	11	119116603	T	C	0.27257	0.996585			331110	-0.0644198	0.017376	0.000209424
Alagille syndrome, DIGEORGE syndrome, Noonan syndrome, Marfan syndrome	HP0004421	Elevated systolic blood pressure	rs6077868	JAG1	20	10649761	C	T	0.205842	0.986523			334544	-0.194275	0.0524055	0.000209643
Alagille syndrome, DIGEORGE syndrome, Noonan syndrome, Marfan syndrome	HP0001507	Growth abnormality	rs13099945	RASA2	3	141232186	T	G	0.335505	0.998114			328546	0.0211419	0.00570313	0.000209702
Marfan syndrome	HP0003758	Reduced subcutaneous adipose tissue	rs12902728	FBN1	15	48771419	C	G	0.148843	0.998635			331110	-0.080494	0.021716	0.000210031
DIGEORGE syndrome, Noonan syndrome,Marfan syndrome	HP0000002	Abnormality of body height	rs11711375	RASA2	3	141287539	A	G	0.402426	0.990393			334227	-0.000129335	3.49081e-05	0.000211421
Marfan syndrome	HP0003758	Reduced subcutaneous adipose tissue	rs7905775	KAT6B	10	76704830	A	G	0.028779	0.994622			331110	0.171648	0.04633	0.000211503
Alagille syndrome	HP0001256	Intellectual disability, mild	rs5746154	RAF1	3	12705048	G	A	0.127639	0.997423			108818	0.0497544	0.0134306	0.000211868
Alagille syndrome, DIGEORGE syndrome, Noonan syndrome, Marfan syndrome	HP0001507	Growth abnormality	rs9836818	RASA2	3	141234717	G	A	0.335495	0.998155			328546	0.0211249	0.00570306	0.000212151
Noonan syndrome	HP0001518	Small for gestational age	rs1051421	JAG1	20	10620275	G	A	0.264127	0.997303			192869	-0.00879326	0.00237414	0.000212478	NM_000214.2:c.3528C>T:synonymous variant	Benign	not specified;Not specified;NOT SPECIFIED;Cardiovascular phenotype;cardiovascular phenotype;Arteriohepatic dysplasia;Alagille Syndrome;Isolated Nonsyndromic Congenital Heart Disease
Marfan syndrome	HP0003758	Reduced subcutaneous adipose tissue	rs11852589	FBN1	15	48783058	A	G	0.149026	0.998549			331110	-0.0803754	0.0217058	0.000213149
Marfan syndrome	HP0003758	Reduced subcutaneous adipose tissue	rs12591552	FBN1	15	48770884	C	G	0.148861	0.998521			331110	-0.0804133	0.0217161	0.000213159
DIGEORGE syndrome	HP0001513	Obesity	rs295321	RASA2	3	141325322	T	C	0.0662549	0.996791	1279.62	43402.4	337198	0.109326	0.0295273	0.000213462
DIGEORGE syndrome	HP0001513	Obesity	rs78469175	RASA2	3	141203489	A	G	0.0655894	0.996351	1267.36	42965.9	337198	0.109823	0.0296636	0.000213682
Alagille syndrome	HP0001256	Intellectual disability, mild	11:119110093_A_C	CBL	11	119110093	A	C	0.0118882	0.966124			108818	-0.155578	0.0420251	0.000213998
DIGEORGE syndrome, Noonan syndrome,Marfan syndrome	HP0000002	Abnormality of body height	rs8119088	JAG1	20	10655511	C	A	0.122373	0.974217			334227	0.00019504	5.26884e-05	0.000214149
Marfan syndrome	HP0000648	Optic atrophy	2:39258838_C_G	SOS1	2	39258838	C	G	0.0122736	0.902859	15.498	8261.78	337198	0.991005	0.267792	0.00021505
Alagille syndrome, DIGEORGE syndrome, Noonan syndrome, Marfan syndrome	HP0045081	Abnormality of body mass index	11:119080037_A_G	CBL	11	119080037	A	G	0.271232	0.995892			333117	-0.0460731	0.012454	0.000216096
Noonan syndrome	HP0001518	Small for gestational age	rs1966342	PTPN11	12	112881342	G	A	0.096098	1.00226			192869	0.0131036	0.00354204	0.000216128
Marfan syndrome	HP0000541	Retinal detachment	rs36008508	A2ML1	12	9029858	G	A	0.276873	0.998275	1667.45	185055	337198	-0.105811	0.0286072	0.00021665
DIGEORGE syndrome	HP0001513	Obesity	rs138685654	RASA2	3	141202934	T	C	0.0656006	0.996234	1267.42	42973.3	337198	0.109696	0.0296646	0.000217412
Noonan syndrome	HP0001518	Small for gestational age	rs73130305	RAF1	3	12621075	C	T	0.219544	0.996659			192869	0.00935158	0.002529	0.000217592
Alagille syndrome, DIGEORGE syndrome, Noonan syndrome, Marfan syndrome	HP0001507	Growth abnormality	rs9850416	RASA2	3	141272216	G	A	0.335778	0.989359			328546	0.021176	0.00572717	0.000217809
Marfan syndrome	HP0003758	Reduced subcutaneous adipose tissue	rs9849775	RASA2	3	141268799	T	C	0.294621	0.957664			331110	-0.0640064	0.0173135	0.000218279
Marfan syndrome	HP0003758	Reduced subcutaneous adipose tissue	rs16960997	FBN1	15	48774327	A	T	0.148618	0.998814			331110	-0.0802999	0.0217275	0.000219259
Alagille syndrome, DIGEORGE syndrome, Noonan syndrome, Marfan syndrome	HP0001507	Growth abnormality	rs9808953	RASA2	3	141249864	T	A	0.335487	0.997942			328546	0.021078	0.0057037	0.000219495
Marfan syndrome	HP0003758	Reduced subcutaneous adipose tissue	rs12915497	FBN1	15	48776646	G	A	0.138019	0.989062			331110	-0.0831861	0.0225168	0.000220439
DIGEORGE syndrome	HP0001513	Obesity	rs34558081	RASA2	3	141225247	T	G	0.0656851	0.997196	1268.89	43028.9	337198	0.109475	0.0296355	0.000220708
Alagille syndrome, DIGEORGE syndrome, Noonan syndrome, Marfan syndrome	HP0001507	Growth abnormality	rs9868956	RASA2	3	141233836	A	T	0.335268	0.998075			328546	0.0210698	0.00570424	0.000221039
Alagille syndrome, DIGEORGE syndrome, Noonan syndrome, Marfan syndrome	HP0001507	Growth abnormality	7:140477006_A_T	BRAF	7	140477006	A	T	0.0710934	0.999843			328546	-0.0386673	0.0104699	0.000221481
DIGEORGE syndrome	HP0001513	Obesity	rs295324	RASA2	3	141328918	T	G	0.0662125	0.99663	1278.51	43374.9	337198	0.109081	0.0295411	0.000222039
Alagille syndrome, DIGEORGE syndrome, Noonan syndrome, Marfan syndrome	HP0001507	Growth abnormality	rs13095168	RASA2	3	141257904	C	G	0.335629	0.9976			328546	0.0210491	0.00570409	0.000224129
DIGEORGE syndrome	HP0001513	Obesity	rs139164864	RASA2	3	141215425	A	T	0.0656371	0.997222	1267.93	42997.4	337198	0.109395	0.0296455	0.00022416
Alagille syndrome, DIGEORGE syndrome, Noonan syndrome, Marfan syndrome	HP0004421	Elevated systolic blood pressure	rs55694948	FBN1	15	48758132	A	C	0.144648	0.992315			334544	-0.221608	0.0600603	0.000224507
DIGEORGE syndrome, Noonan syndrome,Marfan syndrome	HP0000002	Abnormality of body height	rs3806646	RASA2	3	141204844	G	C	0.401933	0.998488			334227	-0.00012829	3.47731e-05	0.000224878
[truncated: 1,043,065+ more rows]
